# Supplementary material for: Bioinformatic Exploration of the Targets of Xylem Sap miRNAs in Maize under Cadmium Stress
Source: Int J Mol Sci. 2019 Mar 23;20(6):1474. doi: 10.3390/ijms20061474 (PMC6470939; doi:10.3390/ijms20061474)
Supplement: Supplementary file 1 [file ijms-20-01474-s001.zip]

Archive with 2 entries (2 files):
- maize miRNAs suppl-Tables.xlsx
- FileS1. 199miRNAs.fa
