# Supplementary material for: Bioinformatic Exploration of the Targets of Xylem Sap miRNAs in Maize under Cadmium Stress
Source: Int J Mol Sci. 2019 Mar 23;20(6):1474. doi: 10.3390/ijms20061474 (PMC6470939; doi:10.3390/ijms20061474)
Supplement: Supplementary file 1 [file ijms-20-01474-s001.zip › maize miRNAs suppl-Tables.xlsx]

## Sheet: S1-199miRs
Table S1 Summary of 199 known and predicted miRNA in maize xylem sap.
miR_name	miR_seq (5’-3’)	len	genomeID	Chromosome	strand	start	end	genome_seq	#mir	mirIDs,	rep_mirID	rep_mirSeq (5’-3’)	rep_miRID	rep_miRSeq (5’-3’)	type	Sequence in miRbase	group	Secondary Structure	hairpinLen	CG%	dG	MFEI	c0(raw)	Cd1(raw)	C1(raw)	c0(norm)	Cd1(norm)	C1(norm)	Expression level
zma-miR156a-5p	TGACAGAAGAGAGTGAGCAC	20	gi408831491	chr10	-	128528004	128528118	cgggctcgcgcgcgcgcggTGACAGAAGAGAGTGAGCACacggccgggcgtgacggcacgtgccgtcgcggccgcgtGCTCACTGCTCTTTCTGTCATCcgctggtccgggcctc	1	zma-MIR156h,	zma-MIR156h	cgggctcgcgcgcgcgcggTGACAGAAGAGAGTGAGCACacggccgggcgtgacggcacgtgccgtcgcggccgcgtGCTCACTGCTCTTTCTGTCATCcgctggtccgggcctc	zma-miR156a-5p	TGACAGAAGAGAGTGAGCAC	5'	Yes	gp1a	.(((((((..(.((.((((((((((((((((((((((((.(((((....((((((((....))))))))))))).))))))))).))))).)))))).)))))))..))))))).	113	72.2	-79.7	1	585.675	673.35	699.367	598.362	691.508	663.069	high
zma-miR156a-5p	TGACAGAAGAGAGTGAGCAC	20	gi408832077	chr5	-	92369224	92369342	aggctctcgagagatTGACAGAAGAGAGTGAGCACacggcgcgacgaacgacatagcatgtatgccgtcctcgccgcgtGCTCACTTCTCTTTCTGTCAGCctctttctctcgatggct	2	zma-MIR156d,sbi-MIR156a,	zma-MIR156d	aggctctcgagagatTGACAGAAGAGAGTGAGCACacggcgcgacgaacgacatagcatgtatgccgtcctcgccgcgtGCTCACTTCTCTTTCTGTCAGCctctttctctcgatggct	zma-miR156a-5p	TGACAGAAGAGAGTGAGCAC	5'	Yes	gp1a	.(((..(((((((((((((((((((((((((((((.(((((.((((....((((...))))....))))..))))).)))))))).)))).)))))))))......))))))))..)))	118	55.5	-64.9	1	585.675	673.35	699.367	598.362	691.508	663.069	high
zma-miR156a-5p	TGACAGAAGAGAGTGAGCAC	20	gi408832077	chr5	-	183857642	183857731	gTGACAGAAGAGAGTGAGCACacggccgggcggaacggcaccggcggatgtgccgtcgcggccgcgtGCTCACTGCTCTATCTGTCACCc	1	zma-MIR156l,	zma-MIR156l	gTGACAGAAGAGAGTGAGCACacggccgggcggaacggcaccggcggatgtgccgtcgcggccgcgtGCTCACTGCTCTATCTGTCACCc	zma-miR156a-5p	TGACAGAAGAGAGTGAGCAC	5'	Yes	gp1a	(((((((((((((((((((((.(((((..(((..(((((((........))))))))))))))).))))))))).)))).))))))))..	88	67.8	-60.5	1	585.675	673.35	699.367	598.362	691.508	663.069	high
zma-miR156a-5p	TGACAGAAGAGAGTGAGCAC	20	gi408832102	chr4	-	83887632	83887783	ttcgttccgtggctaacTGACAGAAGAGAGTGAGCACacagcgggcagactgcatcgatcgatctgcatccgagacggcgcacgtacgaatgatgatgcagctgctgctgcgtGCTCACTTCTCTCTCTGTCAGTcctctagctgctacggc	2	zma-MIR156a,sbi-MIR156i,	zma-MIR156a	ttcgttccgtggctaacTGACAGAAGAGAGTGAGCACacagcgggcagactgcatcgatcgatctgcatccgagacggcgcacgtacgaatgatgatgcagctgctgctgcgtGCTCACTTCTCTCTCTGTCAGTcctctagctgctacggc	zma-miR156a-5p	TGACAGAAGAGAGTGAGCAC	5'	Yes	gp1a	.((((...(..((((((((((((((((((((((((((.((((((.(((.((((((((.((((..(((..(((...))).)))..).)))....))))))))))))))))).)))))))).))))).)))))))))....))))..).)))).	150	56.6	-78.5	0.9	585.675	673.35	699.367	598.362	691.508	663.069	high
zma-miR156a-5p	TGACAGAAGAGAGTGAGCAC	20	gi408832102	chr4	-	137179087	137179203	cgcggcgggcggTGACAGAAGAGAGTGAGCACacggccgggcggaacggcaccggcggatggtgccgtcgcggacgcgtGCTCACTGCTCTATCTGTCATCcactctctcccccgct	3	zma-MIR156i,osa-MIR156i,sbi-MIR156g,	zma-MIR156i	cgcggcgggcggTGACAGAAGAGAGTGAGCACacggccgggcggaacggcaccggcggatggtgccgtcgcggacgcgtGCTCACTGCTCTATCTGTCATCcactctctcccccgct	zma-miR156a-5p	TGACAGAAGAGAGTGAGCAC	5'	Yes	gp1a	.((((.(((.((((((((((((((((((((((.((.((..(((..(((((((((.....)))))))))))))).)).))))))))).)))).)))))))))........))))))).	115	69.2	-69.3	0.9	585.675	673.35	699.367	598.362	691.508	663.069	high
zma-miR156a-5p	TGACAGAAGAGAGTGAGCAC	20	gi414584696	chr2	+	31493020	31493145	ccggcgggcgcgcgcgcggTGACAGAAGAGAGTGAGCACacggccggtgtgacggcaccggcgcggatgtgccgtcgcggccgcgtGCTCACTGCTCTCTCTGTCATCcgctggcacaccctcacg	3	zma-MIR156e,osa-MIR156e,sbi-MIR156h,	zma-MIR156e	ccggcgggcgcgcgcgcggTGACAGAAGAGAGTGAGCACacggccggtgtgacggcaccggcgcggatgtgccgtcgcggccgcgtGCTCACTGCTCTCTCTGTCATCcgctggcacaccctcacg	zma-miR156a-5p	TGACAGAAGAGAGTGAGCAC	5'	Yes	gp1a	((((((((((....))).(((((((((((((((((((((.(((((...((((((((((..........))))))))))))))).))))))))).)))).)))))))))))))))............	89	72.2	-76.9	0.8	585.675	673.35	699.367	598.362	691.508	663.069	high
zma-miR156a-5p	TGACAGAAGAGAGTGAGCAC	20	gi414584696	chr2	-	180193496	180193662	tggctgctagatggtgtggcTGACAGAAGAGAGTGAGCACgcatcggccagactgcatctatatacggctgccccaaagcgacggatcgatggatgcctagcctaggcctaggcgcagctgctgttgcgtGCTCACTTCTCTTTCTGTCAGCtctctctctcatcct	1	zma-MIR156f,	zma-MIR156f	tggctgctagatggtgtggcTGACAGAAGAGAGTGAGCACgcatcggccagactgcatctatatacggctgccccaaagcgacggatcgatggatgcctagcctaggcctaggcgcagctgctgttgcgtGCTCACTTCTCTTTCTGTCAGCtctctctctcatcct	zma-miR156a-5p	TGACAGAAGAGAGTGAGCAC	5'	Yes	gp1a	.((.((..(((..(...((((((((((((((((((((((((((.((((.((.((((.(((((...((..(((......))).)).....))))).(((((((....).)))))))))))))))).)))))))))))).))))).))))))))))..)))..)).)).	165	56.3	-80.4	0.9	585.675	673.35	699.367	598.362	691.508	663.069	high
zma-miR156a-5p	TGACAGAAGAGAGTGAGCAC	20	gi414875515	chr3	-	7774272	7774395	agatgagttttttgaaggttTGACAGAAGAGAGTGAGCACacacggtggtttcttaccatgagtgtcatgctaggagctgtgcgtGCTCACCCTCTATCTGTCAGTcactcatcaagcccatct	2	zma-MIR156b,sbi-MIR156b,	zma-MIR156b	agatgagttttttgaaggttTGACAGAAGAGAGTGAGCACacacggtggtttcttaccatgagtgtcatgctaggagctgtgcgtGCTCACCCTCTATCTGTCAGTcactcatcaagcccatct	zma-miR156a-5p	TGACAGAAGAGAGTGAGCAC	5'	Yes	gp1a	(((((.((((..((.((..((((((((((((.((((((((.((((((....(((((.((((.....)))).))))))))))).)))))))).)))).))))))))...))))..)))).)))))	124	47.6	-57.8	1	585.675	673.35	699.367	598.362	691.508	663.069	high
zma-miR156b-3p	GCTCACCCTCTATCTGTCAGT	21	gi414875515	chr3	-	7774272	7774395	agatgagttttttgaaggttTGACAGAAGAGAGTGAGCACacacggtggtttcttaccatgagtgtcatgctaggagctgtgcgtGCTCACCCTCTATCTGTCAGTcactcatcaagcccatct	2	zma-MIR156b,sbi-MIR156b,	zma-MIR156b	agatgagttttttgaaggttTGACAGAAGAGAGTGAGCACacacggtggtttcttaccatgagtgtcatgctaggagctgtgcgtGCTCACCCTCTATCTGTCAGTcactcatcaagcccatct	zma-miR156b-3p	GCTCACCCTCTATCTGTCAGT	3'	Yes	gp1a	(((((.((((..((.((..((((((((((((.((((((((.((((((....(((((.((((.....)))).))))))))))).)))))))).)))).))))))))...))))..)))).)))))	124	47.6	-57.8	1	171	275	164	174.704	282.416	155.488	high
zma-miR156a-5p	TGACAGAAGAGAGTGAGCAC	20	gi414875515	chr3	-	7774558	7774696	ggtggaggagaggtgaaagcTGACAGAAGAGAGTGAGCACacatggtgcctttcttgcatgatgtatgatcgagagagttcatgctcgaagctatgcgtGCTCACTTCTCTCTCTGTCAGCcattagaactcctctatc	3	zma-MIR156c,sbi-MIR156c,sof-MIR156,	zma-MIR156c	ggtggaggagaggtgaaagcTGACAGAAGAGAGTGAGCACacatggtgcctttcttgcatgatgtatgatcgagagagttcatgctcgaagctatgcgtgctcacttctctctttgtcagccattagaactcctctatc	zma-miR156a-5p	TGACAGAAGAGAGTGAGCAC	5'	Yes	gp1a	((((((((((...(((..((((((((((((((((((((((.((((((....(((..((((((.......((....))..))))))..))))))))).)))))))).))))).)))))))))..)))...))))))))))	139	48.9	-70.7	1	585.675	673.35	699.367	598.362	691.508	663.069	high
zma-miR156a-5p	TGACAGAAGAGAGTGAGCAC	20	gi414883281	chr7	+	115969120	115969241	ggcTGACAGAAGAGAGTGAGCACgcatcggccagactgcatctatatacggctgctcctggcgaatggatagatgccaaggcgcagctgctgttgcgtGCTCACTTCTCTTTCTGTCAGCtc	2	zma-MIR156g,sbi-MIR156f,	zma-MIR156g	ggcTGACAGAAGAGAGTGAGCACgcatcggccagactgcatctatatacggctgctcctggcgaatggatagatgccaaggcgcagctgctgttgcgtGCTCACTTCTCTTTCTGTCAGCt	zma-miR156a-5p	TGACAGAAGAGAGTGAGCAC	5'	Yes	gp1a	((((((((((((((((((((((((((.((((.(((.....)))......((((((.(((((((..........)))).))).)))))))))).)))))))))))).))))).))))))))).	121	55.7	-68.6	1	585.675	673.35	699.367	598.362	691.508	663.069	high
zma-miR156k-5p	TGACAGAAGAGAGCGAGCAC	20	gi408831909	chr6	-	96127864	96127986	ggcttaggccccgaagagatTGACAGAAGAGAGCGAGCACctggcgcggcgaccggcatggaacgcatgccgtccccgccgcgtGCTCGCTTCTCTTTCTGTCAGCctctccctcgtcctgag	2	zma-MIR156k,sbi-MIR156e,	zma-MIR156k	ggcttaggccccgaagagatTGACAGAAGAGAGCGAGCACctggcgcggcgaccggcatggaacgcatgccgtccccgccgcgtGCTCGCTTCTCTTTCTGTCAGCctctccctcgtcctgag	zma-miR156k-5p	TGACAGAAGAGAGCGAGCAC	5'	Yes	gp1a	..((((((...(((((((..((((((((((((((((((((..((((.((.(((.((((((.....)))))))))))))))..))))))))).))))).))))))..))))...))).))))))	121	65	-70.9	0.9	130.1	90.2	83.3	132.918	92.6324	78.9766	middle
zma-miR156j-5p_R-1	TGACAGAAGAGAGAGAGCAC	20	gi414883281	chr7	-	130652700	130652824	cgagtggacctcgggagcgaTGACAGAAGAGAGAGAGCACaacccagcaccagcgaggaaaagcctcgcttctgcgagggccgtgtgctctctgctctcactgtcatcgcccacaggccaccgaa	2	zma-MIR156j,sbi-MIR156d,	zma-MIR156j	cgagtggacctcgggagcgaTGACAGAAGAGAGAGAGCACAacccagcaccagcgaggaaaagcctcgcttctgcgagggccgtgTGCTCTCTGCTCTCACTGTCATCgcccacaggccaccgaa	zma-miR156j-5p	TGACAGAAGAGAGAGAGCACA	5'	Diff	gp1a	((.((((.(((..((.((((((((((.((((((((((((((.(((.(((..(((((((.....)))))))..)))..)))...)))))))))).))))..))))))))))))..)))))))))..	123	61.6	-76.4	1	1.1	6	7.3	1.12383	6.1618	6.92112	low
zma-miR159a-5p_R-1	GAGCTCCTATCATTCCAATG	20	gi408831849	chr8	+	10392580	10392825	tcgatgctttgggtttgaagcgGAGCTCCTATCATTCCAATGaagggtcgttccgaagggctggttccgctgctcgttcatggttcccactatcctatctcatcatgtgtatatatgtaatccatgggggagggtttctctcgtctttgagataggcttgtggtttgcatgaccgaggagctgcaccgcccccttgctggccgctcTTTGGATTGAAGGGAGCTCTgcatcctgatccacccctcc	1	zma-MIR159a,	zma-MIR159a	tcgatgctttgggtttgaagcgGAGCTCCTATCATTCCAATGAagggtcgttccgaagggctggttccgctgctcgttcatggttcccactatcctatctcatcatgtgtatatatgtaatccatgggggagggtttctctcgtctttgagataggcttgtggtttgcatgaccgaggagctgcaccgcccccttgctggccgctcTTTGGATTGAAGGGAGCTCTGcatcctgatccacccctcc	zma-miR159a-5p	GAGCTCCTATCATTCCAATGA	5'	Diff	gp1a	.........((((((.((.((((((((((..(((.(((((.((..(((((...(((.((((.(((...(((.((((.(((((....((((...(((((((((.(((((....)))))......(((((((((...)))))))))...)))))))))...))))....))))).)))).)))...)))))))..))).)))))..)).))))).)))..)))))))))).))..)))))).......	230	53.3	-104.1	0.8	45.125	34.1429	30	46.1025	35.0636	28.443	middle
zma-miR159a-3p_R-1	TTTGGATTGAAGGGAGCTCT	20	gi408831849	chr8	+	10392580	10392825	tcgatgctttgggtttgaagcgGAGCTCCTATCATTCCAATGaagggtcgttccgaagggctggttccgctgctcgttcatggttcccactatcctatctcatcatgtgtatatatgtaatccatgggggagggtttctctcgtctttgagataggcttgtggtttgcatgaccgaggagctgcaccgcccccttgctggccgctcTTTGGATTGAAGGGAGCTCTgcatcctgatccacccctcc	1	zma-MIR159a,	zma-MIR159a	tcgatgctttgggtttgaagcgGAGCTCCTATCATTCCAATGAagggtcgttccgaagggctggttccgctgctcgttcatggttcccactatcctatctcatcatgtgtatatatgtaatccatgggggagggtttctctcgtctttgagataggcttgtggtttgcatgaccgaggagctgcaccgcccccttgctggccgctcTTTGGATTGAAGGGAGCTCTGcatcctgatccacccctcc	zma-miR159a-3p	TTTGGATTGAAGGGAGCTCTG	3'	Diff	gp1a	.........((((((.((.((((((((((..(((.(((((.((..(((((...(((.((((.(((...(((.((((.(((((....((((...(((((((((.(((((....)))))......(((((((((...)))))))))...)))))))))...))))....))))).)))).)))...)))))))..))).)))))..)).))))).)))..)))))))))).))..)))))).......	230	53.3	-104.1	0.8	213.455	197.918	282.324	218.079	203.255	267.671	high
zma-miR159a-3p_R-1	TTTGGATTGAAGGGAGCTCT	20	gi408831849	chr8	+	10544675	10544926	agtttgattcactagacctgatcccctagactagacggtctggtcttaaggcggtgctcccttcaaaccaataaacggtcgatctgatgggtggtacagCTGCTCGTTCATGGTTCCCactgtcccatctcatcagagagagagaagatcgtgagagagcgagagatgcttgagatgggcttgtggtttgcatgaccgaggagctgcctcgtccccttcgttgaccgctgTTTGGATTGAAGGGAGCTCTgc	1	zma-MIR159j,	zma-MIR159j	agtttgattcactagacctgatcccctagactagacggtctggtcttaaggcgGTGCTCCCTTCAAACCAATAAacggtcgatctgatgggtggtacagctgctcgttcatggttcccactgtcccatctcatcagagagagagaagatcgtgagagagcgagagatgcttgagatgggcttgtggtttgcatgaccgaggagctgcctcgtccccttcgttgaccgctgTTTGGATTGAAGGGAGCTCTGc	zma-miR159a-3p	TTTGGATTGAAGGGAGCTCTG	3'	Diff	gp1a	.............(((((.((((..(((...)))..)))).)))))....((((.(((((((((((.((((....((((((((..((.((((((..(((((.((((.(((((....((((...((((((((.................((....)).((((.....)))).))))))))...))))....))))).)))).)))))..))).)))..))))))))))....)))).))))))))))).))))	202	52.8	-107	0.8	213.455	197.918	282.324	218.079	203.255	267.671	high
zma-miR159a-3p_R-1	TTTGGATTGAAGGGAGCTCT	20	gi408831849	chr8	+	10585048	10585247	ggtgctcccttcaaaccaataaacggtcgatctgatgggtggtacaaCTGCTCGTTCATGGTTCCCactgtcccatctcatcagagagagagaagatcgtgagagagcgagagatgcttgagatgggcttgtggtttgcatgaccgaggagctgcatcgtccccttcgttgaccgctgTTTGGATTGAAGGGAGCTCTgc	1	zma-MIR159k,	zma-MIR159k	gGTGCTCCCTTCAAACCAATAAacggtcgatctgatgggtggtacaactgctcgttcatggttcccactgtcccatctcatcagagagagagaagatcgtgagagagcgagagatgcttgagatgggcttgtggtttgcatgaccgaggagctgcatcgtccccttcgttgaccgctgTTTGGATTGAAGGGAGCTCTGc	zma-miR159a-3p	TTTGGATTGAAGGGAGCTCTG	3'	Diff	gp1a	((.(((((((((((.((((....((((((((..((.(((((((.((.((.((((.(((((....((((...((((((((.................((....)).((((.....)))).))))))))...))))....))))).)))).)).)).)))).)))..))))))))))....)))).))))))))))).))..	198	53	-87.5	0.8	213.455	197.918	282.324	218.079	203.255	267.671	high
zma-miR159a-3p_R-1	TTTGGATTGAAGGGAGCTCT	20	gi408831849	chr8	+	10588923	10589143	tagacggtctggtcttaaggcggtgctcccttcaaaccaataaacggtcgatctgatgggtggtacagCTGCTCGTTCATGGTTCCCactgtcccatctcatcagagagagagagagatgcttgagatgggcttgtggtttgcatgaccgaggagctgcacgtccccttcgttgaccgctgTTTGGATTGAAGGGAGCTCTgcatcttggtcccaagactt	1	zma-MIR159b,	zma-MIR159b	tagacggtctggtcttaaggcgGTGCTCCCTTCAAACCAATAAacggtcgatctgatgggtggtacagctgctcgttcatggttcccactgtcccatctcatcagagagagagagagatgcttgagatgggcttgtggtttgcatgaccgaggagctgcacgtccccttcgttgaccgctgTTTGGATTGAAGGGAGCTCTGcatcttggtcccaagactt	zma-miR159a-3p	TTTGGATTGAAGGGAGCTCTG	3'	Diff	gp1a	.....(((((((.((....((((.(((((((((((.((((....((((((((..((.(((..((.(((((.((((.(((((....((((...(((((((((.((..............))..)))))))))...))))....))))).)))).))))).))..)))..))))))))))....)))).))))))))))).)))).....)).))..))))).	215	52.9	-102.1	0.9	213.455	197.918	282.324	218.079	203.255	267.671	high
zma-MIR159f-p5	CGCTGCTCGTTCATGGTTCCC	21	gi414875515	chr3	-	25490976	25491190	ggagctcctctcattccaatgaagggtccttccgaagggtggttcCGCTGCTCGTTCATGGTTCCCactatcctatctcatccatgtttgcgtgtcttcgagaggaagcggaagagattcctgtggtcgccttttgagataggcttgtggtttgcatgaccgaggagctgcaccgaccccgtgctggccgctcTTTGGATTGAAGGGAGCTCTgc	1	zma-MIR159f,	zma-MIR159f	gGAGCTCCTCTCATTCCAATGAagggtccttccgaagggtggttccgctgctcgttcatggttcccactatcctatctcatccatgtttgcgtgtcttcgagaggaagcggaagagattcctgtggtcgccttttgagataggcttgtggtttgcatgaccgaggagctgcaccgaccccgtgctggccgctcTTTGGATTGAAGGGAGCTCTGc	zma-MIR159f-p5	cgctgctcgttcatggttccc	5'	New	gp1a	((((((((..(((.(((((....(((....)))..((((((((...(((.((((.(((((....((((...((((((((...((((....)))).....((((((..((((((....)))).)).....))))))))))))))...))))....))))).)))).))).((((.......))))..))))))))))))).)))..))))))))..	122	55.3	-94.1	0.8	8.125	9.14286	6	8.30101	9.38941	5.68859	low
zma-miR159a-3p_R-1	TTTGGATTGAAGGGAGCTCT	20	gi414875515	chr3	-	25490976	25491190	ggagctcctctcattccaatgaagggtccttccgaagggtggttcCGCTGCTCGTTCATGGTTCCCactatcctatctcatccatgtttgcgtgtcttcgagaggaagcggaagagattcctgtggtcgccttttgagataggcttgtggtttgcatgaccgaggagctgcaccgaccccgtgctggccgctcTTTGGATTGAAGGGAGCTCTgc	1	zma-MIR159f,	zma-MIR159f	gGAGCTCCTCTCATTCCAATGAagggtccttccgaagggtggttccgctgctcgttcatggttcccactatcctatctcatccatgtttgcgtgtcttcgagaggaagcggaagagattcctgtggtcgccttttgagataggcttgtggtttgcatgaccgaggagctgcaccgaccccgtgctggccgctcTTTGGATTGAAGGGAGCTCTGc	zma-miR159a-3p	TTTGGATTGAAGGGAGCTCTG	3'	Diff	gp1a	((((((((..(((.(((((....(((....)))..((((((((...(((.((((.(((((....((((...((((((((...((((....)))).....((((((..((((((....)))).)).....))))))))))))))...))))....))))).)))).))).((((.......))))..))))))))))))).)))..))))))))..	122	55.3	-94.1	0.8	213.455	197.918	282.324	218.079	203.255	267.671	high
zma-miR159c-5p_L-1	AGCTCCCTTCGATCCAATCC	20	gi408831849	chr8	+	26822638	26822854	aagaagatgccgatcgatcgaagAGCTCCCTTCGATCCAATCCaggagggaaagtggtcggctgcagctgccggttcatggatacctctctggtgcagcaatggccgagatgctcacctgcacttgcatgggtgtgcatgacccgggagacgaaccgaccatcatctttccctcgtgcTTGGATTGAAGGGAGCTCCtctctctctctctctcttat	1	zma-MIR159d,	zma-MIR159d	aagaagatgccgatcgatcgaaGAGCTCCCTTCGATCCAATCCaggagggaaagtggtcggctgcagctgccggttcatggatacctctctggtgcagcaatggccgagatgctcacctgcacttgcatgggtgtgcatgacccgggagacgaaccgaccatcatctttccctcgtgCTTGGATTGAAGGGAGCTCCTctctctctctctctcttat	zma-miR159c-5p	GAGCTCCCTTCGATCCAATCC	5'	Diff	gp1a	(((((((....((..((..((.((((((((((((((((((..((.((((((((((((((((......((.((((.(((((.((((((....(((((((....(((......)))...))))))).....)))))).))))).)))).)).....)))))))....))))))))).)).)))))))))))))))))).))..))..))))).))))..	215	55.3	-107.5	0.9	21.5	25	16.5	21.9657	25.6742	15.6436	middle
zma-miR159c-5p_L-1	AGCTCCCTTCGATCCAATCC	20	gi414875515	chr3	-	2748321	2748537	atgattaagaaaggcgatcgaagAGCTCCCTTCGATCCAATCCaggaggggaagtggtcggttgcagctgccggttcatggatacctctctggtgcagcaatggccgctgctcacctctgcacttgcatgggtgtgcatgacccgggagatgagcccgccatcatctttccctcgtgcTTGGATTGAAGGGAGCTCCtctctgtctgtctgtctgtc	1	zma-MIR159c,	zma-MIR159c	atgattaagaaaggcgatcgaaGAGCTCCCTTCGATCCAATCCaggaggggaagtggtcggttgcagctgccggttcatggatacctctctggtgcagcaatggccgctgctcacctctgcacttgcatgggtgtgcatgacccgggagatgagcccgccatcatctttccctcgtgCTTGGATTGAAGGGAGCTCCTctctgtctgtctgtctgtc	zma-miR159c-5p	GAGCTCCCTTCGATCCAATCC	5'	Diff	gp1a	.......(((.(((((((.((.((((((((((((((((((..((.((((((((((((..((((.((.((.((((.(((((.((((((....(((((((...((((....)).))...))))))).....)))))).))))).)))).)).))))))..)))....))))))))).)).)))))))))))))))))).))...))).)))).)))...	207	56.2	-109.2	0.9	21.5	25	16.5	21.9657	25.6742	15.6436	middle
zma-MIR159g-p3	TTTGCATGACCGAGGAGCTGC	21	gi408832102	chr4	+	25719885	25720136	agtttgattcactagacctgatcccctagactagacggtctggtcttaaggcggtgctcccttcacaccaataaacggtcgatctgatgggtggtacagCTGCTCGTTCATGGTTCCCactgtcccatctcatcagagagagagaagatcatgagagagcgagagatgcttgagatgggcttgtggTTTGCATGACCGAGGAGCTGCctcgtccccttcgttgaccgctgtttggagtgaagggagttctgc	1	zma-MIR159g,	zma-MIR159g	agtttgattcactagacctgatcccctagactagacggtctggtcttaaggcgGTGCTCCCTTCACACCAATAAacggtcgatctgatgggtggtacagctgctcgttcatggttcccactgtcccatctcatcagagagagagaagatcatgagagagcgagagatgcttgagatgggcttgtggtttgcatgaccgaggagctgcctcgtccccttcgttgaccgctgTTTGGAGTGAAGGGAGTTCTGc	zma-MIR159g-p3	tttgcatgaccgaggagctgc	3'	New	gp1a	.............(((((.((((..(((...)))..)))).)))))....((((..((((((((((.((((....((((((((..((.((((((..(((((.((((.(((((....((((...((((((((.(((..((.........)).)))..(((((.....)))))))))))))...))))....))))).)))).)))))..))).)))..))))))))))....)))).))))))))))..))))	202	52.8	-104.7	0.8	3.58333	1.875	1.41667	3.66096	1.92556	1.34314	low
zma-MIR159e-p3_1ss11CT	CCGGCGGCGATGGCGGCGGC	20	gi414864194	chr1	-	246032144	246032270	gcagctcctgcagcatctgttcgaggctcgccgcgttctgatgatccggcagcgcaagtCCGGCGGCGACGGCGGCGGCcgaggtcggcggcgccggctggccgtattggtttgaagggagctccac	1	zma-MIR159e,	zma-MIR159e	gCAGCTCCTGCAGCATCTGTTCgaggctcgccgcgttctgatgatccggcagcgcaagtccggcggcgacggcggcggccgaggtcggcggcgccggctggccgtATTGGTTTGAAGGGAGCTCCAc	zma-MIR159e-p3	ccggcggcgacggcggcggc	3'	New	gp1a	..(((((((.(((.(((.......(((..((((.(..(((..((((((((.((....))(((.((....)).)))..)))).))))..)))..)))))..))).....))))))..)))))))....	121	70.1	-55.2	0.6	7	0	3	7.15164	0	2.8443	low
zma-miR160b-3p	GCGTGCAAGGAGCCAAGCATG	21	gi408831909	chr6	+	91449745	91449830	aTGCCTGGCTCCCTGTATGCCAcacatgtagcccaacccgtgatgtgattggatgctgtgggtgGCGTGCAAGGAGCCAAGCATGt	1	zma-MIR160g,	zma-MIR160g	aTGCCTGGCTCCCTGTATGCCAcacatgtagcccaacccgtgatgtgattggatgctgtgggtgGCGTGCAAGGAGCCAAGCATGt	zma-miR160b-3p	GCGTGCAAGGAGCCAAGCATG	3'	Yes	gp1a	((((.(((((((.((((((((((.((((((..((((..((.....)).)))).))).))).)))))))))).))))))).))))..	84	57	-43.4	0.9	2.5	1	3.5	2.55416	1.02697	3.31835	low
zma-miR160b-3p	GCGTGCAAGGAGCCAAGCATG	21	gi408832077	chr5	-	43021403	43021523	cgatcggctcgtgtcgtgtgTGCCTGGCTCCCTGTATGCCAcacatgtagccaacccgtggcgtgattggatgctgtgggtgGCGTGCAAGGAGCCAAGCATGcataacaggccatgatca	3	zma-MIR160b,osa-MIR160a,sbi-MIR160b,	zma-MIR160b	cgatcggctcgtgtcgtgtgTGCCTGGCTCCCTGTATGCCAcacatgtagccaacccgtggcgtgattggatgctgtgggtgGCGTGCAAGGAGCCAAGCATGcataacaggccatgatca	zma-miR160b-3p	GCGTGCAAGGAGCCAAGCATG	3'	Yes	gp1a	.((((((((..(((..((..(((.(((((((.((((((((.............(((((..((((......))))..))))))))))))).))))))).)))..))..)))))))..)))).	119	58.7	-63.9	0.9	2.5	1	3.5	2.55416	1.02697	3.31835	low
zma-miR160f-5p_1ss21GA	TGCCTGGCTCCCTGTATGCCA	21	gi414584696	chr2	-	236870675	236870790	gaggtgaaagatagggaataTGCCTGGCTCCCTGTATGCCGctcgcatggctaccaccgcctgtggtcgttgcggctgGCGTGCGAGGTGCCAGGCATGTtttaataattatctcc	2	zma-MIR160f,zma-MIR160e,	zma-MIR160f	gaggtgaaagatagggaataTGCCTGGCTCCCTGTATGCCGctcgcatggctaccaccgcctgtggtcgttgcggctgGCGTGCGAGGTGCCAGGCATGttttaataattatctcc	zma-miR160f-5p	TGCCTGGCTCCCTGTATGCCG	5'	Diff	gp1a	(((((((...((...(((((((((((((.((..(((((((((.(((((((((((........))))))).)))))).)))))))..)).)))))))))))))..))..))))))).	115	56	-60.2	0.9	15.5	7	8	15.8358	7.18877	7.58479	middle
zma-miR162-5p	GGGCGCAGTGGTTTATCGATC	21	gi408832077	chr5	-	182040463	182040592	ctGGGCGCAGTGGTTTATCGATCtcttccttgccttgtgctggtccggccgggagtggtggttcaagcgttttattgttgcagcagctcgcaaacaacgcgggaatcggTCGATAAACCTCTGCATCCAG	2	zma-MIR162,sbi-MIR162,	zma-MIR162	ctGGGCGCAGTGGTTTATCGATCtcttccttgccttgtgctggtccggccgggagtggtggttcaagcgttttattgttgcagcagctcgcaaacaacgcgggaatcggTCGATAAACCTCTGCATCCAg	zma-miR162-5p	GGGCGCAGTGGTTTATCGATC	5'	Yes	gp1a	((((..((((.((((((((((((..((((..(((............)))..))))....(((((..(((((...((((.((....))..))))..)))))..))))))))))))))))).))))..))))	130	55.4	-55.2	0.8	2	1	0	2.04333	1.02697	0	low
zma-miR162-3p_R+1	TCGATAAACCTCTGCATCCAG	21	gi408832077	chr5	-	182040463	182040592	ctGGGCGCAGTGGTTTATCGATCtcttccttgccttgtgctggtccggccgggagtggtggttcaagcgttttattgttgcagcagctcgcaaacaacgcgggaatcggTCGATAAACCTCTGCATCCAG	2	zma-MIR162,sbi-MIR162,	zma-MIR162	ctGGGCGCAGTGGTTTATCGATCtcttccttgccttgtgctggtccggccgggagtggtggttcaagcgttttattgttgcagcagctcgcaaacaacgcgggaatcggTCGATAAACCTCTGCATCCAg	zma-miR162-3p	TCGATAAACCTCTGCATCCA	3'	Diff	gp1a	((((..((((.((((((((((((..((((..(((............)))..))))....(((((..(((((...((((.((....))..))))..)))))..))))))))))))))))).))))..))))	130	55.4	-55.2	0.8	15	18	13	15.3249	18.4854	12.3253	middle
zma-miR164c-3p	CATGTGCCCTTCTTCTCCATC	21	gi408831849	chr8	+	118806902	118807120	gTGGAGAAGCAGGGCACGTGtgaattcattcgttccatcgacggtctggcgccgactcacgcatcgccggcgcggcgagctgagcgcgtgacacggaaagcaggtccgccgcgccggcgcccgcgctggccgatcgaccggctaactgtagctccacgaagcaaagccaggccagccggccgatcgatgcgtgcgtgCATGTGCCCTTCTTCTCCATCg	1	zma-MIR164h,	zma-MIR164h	gTGGAGAAGCAGGGCACGTGTGaattcattcgttccatcgacggtctggcgccgactcacgcatcgccggcgcggcgagctgagcgcgtgacacggaaagcaggtccgccgcgccggcgcccgcgctggccgatcgaccggctaactgtagctccacgaagcaaagccaggccagccggccgatcgatgcgtgcgtgCATGTGCCCTTCTTCTCCATCg	zma-miR164c-3p	CATGTGCCCTTCTTCTCCATC	3'	Yes	gp1a	(((((((((.(((((((((((....................((((.....))))((.((((((((((((((((((...((((.(((((.....((((.......)))).)))))))))..)))))))))).(((((.((((((..(((..(((......))).....)))...)))))).))))))))))))).))))))))))))).)))))))))..	217	66.7	-113.1	0.8	15	14.5	18.5	15.3249	14.891	17.5398	middle
zma-miR164a-5p	TGGAGAAGCAGGGCACGTGCA	21	gi408831909	chr6	-	153356824	153357093	tggcgaggtgcgcgcggTGGAGAAGCAGGGCACGTGCAttctttccgtcgccggccggcttggcagcggccggcggcccggctctcgcagtcacgcgtacgtcgcctgagcggcgcgcgcgagagagagagacacggcaggtcgtcgccggcgcggctaactggtgcaggtgcagcagctagcttctgaaacccagccagccagccagccggccggccggccgatcgatgcgtgCATGTGCCCTTCTTCTCCATCgggcacgcctcgcct	1	zma-MIR164c,	zma-MIR164c	tggcgaggtgcgcgcggTGGAGAAGCAGGGCACGTGCAttctttccgtcgccggccggcttggcagcggccggcggcccggctctcgcagtcacgcgtacgtcgcctgagcggcgcgcgcgagagagagagacacggcaggtcgtcgccggcgcggctaactggtgcaggtgcagcagctagcttctgaaacccagccagccagccagccggccggccggccgatcgatgcgtgCATGTGCCCTTCTTCTCCATCgggcacgcctcgcct	zma-miR164a-5p	TGGAGAAGCAGGGCACGTGCA	5'	Yes	gp1a	.(((((((((.((.(((((((((((.(((((((((((((....((..(((((((((((((.(((.(((.(((((((((((..((((....((.((((..((((((....))))))..)))).))....))))..)))......)))))))))))((((..(((((...(((.(((.((....)).)))..)))..)))))..)))).))))))))))))).)))..))...))))))))))))).))))))))))).)).))))))))).	268	70.7	-177.2	0.9	91.0238	112.229	71.8381	92.9956	115.255	68.1096	middle
zma-miR164c-3p	CATGTGCCCTTCTTCTCCATC	21	gi408831909	chr6	-	153356824	153357093	tggcgaggtgcgcgcggTGGAGAAGCAGGGCACGTGCAttctttccgtcgccggccggcttggcagcggccggcggcccggctctcgcagtcacgcgtacgtcgcctgagcggcgcgcgcgagagagagagacacggcaggtcgtcgccggcgcggctaactggtgcaggtgcagcagctagcttctgaaacccagccagccagccagccggccggccggccgatcgatgcgtgCATGTGCCCTTCTTCTCCATCgggcacgcctcgcct	1	zma-MIR164c,	zma-MIR164c	tggcgaggtgcgcgcggTGGAGAAGCAGGGCACGTGCAttctttccgtcgccggccggcttggcagcggccggcggcccggctctcgcagtcacgcgtacgtcgcctgagcggcgcgcgcgagagagagagacacggcaggtcgtcgccggcgcggctaactggtgcaggtgcagcagctagcttctgaaacccagccagccagccagccggccggccggccgatcgatgcgtgCATGTGCCCTTCTTCTCCATCgggcacgcctcgcct	zma-miR164c-3p	CATGTGCCCTTCTTCTCCATC	3'	Yes	gp1a	.(((((((((.((.(((((((((((.(((((((((((((....((..(((((((((((((.(((.(((.(((((((((((..((((....((.((((..((((((....))))))..)))).))....))))..)))......)))))))))))((((..(((((...(((.(((.((....)).)))..)))..)))))..)))).))))))))))))).)))..))...))))))))))))).))))))))))).)).))))))))).	268	70.7	-177.2	0.9	15	14.5	18.5	15.3249	14.891	17.5398	middle
zma-miR164a-5p	TGGAGAAGCAGGGCACGTGCA	21	gi408831909	chr6	+	141610040	141610167	tagacggtggctgtgcgtggTGGAGAAGCAGGGCACGTGCAttaccatccaatgccgccgggtgggtgggtggaatggatggatggttcttGATGTGCCCATCTTCTCCACCgagcacgaactgtctt	1	zma-MIR164b,	zma-MIR164b	tagacggtggctgtgcgtggTGGAGAAGCAGGGCACGTGCAttaccatccaatgccgccgggtgggtgggtggaatggatggatggttcttgATGTGCCCATCTTCTCCACCgagcacgaactgtctt	zma-miR164a-5p	TGGAGAAGCAGGGCACGTGCA	5'	Yes	gp1a	.(((((((....((((..((((((((((..((((((((.((..((((((((...(((((.........)))))......))))))))...))))))))))..))))))))))..))))..))))))).	126	57.8	-69.8	0.9	91.0238	112.229	71.8381	92.9956	115.255	68.1096	middle
zma-miR164b-3p_L+1	CATGTGCCCATCTTCTCCACC	21	gi408831909	chr6	+	141610040	141610167	tagacggtggctgtgcgtggTGGAGAAGCAGGGCACGTGCAttaccatccaatgccgccgggtgggtgggtggaatggatggatggttcttGATGTGCCCATCTTCTCCACCgagcacgaactgtctt	1	zma-MIR164b,	zma-MIR164b	tagacggtggctgtgcgtggTGGAGAAGCAGGGCACGTGCAttaccatccaatgccgccgggtgggtgggtggaatggatggatggttcttgATGTGCCCATCTTCTCCACCgagcacgaactgtctt	zma-miR164b-3p	ATGTGCCCATCTTCTCCACC	3'	Diff	gp1a	.(((((((....((((..((((((((((..((((((((.((..((((((((...(((((.........)))))......))))))))...))))))))))..))))))))))..))))..))))))).	126	57.8	-69.8	0.9	51	43	39	52.1048	44.1596	36.9758	middle
zma-miR164a-5p	TGGAGAAGCAGGGCACGTGCA	21	gi408831909	chr6	-	138306590	138306760	tTGGAGAAGCAGGGCACGTGCAgagacacgccggagcacggccgccgccgatctaccgacctcccaaacctgccttatggtgtgggggtggaggtcgtcggtggaagcgatagctgtcgttgttgcttcgatgttgttagctcctcctgCACGTGCTCCCCTTCTCCACCa	1	zma-MIR164g,	zma-MIR164g	tTGGAGAAGCAGGGCACGTGCAgagacacgccggagcacggccgccgccgatctaccgacctcccaaacctgccttatggtgtgggggtggaggtcgtcggtggaagcgatagctgtcgttgttgcttcgatgttgttagctcctcctgCACGTGCTCCCCTTCTCCACCa	zma-miR164a-5p	TGGAGAAGCAGGGCACGTGCA	5'	Yes	gp1a	.((((((((..((((((((((((.((......(((((.....(((((.((((((.((.(((.((((.(((........))).))))))))))))))).)))))(((((((((((....)))))))))))..........)))))))))))))))))))..))))))))...	167	61.4	-93.3	0.9	91.0238	112.229	71.8381	92.9956	115.255	68.1096	middle
zma-miR164g-3p	CACGTGCTCCCCTTCTCCACC	21	gi408831909	chr6	-	138306590	138306760	tTGGAGAAGCAGGGCACGTGCAgagacacgccggagcacggccgccgccgatctaccgacctcccaaacctgccttatggtgtgggggtggaggtcgtcggtggaagcgatagctgtcgttgttgcttcgatgttgttagctcctcctgCACGTGCTCCCCTTCTCCACCa	1	zma-MIR164g,	zma-MIR164g	tTGGAGAAGCAGGGCACGTGCAgagacacgccggagcacggccgccgccgatctaccgacctcccaaacctgccttatggtgtgggggtggaggtcgtcggtggaagcgatagctgtcgttgttgcttcgatgttgttagctcctcctgCACGTGCTCCCCTTCTCCACCa	zma-miR164g-3p	CACGTGCTCCCCTTCTCCACC	3'	Yes	gp1a	.((((((((..((((((((((((.((......(((((.....(((((.((((((.((.(((.((((.(((........))).))))))))))))))).)))))(((((((((((....)))))))))))..........)))))))))))))))))))..))))))))...	167	61.4	-93.3	0.9	6	2	4	6.12998	2.05393	3.79239	low
zma-miR164a-5p	TGGAGAAGCAGGGCACGTGCA	21	gi414584696	chr2	-	216627448	216627599	cagtgacaaggaccacgcTGGAGAAGCAGGGCACGTGCAtgcgcataccatatagctagacgatgttctctctcgctccgctcgaccaagcttcatgtatggatgggtacgcACGCACGTGTTCTCCTTCTCCATCgaggtctttctcactt	1	zma-MIR164a,	zma-MIR164a	cagtgacaaggaccacgcTGGAGAAGCAGGGCACGTGCAtgcgcataccatatagctagacgatgttctctctcgctccgctcgaccaagcttcatgtatggatgggtacgcacgCACGTGTTCTCCTTCTCCATCgaggtctttctcactt	zma-miR164a-5p	TGGAGAAGCAGGGCACGTGCA	5'	Yes	gp1a	.(((((.(((((((.((.((((((((.((..(((((((.(((((((.(((((((((.(((.((.....))))).))...(((......)))....))))))))))....)))).)))))))..)).)))))))).)).))))))).))))).	150	53.9	-70.3	0.9	91.0238	112.229	71.8381	92.9956	115.255	68.1096	middle
zma-miR164a-5p	TGGAGAAGCAGGGCACGTGCA	21	gi414883281	chr7	-	172723300	172723515	tgagtgagaaggaccacgcTGGAGAAGCAGGGCACGTGCAtgcacatacgccattctcgatctctcctctccaccactactgcatctagctatctccatggatggatgtacgtagctcggactggatcgatcggagaagcaataagctagcgagctcatgcatgctggctgtgcacgCACGTGGTCTCCTTCTCCATCacggttctttctcacttc	1	zma-MIR164d,	zma-MIR164d	tgagtgagaaggaccacgcTGGAGAAGCAGGGCACGTGCAtgcacatacgccattctcgatctctcctctccaccactactgcatctagctatctccatggatggatgtacgtagctcggactggatcgatcggagaagcaataagctagcgagctcatgcatgctggctgtgcacgCACGTGGTCTCCTTCTCCATcacggttctttctcacttc	zma-miR164a-5p	TGGAGAAGCAGGGCACGTGCA	5'	Yes	gp1a	.((((((((((((((....((((((((.((..(((((((.(((((....((..(((((((((..(((..(((....((((((((((((.((((....)))).)))))))).))))...)))..)))..)))).)))))))....(((((((..((....))..)))))))))))).)))))))..)).))))))))....)).)))))))))))).	214	53.7	-102.8	0.9	91.0238	112.229	71.8381	92.9956	115.255	68.1096	middle
zma-miR164d-3p_R+1	CACGTGGTCTCCTTCTCCATC	21	gi414883281	chr7	-	172723300	172723515	tgagtgagaaggaccacgcTGGAGAAGCAGGGCACGTGCAtgcacatacgccattctcgatctctcctctccaccactactgcatctagctatctccatggatggatgtacgtagctcggactggatcgatcggagaagcaataagctagcgagctcatgcatgctggctgtgcacgCACGTGGTCTCCTTCTCCATCacggttctttctcacttc	1	zma-MIR164d,	zma-MIR164d	tgagtgagaaggaccacgcTGGAGAAGCAGGGCACGTGCAtgcacatacgccattctcgatctctcctctccaccactactgcatctagctatctccatggatggatgtacgtagctcggactggatcgatcggagaagcaataagctagcgagctcatgcatgctggctgtgcacgCACGTGGTCTCCTTCTCCATcacggttctttctcacttc	zma-miR164d-3p	CACGTGGTCTCCTTCTCCAT	3'	Diff	gp1a	.((((((((((((((....((((((((.((..(((((((.(((((....((..(((((((((..(((..(((....((((((((((((.((((....)))).)))))))).))))...)))..)))..)))).)))))))....(((((((..((....))..)))))))))))).)))))))..)).))))))))....)).)))))))))))).	214	53.7	-102.8	0.9	0	1	6	0	1.02697	5.68859	low
zma-miR164f-5p_R-1	TGGAGAAGCAGGGCACGTGC	20	gi408832102	chr4	+	176498951	176499058	cTGGAGAAGCAGGGCACGTGCtcgccgacaagtcgaagccttagggcagcttggcctgtggctgcacgcgtacgtggtcgtcgcagcacgtgcgctccttctccaaca	1	zma-MIR164f,	zma-MIR164f	cTGGAGAAGCAGGGCACGTGCTcgccgacaagtcgaagccttagggcagcttggcctgtggctgcacgcgtacgtggtcgtcgcagCACGTGCGCTCCTTCTCCAACa	zma-miR164f-5p	TGGAGAAGCAGGGCACGTGCT	5'	Diff	gp1a	.((((((((.((.(((((((((((.((((.......((((...((((......))))..)))).((((....)))))))).)).))))))))).)).))))))))...	104	63.9	-58.3	0.8	6.02381	3.42857	4.2381	6.1543	3.52103	4.01813	low
zma-miR166a-5p_L-1R+1	GAATGTTGTCTGGCTCGGGGC	21	gi408831909	chr6	-	84226489	84226701	tgagggGAATGTTGTCTGGCTCGGGGCcgccgccgccgctccttccttctctagtctctcttctctcctagcagctactcttcgcttcctactcctatctcgatccctctcttcttcttcttcttcttcttcctcttcccccctctcttggatcgagaccgagcggacggagacgagtggtgtagatcTCGGACCAGGCTTCATTCCCCccaa	1	zma-MIR166a,	zma-MIR166a	tgaggGGAATGTTGTCTGGCTCGGGGccgccgccgccgctccttccttctctagtctctcttctctcctagcagctactcttcgcttcctactcctatctcgatccctctcttcttcttcttcttcttcttcctcttcccccctctcttggatcgagaccgagcggacggagacgagtggtgtagatcTCGGACCAGGCTTCATTCCCCccaa	zma-miR166a-5p	GGAATGTTGTCTGGCTCGGGG	5'	Diff	gp1a	((.((((((((..((((((..(((((....((((((((((((.(((..(((.................(((.(((........)))..)))......(((((((((...........................................)))))))))..))).))).)))).)).))))))....)))))..))))))..)))))))).)).	212	56.8	-73.012	0.6	44.5	51.5	56.8333	45.464	52.8888	53.8836	middle
zma-miR166a-3p	TCGGACCAGGCTTCATTCCCC	21	gi408831909	chr6	-	84226489	84226701	tgagggGAATGTTGTCTGGCTCGGGGCcgccgccgccgctccttccttctctagtctctcttctctcctagcagctactcttcgcttcctactcctatctcgatccctctcttcttcttcttcttcttcttcctcttcccccctctcttggatcgagaccgagcggacggagacgagtggtgtagatcTCGGACCAGGCTTCATTCCCCccaa	1	zma-MIR166a,	zma-MIR166a	tgaggGGAATGTTGTCTGGCTCGGGGccgccgccgccgctccttccttctctagtctctcttctctcctagcagctactcttcgcttcctactcctatctcgatccctctcttcttcttcttcttcttcttcctcttcccccctctcttggatcgagaccgagcggacggagacgagtggtgtagatcTCGGACCAGGCTTCATTCCCCccaa	zma-miR166a-3p	TCGGACCAGGCTTCATTCCCC	3'	Yes	gp1a	((.((((((((..((((((..(((((....((((((((((((.(((..(((.................(((.(((........)))..)))......(((((((((...........................................)))))))))..))).))).)))).)).))))))....)))))..))))))..)))))))).)).	212	56.8	-73.012	0.6	837.959	1151.18	805.173	856.111	1182.23	763.383	high
zma-miR166a-3p	TCGGACCAGGCTTCATTCCCC	21	gi408832077	chr5	-	21933694	21933797	gtGGAATGTTGTCTGGTTCAaggtcttttgctttgtgatccatctgtgtagagcttctaagtattccttggatctgcaagatcTCGGACCAGGCTTCATTCCCC	1	zma-MIR166d,	zma-MIR166d	gtGGAATGTTGTCTGGTTCAAGGtcttttgctttgtgatccatctgtgtagagcttctaagtattccttggatctgcaagatcTCGGACCAGGCTTCATTCCCC	zma-miR166a-3p	TCGGACCAGGCTTCATTCCCC	3'	Yes	gp1a	..((((((..(((((((((.((((((..(((.....((((((...((((((.....)))..)))....)))))).))))))))).)))))))))..))))))..	100	46.2	-39.7	0.8	837.959	1151.18	805.173	856.111	1182.23	763.383	high
zma-miR166c-5p_R-1	GGAATGTTGTCTGGCTCGAG	20	gi408832102	chr4	+	150406705	150406796	ggGGAATGTTGTCTGGCTCGAGgtgcagaaacacgcagatctcatcgaggtcgtcttggttgttgttgatcTCGGACCAGGCTTCATTCCCC	3	zma-MIR166c,zma-MIR166e,sbi-MIR166d,	zma-MIR166e	ggGGAATGTTGTCTGGCTCGAGGtgcagaaacatacagatctcatcggtctaggttcttgtcgatcTCGGACCAGGCTTCATTCCCC	zma-miR166c-5p	GGAATGTTGTCTGGCTCGAGG	5'	Diff	gp1a	((((((((..((((((..(((((((((..(((.....((((((...))))))......)))..)))..))))))..))))))..))))))))	92	54.3	-43.6	0.9	72.5	99.5	89.5	74.0705	102.183	84.8548	middle
zma-miR166a-3p	TCGGACCAGGCTTCATTCCCC	21	gi408832102	chr4	+	150406705	150406796	ggGGAATGTTGTCTGGCTCGAGgtgcagaaacacgcagatctcatcgaggtcgtcttggttgttgttgatcTCGGACCAGGCTTCATTCCCC	3	zma-MIR166c,zma-MIR166e,sbi-MIR166d,	zma-MIR166e	ggGGAATGTTGTCTGGCTCGAGGtgcagaaacatacagatctcatcggtctaggttcttgtcgatcTCGGACCAGGCTTCATTCCCC	zma-miR166a-3p	TCGGACCAGGCTTCATTCCCC	3'	Yes	gp1a	((((((((..((((((..(((((((((..(((.....((((((...))))))......)))..)))..))))))..))))))..))))))))	92	54.3	-43.6	0.9	837.959	1151.18	805.173	856.111	1182.23	763.383	high
zma-miR166g-5p	GGAATGTTGTCTGGTTGGAGA	21	gi414864194	chr1	+	13560295	13560420	ggGGAATGTTGTCTGGTTGGAGAcctaacaccgcgaattaatcatccatgccatggaagcagcatatgcccgcctgcatctatccatgcatgatggtggaaggttTCGGACCAGGCTTCATTCCCC	1	zma-MIR166g,	zma-MIR166g	ggGGAATGTTGTCTGGTTGGAGAcctaacaccrcgaattaatcatccatgccatggaagcagcatatgcccgcctgcatctatccatgcatgatggtggaaggttTCGGACCAGGCTTCATTCCCC	zma-miR166g-5p	GGAATGTTGTCTGGTTGGAGA	5'	Yes	gp1a	((((((((..(((((((..(((((((..((((..((.....))...(((((.(((((.(((((........).)))).....))))))))))..))))..)))))))..)))))))..))))))))	126	52.4	-60.6	0.9	3	3	4	3.06499	3.0809	3.79239	low
zma-miR166a-3p	TCGGACCAGGCTTCATTCCCC	21	gi414864194	chr1	+	13560295	13560420	ggGGAATGTTGTCTGGTTGGAGAcctaacaccgcgaattaatcatccatgccatggaagcagcatatgcccgcctgcatctatccatgcatgatggtggaaggttTCGGACCAGGCTTCATTCCCC	1	zma-MIR166g,	zma-MIR166g	ggGGAATGTTGTCTGGTTGGAGAcctaacaccrcgaattaatcatccatgccatggaagcagcatatgcccgcctgcatctatccatgcatgatggtggaaggttTCGGACCAGGCTTCATTCCCC	zma-miR166a-3p	TCGGACCAGGCTTCATTCCCC	3'	Yes	gp1a	((((((((..(((((((..(((((((..((((..((.....))...(((((.(((((.(((((........).)))).....))))))))))..))))..)))))))..)))))))..))))))))	126	52.4	-60.6	0.9	837.959	1151.18	805.173	856.111	1182.23	763.383	high
zma-miR166i-5p_L-1	GAATGTCGTCTGGCGCGAGA	20	gi414864194	chr1	+	241298238	241298320	gggGAATGTCGTCTGGCGCGAGAccgtaccagacgacgtgctctctcggtcgtcggacggtcTCGGACCAGGCTTCATTCCCC	1	zma-MIR166i,	zma-MIR166i	ggGGAATGTCGTCTGGCGCGAGAccgtaccagacgacgtgctctctcggtcgtcggacggtcTCGGACCAGGCTTCATTCCCC	zma-miR166i-5p	GGAATGTCGTCTGGCGCGAGA	5'	Diff	gp1a	((((((((..((((((..(((((((((.((.((((((...........)))))))))))))))))..))))))..))))))))	83	65.1	-53.1	1	3	2	1	3.06499	2.05393	0.948099	low
zma-miR166a-3p	TCGGACCAGGCTTCATTCCCC	21	gi414864194	chr1	+	241298238	241298320	gggGAATGTCGTCTGGCGCGAGAccgtaccagacgacgtgctctctcggtcgtcggacggtcTCGGACCAGGCTTCATTCCCC	1	zma-MIR166i,	zma-MIR166i	ggGGAATGTCGTCTGGCGCGAGAccgtaccagacgacgtgctctctcggtcgtcggacggtcTCGGACCAGGCTTCATTCCCC	zma-miR166a-3p	TCGGACCAGGCTTCATTCCCC	3'	Yes	gp1a	((((((((..((((((..(((((((((.((.((((((...........)))))))))))))))))..))))))..))))))))	83	65.1	-53.1	1	837.959	1151.18	805.173	856.111	1182.23	763.383	high
zma-miR166a-3p	TCGGACCAGGCTTCATTCCCC	21	gi414864194	chr1	-	223215453	223215568	gtGGAATGTTGTCTGGTTCAaggtcttgctttccgatttgaggatgatccatgcttgcatgtgtagttttttttgttcctcagatctacaagatcTCGGACCAGGCTTCATTCCCC	1	zma-MIR166b,	zma-MIR166b	gtGGAATGTTGTCTGGTTCAAGGtcttgctwtccgatttgaggatgatccatgcttgcatgtgtagttttttttgttcctcagatctacaagatcTCGGACCAGGCTTCATTCCCC	zma-miR166a-3p	TCGGACCAGGCTTCATTCCCC	3'	Yes	gp1a	..((((((..(((((((((.((((((((......((((((((((..(..((((....))))..)............))))))))))..)))))))).)))))))))..))))))..	112	44.8	-48.4	0.9	837.959	1151.18	805.173	856.111	1182.23	763.383	high
zma-miR166h-5p_L-1	GAATGACGTCCGGTCCGAAC	20	gi414864194	chr1	-	274716709	274716784	gggGAATGACGTCCGGTCCGAACgagccacggctgctgctgcgccgccgcgggctTCGGACCAGGCTTCATTCCCC	2	zma-MIR166h,zma-MIR166f,	zma-MIR166f	ggGGAATGACGTCCGGTCCGAACaagccacggctgctgctgcgctaccgccgcggctTCGGACCAGGCTTCATTCCCC	zma-miR166h-5p	GGAATGACGTCCGGTCCGAAC	5'	Diff	gp1a	(((((((((.(((.(((((((...((((.((((.((......)).))))..))))))))))).))).)))))))))	76	71.1	-48.4	0.9	30	57	42	30.6499	58.5371	39.8201	middle
zma-miR166a-3p	TCGGACCAGGCTTCATTCCCC	21	gi414864194	chr1	-	274716709	274716784	gggGAATGACGTCCGGTCCGAACgagccacggctgctgctgcgccgccgcgggctTCGGACCAGGCTTCATTCCCC	2	zma-MIR166h,zma-MIR166f,	zma-MIR166f	ggGGAATGACGTCCGGTCCGAACaagccacggctgctgctgcgctaccgccgcggctTCGGACCAGGCTTCATTCCCC	zma-miR166a-3p	TCGGACCAGGCTTCATTCCCC	3'	Yes	gp1a	(((((((((.(((.(((((((...((((.((((.((......)).))))..))))))))))).))).)))))))))	76	71.1	-48.4	0.9	837.959	1151.18	805.173	856.111	1182.23	763.383	high
zma-miR166j-3p	TCGGACCAGGCTTCAATCCCT	21	gi408832077	chr5	-	210632198	210632365	gcatgctcgggttaggtcagggGGATTGTTGTCTGGCTCGGggtctccggtcgagatcgattcataacatatacgtacgtgcttctagccttgccggcggagctagtcgttgtcgtcgaccggagattTCGGACCAGGCTTCAATCCCTttgaccatgcggcattagg	1	zma-MIR166k,	zma-MIR166k	gcatgctcgggttaggtcagggGGATTGTTGTCTGGCTCGGGGtctccggtcgagatcgattcataacatatacgtacgtgcttctagccttgccggcggagctagtcgttgtcgtcgaccggagattTCGGACCAGGCTTCAATCCCTttgaccatgcggcattagg	zma-miR166j-3p	TCGGACCAGGCTTCAATCCCT	3'	Yes	gp1a	..(((((...((..(((((..(((((((..((((((..((..((((((((((((((((((((....((......))....(((((..(((.....)))))))).)))))..))).))))))))))))..))..))))))..)))))))..)))))..)))))))....	162	56	-84.2	0.9	94.3333	124.783	75.45	96.3769	128.148	71.534	middle
zma-miR166j-3p	TCGGACCAGGCTTCAATCCCT	21	gi414883281	chr7	+	124539680	124539833	caagttgaagattaggttaaggGGTTTGTTTGTCTGGTTCAaggtcgccacacagcagggaaaacccatttcgccttgaagcatgcaccatgatgggtgtacctgttggtgatcTCGGACCAGGCTTCAATCCCTttaactagcgtctgcatat	1	zma-MIR166j,	zma-MIR166j	caagttgaagattaggttaaggGGTTTGTTTGTCTGGTTCAAGGtcgccacacagcagggaaaacccatttcgccttgaagcatgcaccatgatgggtgtacctgttggtgatcTCGGACCAGGCTTCAATCCCTttaactagcgtctgcatat	zma-miR166j-3p	TCGGACCAGGCTTCAATCCCT	3'	Yes	gp1a	.....((.((((..((((((((((.(((...(((((((((.(((((((((....(((((....(((((((..((..........)).....)))))))...)))))))))))))).)))))))))..))).))))))))))...)))).))...	146	48.1	-64.9	0.9	94.3333	124.783	75.45	96.3769	128.148	71.534	middle
zma-miR166m-5p_L-2R+2	AATGTTGGCTGGCTCGAGGCA	21	gi408832077	chr5	-	210632469	210632624	tccttggtctgggggtttgtggggAATGTTGGCTGGCTCGAGGCAtccgcgtcctggctcgcagtcgcagcgcagatcgtgttttgcctgctaccggccggacagatcgagaggcgTCGGACCAGGCTTCATTCCTCgcaaaccggtgcatcccca	1	zma-MIR166m,	zma-MIR166m	tccttggtctgggggtttgtggGGAATGTTGGCTGGCTCGAGGcatccgcgtcctggctcgcagtcgcagcgcagatcgtgttttgcctgctaccggccggacagatcgagaggcgTCGGACCAGGCTTCATTCCTCgcaaaccggtgcatcccca	zma-miR166m-5p	GGAATGTTGGCTGGCTCGAGG	5'	Diff	gp1a	.........(((((((((((((((((((..((((((..(((.((.((((.((((.(((.((..((.((((.(((((......))))))))).)))))))))))....)).)).)).)))..))).))).)))))))))))))))........))))	147	62.8	-71.7	0.7	39	90	76	39.8448	92.427	72.0555	middle
zma-miR166l-3p	TCGGACCAGGCTTCATTCCTC	21	gi408832077	chr5	-	210632469	210632624	tccttggtctgggggtttgtggggAATGTTGGCTGGCTCGAGGCAtccgcgtcctggctcgcagtcgcagcgcagatcgtgttttgcctgctaccggccggacagatcgagaggcgTCGGACCAGGCTTCATTCCTCgcaaaccggtgcatcccca	1	zma-MIR166m,	zma-MIR166m	tccttggtctgggggtttgtggGGAATGTTGGCTGGCTCGAGGcatccgcgtcctggctcgcagtcgcagcgcagatcgtgttttgcctgctaccggccggacagatcgagaggcgTCGGACCAGGCTTCATTCCTCgcaaaccggtgcatcccca	zma-miR166l-3p	TCGGACCAGGCTTCATTCCTC	3'	Yes	gp1a	.........(((((((((((((((((((..((((((..(((.((.((((.((((.(((.((..((.((((.(((((......))))))))).)))))))))))....)).)).)).)))..))).))).)))))))))))))))........))))	147	62.8	-71.7	0.7	115.444	161.889	142.778	117.945	166.255	135.367	middle
zma-MIR166n-p3	GCTGTCGTCGACCGGAGATC	20	gi408832102	chr4	+	178137993	178138124	tcatgctcggattgggttagggGGATTGTTGTCTGGCTCGGtgtctccggtcgagacggccttgccggcgccggaGCTGTCGTCGACCGGAGATCtcggaccaggcttcaatccctttaaccatgcggcatt	2	zma-MIR166n,sbi-MIR166g,	zma-MIR166n	gGGATTGTTGTCTGGCTCGGTGtctccggtcgagayggccttgccggcgccggagctgtcgtcgaccggagatcTCGGACCAGGCTTCAATCCCTt	zma-MIR166n-p3	gctgtcgtcgaccggagatc	3'	New	gp1a	..((((.((.((..(((((..(((((((..((((((..((..((((((((((((((((((....(((....))).)))))).))))))))))))..))..))))))..)))))))..))))))).)))))).	129	60.6	-81.2	1	1154.14	813.331	902.521	1179.14	835.264	855.679	high
zma-miR166l-3p_L+2R-2	TCTCGGACCAGGCTTCATTCC	21	gi414875515	chr3	+	105546028	105546164	aaagaacgggaggagggtttctggaatggaggctggtccaagatccttaggtgttaaagcattatattgccttgtttctggttttgtgtttgagaTCTCGGACCAGGCTTCATTCCtcaaacccacgctcccgacac	1	zma-MIR166l,	zma-MIR166l	aaagaacgggaggagggtttctgGAATGGAGGCTGGTCCAAGAtccttaggtgttaaagcattatattgccttgtttctggttttgtgtttgagatcTCGGACCAGGCTTCATTCCTCaaacccacgctcccgacac	zma-miR166l-3p	TCGGACCAGGCTTCATTCCTC	3'	Diff	gp1a	......((((((..((((((..(((((((((.(((((((.(((((.....((((....))))((((..(((........)))..)))).....))))).))))))).)))))))))..))))))...))))))....	127	48.2	-63	1	150.278	218.672	195.444	153.533	224.569	185.301	middle
zma-miR167h-3p_L+1R+1	AGATCATGTTGCAGCTTCACT	21	gi408831499	chr9	+	110542137	110542266	acttcgctggtgtgagagctTGAAGCTGCCAGCATGATCTggctgctcaaacgccgccggcctcccaagtgctcgatcggtggcgcttcaccAGATCATGTTGCAGCTTCACTctctcgcaaccagcgaa	1	zma-MIR167i,	zma-MIR167i	acttcgctggtgtgagagctTGAAGCTGCCAGCATGATCTGgctrctcaaacgccgccggcctcccaagtgctcgatcggtggcgcttcaccaGATCATGTTGCAGCTTCACtctctcgcaaccagcgaa	zma-miR167h-3p	GATCATGTTGCAGCTTCAC	3'	Diff	gp1a	..((((((((((((((((..((((((((.(((((((((((((.((...((.((((((((((((....)).)).....)))))))).)))))))))))))))))))))))))..)))))))).))))))))	128	58.5	-77.5	1	14	13	11.5	14.3033	13.3506	10.9031	middle
zma-miR167h-3p_L+1R+1	AGATCATGTTGCAGCTTCACT	21	gi408831909	chr6	-	93326220	93326362	actttgctgctgtgagaggtTGAAGCTGCCAGCATGATCTggctgctcagacgccggcgggcgtctcgagtgctcgctcgatcgtcggtgacgcttggattcaccAGATCATGTTGCAGCTTCACTctctcgcagccagcaaa	1	zma-MIR167h,	zma-MIR167h	actttgctgctgtgagaggtTGAAGCTGCCAGCATGATCTGgctgctcagacgccggcgggcgtctcgagtgctcgctcgatcgtcggtgacgcttggattcaccaGATCATGTTGCAGCTTCACtctctcgcagccagcaaa	zma-miR167h-3p	GATCATGTTGCAGCTTCAC	3'	Diff	gp1a	..((((((((((((((((..((((((((.(((((((((((((......(((((((....)))))))((((((.((((.((.....))))))))))))......)))))))))))))))))))))..)))))))))).))))))	141	58	-87.5	1.1	14	13	11.5	14.3033	13.3506	10.9031	middle
zma-miR167j-3p_L+1	AGATCATGTGGCAGTTTCATT	21	gi414864194	chr1	+	12595523	12595631	aTGAAGCTGCCAGCATGATCTgaaaccatacgtgttctttgattcccatctgaagaaagagttggctttcatggagaaccgacggtcAGATCATGTGGCAGTTTCATTt	1	zma-MIR167j,	zma-MIR167j	aTGAAGCTGCCAGCATGATCTGaaaccatacgtgttctttgattcccatctgaagaaagagttggctttcatggagaaccgacggtcaGATCATGTGGCAGTTTCATTt	zma-miR167j-3p	GATCATGTGGCAGTTTCATT	3'	Diff	gp1a	((((((((((((.((((((((((..((...((.(((((((((...((((((......)))..)))...)))..))))))))..))))))))))))))))))))))))..	107	44	-47.7	1	14	8	9	14.3033	8.21574	8.53289	middle
zma-miR167g-3p_L+1	AGGTCATGCTGTAGTTTCATC	21	gi414875515	chr3	+	119177648	119177890	agtggtgcaccacgagttggTGAAGCTGCCAGCATGATCTggttatgatggtggtggtatatgtaagatggatgtaatctatactactaccggcccctgtcactctctctctctcccccgtccctgactgtcatatatggatcgacgaatccaagatgagaggggaagggagagagagagagggtaattaatgagcaccaggaccAGGTCATGCTGTAGTTTCATCtgctggtggccgcacat	1	zma-MIR167g,	zma-MIR167g	agtggtgcaccacgagttggTGAAGCTGCCAGCATGATCTGgttatgatggtggtggtatatgtaagatggatgtaatctatactactaccggcccctgtcactctctctctctcccccgtccctgactgtcatatatggatcgacgaatccaagatgagaggggaagggagagagagagagggtaattaatgagcaccaggaccaGGTCATGCTGTAGTTTCATCtgctggtggccgcacat	zma-miR167g-3p	GGTCATGCTGTAGTTTCATC	3'	Diff	gp1a	....((((.((((.((..((((((((((.((((((((((((((..((..(((((((((((.....((((.......))))))))))))))).((....((.((((((((((((((.(((.((((...((.((((...(((((......)))))..)))).)))))).))).)))))))))))))).))......))..))..))))))))))))))))))))))))..)).))))..))))..	237	50.6	-125.1	1	4	3	5	4.08665	3.0809	4.74049	low
zma-miR167f-3p_R-2_1ss5GA	GATCATGCTGCGCAGTTTCA	20	gi414875515	chr3	+	192088192	192088310	cgtgcaccttattaagcagcTGAAGCTGCCAGCATGATCTgatctttcgtttactggcaactttggatacctaagatccaGATCGTGCTGCGCAGTTTCAcctgctaattggagcacag	2	zma-MIR167f,sbi-MIR167g,	zma-MIR167f	cgtgcaccttattaagcagcTGAAGCTGCCAGCATGATCTGatctttcgtttactggcaactttggatacctaagatccaGATCGTGCTGCGCAGTTTCACCtgctaattggagcacag	zma-miR167f-3p	GATCGTGCTGCGCAGTTTCACC	3'	Diff	gp1a	.((((.((..(((.(((((.((((((((((((((((((((((((((..((...(..(.....)..)..))..))))).)))))))))))).))))))))).)))))))).)).))))..	116	47.9	-58.3	1	1	0.5	2	1.02166	0.513484	1.8962	low
zma-miR167a-5p_R-1	TGAAGCTGCCAGCATGATCT	20	gi408832077	chr5	+	4303816	4303947	tgcccaagggaacgagTGAAGCTGCCAGCATGATCTagctcggagtgatcacgcgaggagaacaatagctcgaggtggtcatgccttgctaGATCATGCTGTGGCAGCCTCACTtcttcccgtccttgggca	1	zma-MIR167c,	zma-MIR167c	tgcccaagggaacgagTGAAGCTGCCAGCATGATCTAgctcggagtgatcacgcgaggagaacaatagctcgaggtggtcatgccttgctaGATCATGCTGTGGCAGCCTCACTtcttcccgtccttgggca	zma-miR167a-5p	TGAAGCTGCCAGCATGATCTA	5'	Diff	gp1a	.(((((((((((..(((((.(((((((((((((((((((..((..(((((((.((((...........))))..)))))))..))..)))))))))))))..)))))).)))))..)))))....)))))).	130	56.1	-79.4	1.1	22.25	8.5	10.7	22.732	8.72922	10.1447	middle
zma-miR167a-5p_R-1	TGAAGCTGCCAGCATGATCT	20	gi408832077	chr5	+	7688809	7688935	agtgcccaagataaagggTGAAGCTGCCAGCATGATCTaacgacggcattgctctgctgctgcagtgaggcttgcgagtgatggttaGATCATGCTGTGACAGTTTCACTctttccctttgggcaca	1	zma-MIR167b,	zma-MIR167b	agtgcccaagataaagggTGAAGCTGCCAGCATGATCTAacgacggcattgctctgctgctgcagtgaggcttgcgagtgatggttaGATCATGCTGTGACAGTTTCACTctttccctttgggcaca	zma-miR167a-5p	TGAAGCTGCCAGCATGATCTA	5'	Diff	gp1a	.(((((((((..((((((((((((((.((((((((((((((.....(((..(((.((.(((.......)))..)))))..)))))))))))))))))...))))))))))))))...))))))))).	125	51.2	-69.7	1.1	22.25	8.5	10.7	22.732	8.72922	10.1447	middle
zma-miR167a-5p_R-1	TGAAGCTGCCAGCATGATCT	20	gi414864194	chr1	-	287728642	287728774	tgcccaagggaacgagTGAAGCTGCCAGCATGATCTagctctgagtgatcacccgaaaaagaacaatagttctaggtggtcatgccttgctaGGTCATGCTGCTGCAGCCTCACTtcttcccgtcgttgggca	2	zma-MIR167d,sbi-MIR167a,	zma-MIR167d	tgcccaagggaacgagTGAAGCTGCCAGCATGATCTAgctctgagtgatcacccgaaaaagaacaatagttctaggtggtcatgccttgctaGGTCATGCTGCTGCAGCCTCACTtcttcccgtcgttgggca	zma-miR167a-5p	TGAAGCTGCCAGCATGATCTA	5'	Diff	gp1a	.(((((((((((..(((((.(((((((((((((((((((.....(((((((((......(((((....))))).))))))))).....))))))))))))))..))))).)))))..)))))....)))))).	131	52.6	-75.9	1.1	22.25	8.5	10.7	22.732	8.72922	10.1447	middle
zma-miR167a-5p_R-1	TGAAGCTGCCAGCATGATCT	20	gi414875515	chr3	+	119175685	119175874	tgctcttgcgaatgagTGAAGCTGCCAGCATGATCTagctctgatttggttggcaccatattagcaggcgtccacgcacagctagactagagtggcctcgcgcgctctcgtctggtctgtgtctcgctttgtgcctgcaaatcgttgttagatcatgcatgacagcctcattccttcacaattctggggc	1	zma-MIR167a,	zma-MIR167a	tgctcttgcgaatgagTGAAGCTGCCAGCATGATCTAgctctgatttggttggcaccatattagcaggcgtccacgcacagctagactagagtggcctcgcgcgctctcgtctggtctgtgtctcgctttgtgcctgcaaatcgttgttaGATCATGCATGACAGCCTCATTccttcacaattctggggc	zma-miR167a-5p	TGAAGCTGCCAGCATGATCTA	5'	Diff	gp1a	.(((((((.(((.((((((.((((.((((((((((((((..(((((((...(((((.........(((((.....((((((((((((.((((((((...)).)))))).)))))).))))))..))))).)))))..)))))))..)))))))))))).)).)))).)))))).))).)).....)))))	189	52.6	-88.2	0.9	22.25	8.5	10.7	22.732	8.72922	10.1447	middle
zma-miR168a-5p	TCGCTTGGTGCAGATCGGGAC	21	gi408832077	chr5	-	74340501	74340604	gaagccgcgccgcctcgggcTCGCTTGGTGCAGATCGGGACccgccgcccggccgacgggacggatCCCGCCTTGCACCAAGTGAAtcggagccggcggagcga	3	zma-MIR168a,osa-MIR168a,hvu-MIR168,	zma-MIR168a	gaagccgcgccgcctcgggcTCGCTTGGTGCAGATCGGGACccgccgcccggccgacgggacggatCCCGCCTTGCACCAAGTGAAtcggagccggcggagcga	zma-miR168a-5p	TCGCTTGGTGCAGATCGGGAC	5'	Yes	gp1a	...((..(((((.(((.(..(((((((((((((..(((((.(((...((((.....)))).))).)))))..)))))))))))))..).))).)))))..))..	99	74	-64.4	0.8	1639.5	2318.5	1730	1675.02	2381.02	1640.21	high
zma-miR168a-3p	CCCGCCTTGCACCAAGTGAA	20	gi408832077	chr5	-	74340501	74340604	gaagccgcgccgcctcgggcTCGCTTGGTGCAGATCGGGACccgccgcccggccgacgggacggatCCCGCCTTGCACCAAGTGAAtcggagccggcggagcga	3	zma-MIR168a,osa-MIR168a,hvu-MIR168,	zma-MIR168a	gaagccgcgccgcctcgggcTCGCTTGGTGCAGATCGGGACccgccgcccggccgacgggacggatCCCGCCTTGCACCAAGTGAAtcggagccggcggagcga	zma-miR168a-3p	CCCGCCTTGCACCAAGTGAA	3'	Yes	gp1a	...((..(((((.(((.(..(((((((((((((..(((((.(((...((((.....)))).))).)))))..)))))))))))))..).))).)))))..))..	99	74	-64.4	0.8	290.5	246	174.5	296.793	252.634	165.443	high
zma-miR168a-5p	TCGCTTGGTGCAGATCGGGAC	21	gi408832102	chr4	-	239095553	239095656	tccgccgcgccgtctcgggcTCGCTTGGTGCAGATCGGGACccgccgcccggccgacgggacggatCCCGCCTTGCATCAAGTGAAtcggagccggcgcagcga	5	zma-MIR168b,sbi-MIR168,sof-MIR168a,sof-MIR168b,ssp-MIR168a,	zma-MIR168b	tccgccgcgccgtctcgggcTCGCTTGGTGCAGATCGGGACccgccgcccggccgacgggacggatCCCGCCTTGCATCAAGTGAAtcggagccggcgcagcga	zma-miR168a-5p	TCGCTTGGTGCAGATCGGGAC	5'	Yes	gp1a	..(((.((((((.(((.(..(((((((((((((..(((((.(((...((((.....)))).))).)))))..)))))))))))))..).))).)))))).))).	101	73.1	-67.9	0.9	1639.5	2318.5	1730	1675.02	2381.02	1640.21	high
zma-miR168b-3p	CCCGCCTTGCATCAAGTGAA	20	gi408832102	chr4	-	239095553	239095656	tccgccgcgccgtctcgggcTCGCTTGGTGCAGATCGGGACccgccgcccggccgacgggacggatCCCGCCTTGCATCAAGTGAAtcggagccggcgcagcga	5	zma-MIR168b,sbi-MIR168,sof-MIR168a,sof-MIR168b,ssp-MIR168a,	zma-MIR168b	tccgccgcgccgtctcgggcTCGCTTGGTGCAGATCGGGACccgccgcccggccgacgggacggatCCCGCCTTGCATCAAGTGAAtcggagccggcgcagcga	zma-miR168b-3p	CCCGCCTTGCATCAAGTGAA	3'	Yes	gp1a	..(((.((((((.(((.(..(((((((((((((..(((((.(((...((((.....)))).))).)))))..)))))))))))))..).))).)))))).))).	101	73.1	-67.9	0.9	1275.5	1148	961.5	1303.13	1178.96	911.597	high
zma-miR169r-3p_R-1	GGCAAGTTGTCCTTGGCTAC	20	gi408831499	chr9	-	109138534	109138659	gCAGCCAAGGATGACTTGCCGggtattttgagcatgcatgttacaggggagcatatgcaatctgtttggaattttgagcccataccgtgcggtgcctgtcttccGGCAAGTTGTCCTTGGCTACat	1	zma-MIR169r,	zma-MIR169r	gCAGCCAAGGATGACTTGCCGGgtattttgagcatgcatgttacaggggagcatatgcaatctgtttggaattttgagcccataccgtgcggtgcctgtcttccGGCAAGTTGTCCTTGGCTACAt	zma-miR169r-3p	GGCAAGTTGTCCTTGGCTACA	3'	Diff	gp1a	..(((((((((..((((((((((.....(..(((((((((......(((..((.((.(((.....)))..))..))..)))....))))).))))..)...))))))))))..)))))))))....	120	50.8	-55.6	0.9	323	240	219	329.997	246.472	207.634	high
zma-miR169c-3p_R-2	GGCAAGTCTGTCCTTGGCTA	20	gi414584696	chr2	+	11299979	11300112	atgaggtagagaacgggatgCAGCCAAGGATGACTTGCCGgctcctggaacctggaggcgtctcagcttgctgtgctgtggcttagaacttagtcGGCAAGTCTGTCCTTGGCTAcacctagttctcttcctct	1	zma-MIR169c,	zma-MIR169c	atgaggtagagaacgggatgCAGCCAAGGATGACTTGCCGGctcctggaacctggaggcgtctcagcttgctgtgctgtggcttagaacttagtcGGCAAGTCTGTCCTTGGCTACAcctagttctcttcctct	zma-miR169c-3p	GGCAAGTCTGTCCTTGGCTACA	3'	Diff	gp1a	..((((.((((((((((.((.(((((((((((((((((((.((((........))))..(((.((((.......)))).)))............))))))))).)))))))))).))))).))))))).)))).	131	54.5	-71.4	1	3593	4345	5032	3670.83	4462.17	4770.83	high
zma-miR169a-5p_R-1	CAGCCAAGGATGACTTGCCG	20	gi408831849	chr8	+	4791975	4792130	taggctcggggactacggtgCAGCCAAGGATGACTTGCCGatctatcgtcgatcaacgagcgacgcctctgatgtctgatctcgacatctatcgtcgtcagaccatcatcatctatcGGCAAGTTGTTCTTGGCTAcaccgtggctcctgctcctg	1	zma-MIR169b,	zma-MIR169b	taggctcggggactacggtgCAGCCAAGGATGACTTGCCGAtctatcgtcgatcaacgagcgacgcctctgatgtctgatctcgacatctatcgtcgtcagaccatcatcatctatcGGCAAGTTGTTCTTGGCTACAccgtggctcctgctcctg	zma-miR169a-5p	CAGCCAAGGATGACTTGCCGA	5'	Diff	gp1a	((((..((((..((((((((.(((((((((..((((((((((....(((((.((...)).)))))....(((((((((((..(((......)))..)))))).)))))......))))))))))..))))))))).))))))))..))))..))))	156	54.5	-82.5	1	32.9167	34.25	32.0833	33.6297	35.1736	30.4182	middle
zma-miR169a-5p_R-1	CAGCCAAGGATGACTTGCCG	20	gi414875515	chr3	+	37610280	37610409	taggctcggggactatggtgCAGCCAAGGATGACTTGCCGatcgatgtgacgcctcttgatctcgtcgtcgtcagatcgtcgccgatcatcGGCAAGTTGTTCTTGGCTAcaccgtggctcctgctcctg	1	zma-MIR169a,	zma-MIR169a	taggctcggggactatggtgCAGCCAAGGATGACTTGCCGAtcgatgtgacgcctcttgatctcgtcgtcgtcagatcgtcgccgatcatcGGCAAGTTGTTCTTGGCTACAccgtggctcctgctcctg	zma-miR169a-5p	CAGCCAAGGATGACTTGCCGA	5'	Diff	gp1a	((((..((((..((((((((.(((((((((..(((((((((..(((((((((...........))))).)))).(((((....))))).)))))))))..))))))))).))))))))..))))..))))	130	57.7	-72.3	1	32.9167	34.25	32.0833	33.6297	35.1736	30.4182	middle
zma-miR169m-3p_L-1R+1	GCATCCATTCTTGGCTAAGT	20	gi414875515	chr3	-	96704652	96704752	tTAGCCAAGAATGGCTTGCCTATCtccattattttgttcatcgcaggaagcccttccgtgatggatgaaatgtggatgatgGCATCCATTCTTGGCTAAGT	1	zma-MIR169m,	zma-MIR169m	tTAGCCAAGAATGGCTTGCCTAtctccattattttgttcatcgcaggaagcccttccgtgatggatgaaatgtggatgatGGCATCCATTCTTGGCTAAGt	zma-miR169m-3p	GGCATCCATTCTTGGCTAAG	3'	Diff	gp1a	((((((((((((((..((((.((((((((.((((..((((((((.((((....))))))))))))..))))))))).))))))).))))))))))))))..	99	44.6	-57.9	1.3	31	37	26	31.6715	37.9978	24.6506	middle
zma-miR169i-5p_R-1	TAGCCAAGGATGACTTGCCT	20	gi408832102	chr4	+	47241963	47242153	gatgagagtggtagctctggTAGCCAAGGATGACTTGCCTgtgtgctggccacgctcccctcatgcaaggaccatctcgtgtcgaccgacgagcgagcgagcgatcgatcgatgagaggatgacgaagcttggggtgtacgttggtctctcacgGGCAGTCTCCTTGGCTAGCCctgactcactcttaccg	1	zma-MIR169i,	zma-MIR169i	gatgagagtggtagctctggTAGCCAAGGATGACTTGCCTGtgtgctggccacgctcccctcatgcaaggaccatctcgtgtcgaccgacgagcgagcgagcgatcgatcgatgagaggatgacgaagcttggggtgtacgttggtctctcacgGGCAGTCTCCTTGGCTAGccctgactcactcttaccg	zma-miR169i-5p	TAGCCAAGGATGACTTGCCTG	5'	Diff	gp1a	..((((((((..((.((.((((((((((((.((((.(((((((....(((((((..((((....((......((((((..(((((.(((...((......))..))).)))))..)).)))).....))..))))....)).)))))...))))))))))))))))))))).))..))))))))))))...	186	58.6	-82.8	0.7	1000.24	737.708	543.694	1021.91	757.602	515.476	high
zma-miR169i-3p_R+2	GGCAGTCTCCTTGGCTAGCC	20	gi408832102	chr4	+	47241963	47242153	gatgagagtggtagctctggTAGCCAAGGATGACTTGCCTgtgtgctggccacgctcccctcatgcaaggaccatctcgtgtcgaccgacgagcgagcgagcgatcgatcgatgagaggatgacgaagcttggggtgtacgttggtctctcacgGGCAGTCTCCTTGGCTAGCCctgactcactcttaccg	1	zma-MIR169i,	zma-MIR169i	gatgagagtggtagctctggTAGCCAAGGATGACTTGCCTGtgtgctggccacgctcccctcatgcaaggaccatctcgtgtcgaccgacgagcgagcgagcgatcgatcgatgagaggatgacgaagcttggggtgtacgttggtctctcacgGGCAGTCTCCTTGGCTAGccctgactcactcttaccg	zma-miR169i-3p	GGCAGTCTCCTTGGCTAG	3'	Diff	gp1a	..((((((((..((.((.((((((((((((.((((.(((((((....(((((((..((((....((......((((((..(((((.(((...((......))..))).)))))..)).)))).....))..))))....)).)))))...))))))))))))))))))))).))..))))))))))))...	186	58.6	-82.8	0.7	1070.33	998.333	552.667	1093.52	1025.26	523.982	high
zma-miR169i-3p_R+2	GGCAGTCTCCTTGGCTAGCC	20	gi408832102	chr4	+	47513567	47513694	caataagggcctgcctctgaTAGCCAAGGATGACTTGCCTatgtcctttgtttacaaaggatcagaattgtggacctttgtgttggttcgtaGGCAGTCTCCTTGGCTAGCCtgagtggcccctattg	1	zma-MIR169h,	zma-MIR169h	caataagggcctgcctctgaTAGCCAAGGATGACTTGCCTAtgtcctttgtttacaaaggatcagaattgtggacctttgtgttggttcgtaGGCAGTCTCCTTGGCTAGcctgagtggcccctattg	zma-miR169i-3p	GGCAGTCTCCTTGGCTAG	3'	Diff	gp1a	(((((.(((((...(((...((((((((((.((((.(((((((..((.....((((((((..((......))..))))))))..))..)))))))))))))))))))))....))).))))).)))))	128	49.2	-63.7	1	1070.33	998.333	552.667	1093.52	1025.26	523.982	high
zma-miR169i-5p_R-1	TAGCCAAGGATGACTTGCCT	20	gi414584696	chr2	+	192700339	192700489	gcgataagagtctgtccagaTAGCCAAGGATGACTTGCCTgtggcttcttggcttggcttggctcgggcaaaaccttgtgcacgttttattgctcgcctcgtggcctcgatcacaGGCAGTCTCCTTGGCTAGTCcgggcgggccccttat	1	zma-MIR169j,	zma-MIR169j	gcgataagagtctgtccagaTAGCCAAGGATGACTTGCCTGtggcttcttggcttggcttggctcgggcaaaaccttgtgcacgttttattgctcgcctcgtggcctcgatcacaGGCAGTCTCCTTGGCTAGtccgggcgggccccttat	zma-miR169i-5p	TAGCCAAGGATGACTTGCCTG	5'	Diff	gp1a	...(((((.((((((((.((((((((((((.((((.((((((((..((..((((..((..(((..((((((.....((....)).....)))))))))..))))))..)))))))))))))))))))))))).)).))))))))..)))))	148	57	-72.1	0.8	1000.24	737.708	543.694	1021.91	757.602	515.476	high
zma-miR169i-3p_R+2	GGCAGTCTCCTTGGCTAGTC	20	gi414584696	chr2	+	192700339	192700489	gcgataagagtctgtccagaTAGCCAAGGATGACTTGCCTgtggcttcttggcttggcttggctcgggcaaaaccttgtgcacgttttattgctcgcctcgtggcctcgatcacaGGCAGTCTCCTTGGCTAGTCcgggcgggccccttat	1	zma-MIR169j,	zma-MIR169j	gcgataagagtctgtccagaTAGCCAAGGATGACTTGCCTGtggcttcttggcttggcttggctcgggcaaaaccttgtgcacgttttattgctcgcctcgtggcctcgatcacaGGCAGTCTCCTTGGCTAGtccgggcgggccccttat	zma-miR169i-3p	GGCAGTCTCCTTGGCTAG	3'	Diff	gp1a	...(((((.((((((((.((((((((((((.((((.((((((((..((..((((..((..(((..((((((.....((....)).....)))))))))..))))))..)))))))))))))))))))))))).)).))))))))..)))))	148	57	-72.1	0.8	1070.33	998.333	552.667	1093.52	1025.26	523.982	high
zma-miR169i-5p_R-1	TAGCCAAGGATGACTTGCCT	20	gi414883281	chr7	-	135706179	135706311	cgatgagagcactgctctggTAGCCAAGGATGACTTGCCTgtggcctccatcagtcgcagaggacgctgttcttctgcttgtggttgtcgatcgcaGGCAGTCTCCTTGGCTAGCCcgagcggctctcatcca	1	zma-MIR169k,	zma-MIR169k	cgatgagagcactgctctggTAGCCAAGGATGACTTGCCTGtggcctccatcagtcgcagaggacgctgttcttctgcttgtggttgtcgatcgcaGGCAGTCTCCTTGGCTAGcccgagcggctctcatcca	zma-miR169i-5p	TAGCCAAGGATGACTTGCCTG	5'	Diff	gp1a	.(((((((((..(((((.((((((((((((.((((.(((((((((..(((.(((..((((((((......))))))))))))))..)))....)))))))))))))))))))).)).))))))))))))))..	130	58.6	-76.8	1	1000.24	737.708	543.694	1021.91	757.602	515.476	high
zma-miR169i-3p_R+2	GGCAGTCTCCTTGGCTAGCC	20	gi414883281	chr7	-	135706179	135706311	cgatgagagcactgctctggTAGCCAAGGATGACTTGCCTgtggcctccatcagtcgcagaggacgctgttcttctgcttgtggttgtcgatcgcaGGCAGTCTCCTTGGCTAGCCcgagcggctctcatcca	1	zma-MIR169k,	zma-MIR169k	cgatgagagcactgctctggTAGCCAAGGATGACTTGCCTGtggcctccatcagtcgcagaggacgctgttcttctgcttgtggttgtcgatcgcaGGCAGTCTCCTTGGCTAGcccgagcggctctcatcca	zma-miR169i-3p	GGCAGTCTCCTTGGCTAG	3'	Diff	gp1a	.(((((((((..(((((.((((((((((((.((((.(((((((((..(((.(((..((((((((......))))))))))))))..)))....)))))))))))))))))))).)).))))))))))))))..	130	58.6	-76.8	1	1070.33	998.333	552.667	1093.52	1025.26	523.982	high
zma-miR169l-5p	TAGCCAGGGATGATTTGCCTG	21	gi414864194	chr1	+	298277019	298277107	gTAGCCAGGGATGATTTGCCTGtggttcctgtcgttgccatgccaatgcctgtactgttcgatctacGGGCAAATCATCCCTGCTACCg	1	zma-MIR169l,	zma-MIR169l	gTAGCCAGGGATGATTTGCCTGtggttcctgtcgttgccatgccaatgcctgtactgttcgatctacgGGCAAATCATCCCTGCTACCg	zma-miR169l-5p	TAGCCAGGGATGATTTGCCTG	5'	Yes	gp1a	((((.((((((((((((((((((((.....((((..((..(((........)))..)).))))))))))))))))))))))))))))..	87	53.9	-44.4	0.9	64	104	33	65.3864	106.805	31.2873	middle
zma-miR169l-3p_L+1	GGGCAAATCATCCCTGCTACC	21	gi414864194	chr1	+	298277019	298277107	gTAGCCAGGGATGATTTGCCTGtggttcctgtcgttgccatgccaatgcctgtactgttcgatctacGGGCAAATCATCCCTGCTACCg	1	zma-MIR169l,	zma-MIR169l	gTAGCCAGGGATGATTTGCCTGtggttcctgtcgttgccatgccaatgcctgtactgttcgatctacgGGCAAATCATCCCTGCTACCg	zma-miR169l-3p	GGCAAATCATCCCTGCTACC	3'	Diff	gp1a	((((.((((((((((((((((((((.....((((..((..(((........)))..)).))))))))))))))))))))))))))))..	87	53.9	-44.4	0.9	58	80	42	59.2564	82.1574	39.8201	middle
zma-miR169o-5p_R-1	TAGCCAAGAATGACTTGCCT	20	gi408832102	chr4	+	12909537	12909674	gTAGCCAAGAATGACTTGCCTatgcacgccctctgttggcagttccgtccggcagccatggcgacggttgcacaaggtgagtttttgcggcgtggatgatgcaatgtggctgcatcggcaggtcttcttggctagcca	1	zma-MIR169o,	zma-MIR169o	gTAGCCAAGAATGACTTGCCTAtgcacgccctctgttggcagttccgtccggcagccatggcgacggttgcacaaggtgagtttttgcggcgtggatgatgcaatgtggctgcatcGGCAGGTCTTCTTGGCTAGCca	zma-miR169o-5p	TAGCCAAGAATGACTTGCCTA	5'	Diff	gp1a	.((((((((((.((((((((.((.(((((((((..(((((((..(((((.(.((....)).)))))))))).)))...))).......)))))).))((((((.......))))))))))))))))))))))))....	133	57.2	-62	0.8	3.25	2.16667	0	3.3204	2.2251	0	low
zma-miR171b-5p_L+1	GGATATTGGCGCGGTTCAATC	21	gi408831491	chr10	+	142971154	142971241	acgGGATATTGGCGCGGTTCAATCagaaagcttgcgctccaggcccgaggggctccactcttTGATTGAGCCGTGCCAATATCacgtc	3	zma-MIR171b,osa-MIR171b,bdi-MIR171c,	zma-MIR171b	cggGATATTGGCGCGGTTCAATCagaaagcttgcgctccaggcccgaggggctccactctttgaTTGAGCCGTGCCAATATCACg	zma-miR171b-5p	GATATTGGCGCGGTTCAATC	5'	Diff	gp1a	(((.(((((((((((((((((((((((.((.....(((((........)))))....)).))))))))))))))))))))))).))).	87	56.8	-48.7	1	5.5	3	4	5.61915	3.0809	3.79239	low
zma-miR171h-3p_L-1R+1	TGAGCCGAACCAATATCACTC	21	gi408831491	chr10	-	137316379	137316482	gggaggaagaagacgacatggCGTGGTATTGTTTCGGCTCATGtccttcttgactggatgtgatgTGAGCCGAACCAATATCACTCatgtattcttcattctga	1	zma-MIR171k,	zma-MIR171k	gggaggaagaagacgacatggcgTGGTATTGTTTCGGCTCATGTccttcttgactggatgtgatGTGAGCCGAACCAATATCACTcatgtattcttcattctga	zma-miR171h-3p	GTGAGCCGAACCAATATCACT	3'	Diff	gp1a	...((((.(((((..((((((.(((((((((.(((((((((..((..(((.....)))...))..))))))))).)))))))))))))))..))))).))))..	99	46.2	-49.6	1	8.5	6	7.5	8.68413	6.1618	7.11074	low
zma-miR171h-3p_L-1R+1	TGAGCCGAACCAATATCACTC	21	gi414864194	chr1	+	152260190	152260313	gggaggaaggagacgacatggCGTGGTATTGTTTCGGCTCATGtccttcttcgatcgagtcttgccgttggatttggatgtgatgTGAGCCGAACCAATATCACTCatgtactcttcattccca	2	zma-MIR171h,sbi-MIR171e,	zma-MIR171h	gggaggaaggagacgacatggcgTGGTATTGTTTCGGCTCATGTccttcttcgatcgagtcttgccgttggatttggatgtgatGTGAGCCGAACCAATATCACTcatgtactcttcattccca	zma-miR171h-3p	GTGAGCCGAACCAATATCACT	3'	Diff	gp1a	(((((..(((((...((((((.(((((((((.(((((((((..((......((..(((((((.......)))))))..)).))..))))))))).))))))))))))))).)))))..))))).	123	49.2	-56.7	0.9	8.5	6	7.5	8.68413	6.1618	7.11074	low
osa-MIR171a-p5	CGATATTGGTGAGGTTCAATC	21	gi408831499	chr9	-	96668324	96668418	ggaaagagCGATATTGGTGAGGTTCAATCcgatgttaggttttacaaaagctgtaaaatcagtatctgaTTGAGCCGCGCCAATATCTCTtcctc	3	zma-MIR171n,osa-MIR171a,sbi-MIR171g,	osa-MIR171a	ggaaagagcgatattggtgaggttcaatccgatgattggttttacagcagtggtaaaatcagtatcTGATTGAGCCGCGCCAATATCtcttcctct	osa-MIR171a-p5	cgatattggtgaggttcaatc	5'	New	gp1a	((.((((..((((((((((.(((((((((.(((..(.(((((((((.....))))))))))..))).))))))))).))))))))))))))))..	93	42.1	-44.4	1.1	3	2	0	3.06499	2.05393	0	low
osa-MIR171a-p3	TTGAGCCGCGCCAATATCTCT	21	gi408831499	chr9	-	96668324	96668418	ggaaagagCGATATTGGTGAGGTTCAATCcgatgttaggttttacaaaagctgtaaaatcagtatctgaTTGAGCCGCGCCAATATCTCTtcctc	3	zma-MIR171n,osa-MIR171a,sbi-MIR171g,	osa-MIR171a	ggaaagagcgatattggtgaggttcaatccgatgattggttttacagcagtggtaaaatcagtatcTGATTGAGCCGCGCCAATATCtcttcctct	osa-MIR171a-p3	TTGAGCCGCGCCAATATCtct	3'	New	gp1a	((.((((..((((((((((.(((((((((.(((..(.(((((((((.....))))))))))..))).))))))))).))))))))))))))))..	93	42.1	-44.4	1.1	2	3	3.25	2.04333	3.0809	3.08132	low
zma-miR171d-5p	TGTTGGCTCGGCTCACTCAGA	21	gi408831499	chr9	-	126244364	126244484	agaaatggaagtgtaactatggTGTTGGCTCGGCTCACTCAGAagttgaagccgaatccaaatggtagctgccggcgtttcTGATTGAGCCGTGCCAATATCtcagtactctttcatgctg	1	zma-MIR171d,	zma-MIR171d	agaaatggaagtgtaactatggTGTTGGCTCGGCTCACTCAGAagttgaagccgaatccaaatggtagctgccggcgtttcTGATTGAGCCGTGCCAATATCtcagtactctttcatgctg	zma-miR171d-5p	TGTTGGCTCGGCTCACTCAGA	5'	Yes	gp1a	....(((((((.((.(((..(((((((((.(((((((.((((((......((((...((....)).......))))..)))))).))))))).)))))))))..))))).)))))))....	113	47.9	-52.8	0.9	15.5	18.5	21	15.8358	18.9989	19.9101	middle
zma-miR171d-5p	TGTTGGCTCGGCTCACTCAGA	21	gi414864194	chr1	+	7954980	7955105	agaaatggaatagtagctatgaTGTTGGCTCGGCTCACTCAGAcgacgtacgcgcgcgagatcatgtgctatgccgctgctgtttcTGATTGAGCCGTGCCAATATCttagtactcttccatgcat	1	zma-MIR171e,	zma-MIR171e	agaaatggaatagtagctatgaTGTTGGCTCGGCTCACTCAGAcgacgtacgcgcgcgagatcatgtgctatgccgctgctgtttcTGATTGAGCCGTGCCAATATCttagtactcttccatgcat	zma-miR171d-5p	TGTTGGCTCGGCTCACTCAGA	5'	Yes	gp1a	....((((((.(((.((((.(((((((((.(((((((.(((((.((((((.(((.(((((........)).))))))))).)))))))).))))))).))))))))).))))))).))))))....	118	49.2	-60	1	15.5	18.5	21	15.8358	18.9989	19.9101	middle
zma-MIR171f-p5	TGTTGGCATGGCTCAATCAAC	21	gi408832077	chr5	-	8541270	8541424	ttggttgttggctgagagagtgcgaTGTTGGCATGGCTCAATCAACtcgccggccgcgggtggcttatagcttaattctgcgcattcgatcgaggtgcgggcgcagtgtttaatTGATTGAGCCGTGCCAATATCacaaccttctctagcctata	1	zma-MIR171f,	zma-MIR171f	ttggttgttggctgagagagtgCGATGTTGGCATGGCTCAATCaactcgccggccgcgggtggcttatagcttaattctgcgcattcgatcgaggtgcgggcgcagtgtttaattgaTTGAGCCGTGCCAATATCACaaccttctctagcctata	zma-MIR171f-p5	TGTTGGCATGGCTCAATCaac	5'	New	gp1a	.........(((((((((..((.((((((((((((((((((((((((((((.((((....))))...............((((.(((....))))))).)))).))).......))))))))))))))))))))).))...))))).))))....	142	51.6	-71.4	0.9	1	2	2	1.02166	2.05393	1.8962	low
zma-MIR171f-p3	TGATTGAGCCGTGCCAATATC	21	gi408832077	chr5	-	8541270	8541424	ttggttgttggctgagagagtgcgaTGTTGGCATGGCTCAATCAACtcgccggccgcgggtggcttatagcttaattctgcgcattcgatcgaggtgcgggcgcagtgtttaatTGATTGAGCCGTGCCAATATCacaaccttctctagcctata	1	zma-MIR171f,	zma-MIR171f	ttggttgttggctgagagagtgCGATGTTGGCATGGCTCAATCaactcgccggccgcgggtggcttatagcttaattctgcgcattcgatcgaggtgcgggcgcagtgtttaattgaTTGAGCCGTGCCAATATCACaaccttctctagcctata	zma-MIR171f-p3	tgaTTGAGCCGTGCCAATATC	3'	New	gp1a	.........(((((((((..((.((((((((((((((((((((((((((((.((((....))))...............((((.(((....))))))).)))).))).......))))))))))))))))))))).))...))))).))))....	142	51.6	-71.4	0.9	29.5952	39.7143	51.6024	30.2364	40.7853	48.9241	middle
zma-MIR171m-p5	CGAAGGCGTGGCTGATAGAT	20	gi408832077	chr5	-	20310731	20310812	gtattggcgcgcctcaatcCGAAGGCGTGGCTGATAGATtggcgcggcagccatgttcttggaTTGAGCCGCGTCAATATCt	1	zma-MIR171m,	zma-MIR171m	gTATTGGCGCGCCTCAATCCGAaggcgtggctgatagattggcgcggcagccatgttcttGGATTGAGCCGCGTCAATATCt	zma-MIR171m-p5	CGAaggcgtggctgatagat	5'	New	gp1a	(((((((((((.((((((((((..(((((((((..............)))))))))..)))))))))).)))))))))))..	80	56.1	-48.1	1	1.5	8.5	1	1.53249	8.72922	0.948099	low
sbi-MIR171h-p3	TTGAGCCGCGTCAATATCTC	20	gi414864194	chr1	+	245903463	245903542	ggTATTGGCGTGCCTCAATCCGAaggcgtggctgactggcgcggcagccatgttcttggaTTGAGCCGCGTCAATATCTC	2	zma-MIR171l,sbi-MIR171h,	sbi-MIR171h	ggtattggcgcgcctcaatccgaaggcgtggctgatttggcatggcagccatgttcttGGATTGAGCCGCGTCAATATCtc	sbi-MIR171h-p3	TTGAGCCGCGTCAATATCtc	3'	New	gp1a	((((((((((((.((((((((((..(((((((((.(((...))))))))))))..)))))))))).))))))))))))..	78	58.8	-52.3	1.1	17.5	10	20	17.8791	10.2697	18.962	middle
zma-miR172c-5p_L+1R-1	GCAGCACCACCAAGATTCAC	20	gi408832102	chr4	+	171126410	171126532	gtGCAGCACCACCAAGATTCACatccaactctcacgcatcttcagtgatgcatgcatgctctgtgatgtctcgcagcagctatatgcatatgtgatgagatgaGAATCTTGATGATGCTGCAt	1	zma-MIR172c,	zma-MIR172c	gtgCAGCACCACCAAGATTCACAtccaactctcacgcatcttcagtgatgcatgcatgctctgtgatgtctcgcagcagctatatgcatatgtgatgagatgAGAATCTTGATGATGCTGCAt	zma-miR172c-5p	CAGCACCACCAAGATTCACA	5'	Diff	gp1a	((((((((.((.((((((((.((((((....(((((((((......))))).((((((((((((((....)))))).)))...)))))...)))))).)))).)))))))).)).))))))))	123	46.3	-53.9	0.9	22	17	29	22.4766	17.4584	27.4949	middle
zma-MIR319d-p5	AGCTGCCGACTCATTCACCCA	21	gi408831849	chr8	-	26767944	26768167	tggtcgccggccggatggaagagagcgtccttcagtccactcaggggcggtgctagggtcggattAGCTGCCGACTCATTCACCCAcatgccaagcaaacggccatggaaacgagcttcgcagatgagtgaatgaagcgggaggtaaaagcttcgatctcgcaccgtctttgcTTGGACTGAAGGGTGCTCCCTccgatcctttccttgtttactttacccatg	2	zma-MIR319d,sbi-MIR319a,	zma-MIR319d	tggtcgccggccggatggaagAGAGCGTCCTTCAGTCCACTCaggggcggtgctagggtcggattagctgccgactcattcacccacatgccaagcaaacggccatggaaacgagcttcgcagatgagtgaatgaagcgggaggtaaaagcttcgatctcgcaccgtctttgcTTGGACTGAAGGGTGCTCCCtccgatcctttccttgttt	zma-MIR319d-p5	agctgccgactcattcaccca	5'	New	gp1a	.(((.....)))((((((.((.((((..(((((((((((..((..((((((((..(((((((((((.((.(((..((((((((.((..(((.((((...((..........)).)))).)))..)).))))))))..))).)).)))....)))))))).))))))))..))..)))))))))))..)))).)))).)))).......................	189	55.8	-101.3	0.8	12	14	4	12.26	14.3775	3.79239	middle
zma-miR319a-3p_R+1	TTGGACTGAAGGGTGCTCCCT	21	gi408831849	chr8	-	26767944	26768167	tggtcgccggccggatggaagagagcgtccttcagtccactcaggggcggtgctagggtcggattAGCTGCCGACTCATTCACCCAcatgccaagcaaacggccatggaaacgagcttcgcagatgagtgaatgaagcgggaggtaaaagcttcgatctcgcaccgtctttgcTTGGACTGAAGGGTGCTCCCTccgatcctttccttgtttactttacccatg	2	zma-MIR319d,sbi-MIR319a,	zma-MIR319d	tggtcgccggccggatggaagAGAGCGTCCTTCAGTCCACTCaggggcggtgctagggtcggattagctgccgactcattcacccacatgccaagcaaacggccatggaaacgagcttcgcagatgagtgaatgaagcgggaggtaaaagcttcgatctcgcaccgtctttgcTTGGACTGAAGGGTGCTCCCtccgatcctttccttgttt	zma-miR319a-3p	TTGGACTGAAGGGTGCTCCC	3'	Diff	gp1a	.(((.....)))((((((.((.((((..(((((((((((..((..((((((((..(((((((((((.((.(((..((((((((.((..(((.((((...((..........)).)))).)))..)).))))))))..))).)).)))....)))))))).))))))))..))..)))))))))))..)))).)))).)))).......................	189	55.8	-101.3	0.8	103.75	159.25	93.25	105.998	163.545	88.4102	middle
zma-miR319a-3p_R+1	TTGGACTGAAGGGTGCTCCCT	21	gi408831849	chr8	-	148277363	148277578	ggtttatggcttctgtggaagagagctctcttcagtccactctaaaatggctgtagggtttcattAGCTGCCGACTCATCCATTCAcctgccaagaaccatgggcaagcggtaggtctggtcttggtagccgagtgggtggcgcgggagctaaaatcaaactctacgctgtttacggTTGGACTGAAGGGTGCTCCCTtcaatttgcccaaacact	2	zma-MIR319c,sbi-MIR319b,	zma-MIR319c	ggtttatggcttctgtggaagaGAGCTCTCTTCAGTCCACTCtaaaatggctgtagggtttcattagctgccgactcatccattcacctgccaagaaccatgggcaagcggtaggtctggtcttggtagccgagtgggtggcgcgggagctaaaatcaaactctacgctgtttacggTTGGACTGAAGGGTGCTCCCttcaatttgcccaaacact	zma-miR319a-3p	TTGGACTGAAGGGTGCTCCC	3'	Diff	gp1a	.((((..(((.......((((.((((.((((((((((((..(..(((..((.(((((((((..((((((.(((..((((((((((..(((((((((.(((..(((.........)))))))))))))))..))))))))))..))).))))))....)))))))))))..)))..)..)))))))))))).)))).)))).....))).))))...	212	51.4	-102.7	0.9	103.75	159.25	93.25	105.998	163.545	88.4102	middle
zma-miR319a-3p_R+1	TTGGACTGAAGGGTGCTCCCT	21	gi414875515	chr3	+	2801942	2802154	gacgacgatggctggatggaagagagcgtccttcagtccactcaggggcggtgctagggtcgaattAGCTGCCGACTCATTCACCCAcatgccaagcaaacggccatggaaaccagctttgcagatgagtgaatgaagcgggaggtaaaagcttcgatctcgcaccgtctttgcTTGGACTGAAGGGTGCTCCCTcctccctcgctccttgtt	1	zma-MIR319b,	zma-MIR319b	gacgacgatggctggatggaagAGAGCGTCCTTCAGTCCACTCaggggcggtgctagggtcgaattagctgccgactcattcacccacatgccaagcaaacggccatggaaaccagctttgcagatgagtgaatgaagcgggaggtaaaagcttcgatctcgcaccgtctttgcTTGGACTGAAGGGTGCTCCCtcctccctcgctccttgtt	zma-miR319a-3p	TTGGACTGAAGGGTGCTCCC	3'	Diff	gp1a	...(((((.(((.(((.((.((.((((..(((((((((((..((..((((((((..(((((((((((.((.(((..((((((((.((..(((.((((....((.........)).)))).)))..)).))))))))..))).)).)))....)))))))).))))))))..))..)))))))))))..)))).)))))))...)))..)))))	210	55.9	-101.8	0.9	103.75	159.25	93.25	105.998	163.545	88.4102	middle
zma-MIR319a-p5	AGCTGCCGACTCATCCATTCA	21	gi414875515	chr3	+	212116898	212117106	ggttcatgttttctctggaagagagctctcttcagtccactctgaaatggctgtagggtttcattAGCTGCCGACTCATCCATTCAcctgccaagaaccatggacaggtctggtcttggtagccgagtgggtggcgcgggagctaaaatcaagctctacgctgtttgtggTTGGACTGAAGGGTGCTCCCTtttgtttgctcaaacgct	1	zma-MIR319a,	zma-MIR319a	ggttcatgttttctctggaagaGAGCTCTCTTCAGTCCACTCtgaaatggctgtagggtttcattagctgccgactcatccattcacctgccaagaaccatggacaggtctggtcttggtagccgagtgggtggcgcgggagctaaaatcaagctctacgctgtttgtggTTGGACTGAAGGGTGCTCCCttttgtttgctcaaacgct	zma-MIR319a-p5	agctgccgactcatccattca	5'	New	gp1a	.................((((.((((.((((((((((((..(..(((..((.(((((((((..((((((.(((..((((((((((..(((((((((.(((..((....))))))))))))))..))))))))))..))).))))))....)))))))))))..)))..)..)))))))))))).)))).)))).((((....))))...	176	51.2	-96.5	0.9	5.5	5.5	3.5	5.61915	5.64832	3.31835	low
zma-miR319a-3p_R+1	TTGGACTGAAGGGTGCTCCCT	21	gi414875515	chr3	+	212116898	212117106	ggttcatgttttctctggaagagagctctcttcagtccactctgaaatggctgtagggtttcattAGCTGCCGACTCATCCATTCAcctgccaagaaccatggacaggtctggtcttggtagccgagtgggtggcgcgggagctaaaatcaagctctacgctgtttgtggTTGGACTGAAGGGTGCTCCCTtttgtttgctcaaacgct	1	zma-MIR319a,	zma-MIR319a	ggttcatgttttctctggaagaGAGCTCTCTTCAGTCCACTCtgaaatggctgtagggtttcattagctgccgactcatccattcacctgccaagaaccatggacaggtctggtcttggtagccgagtgggtggcgcgggagctaaaatcaagctctacgctgtttgtggTTGGACTGAAGGGTGCTCCCttttgtttgctcaaacgct	zma-miR319a-3p	TTGGACTGAAGGGTGCTCCC	3'	Diff	gp1a	.................((((.((((.((((((((((((..(..(((..((.(((((((((..((((((.(((..((((((((((..(((((((((.(((..((....))))))))))))))..))))))))))..))).))))))....)))))))))))..)))..)..)))))))))))).)))).)))).((((....))))...	176	51.2	-96.5	0.9	103.75	159.25	93.25	105.998	163.545	88.4102	middle
zma-miR390a-5p	AAGCTCAGGAGGGATAGCGCC	21	gi408832077	chr5	+	2763821	2764012	gAAGCTCAGGAGGGATAGCGCCtaggaaatcacacatagattggagccacgaagaggaagggagaatgagagagagagagacagagcagctatgctgctctgtctctctctctcactttctcttggatccatctcaaggttctgtctatatatgatgaatcgatccgaagCGCTATCTATCCTGAGCTCCac	1	zma-MIR390b,	zma-MIR390b	gAAGCTCAGGAGGGATAGCGCCtaggaaatcacacatagattggagccacgaagaggaagggagaatgagagagagagagacagagcagctatgctgctctgtctctctctctcactttctcttggatccatctcaaggttctgtctatatatgatgaatcgatccgaagCGCTATCTATCCTGAGCTCCAc	zma-miR390a-5p	AAGCTCAGGAGGGATAGCGCC	5'	Yes	gp1a	..(((((((((..((((((((...(((..........(((.((((.(((...((((((((.........(((((((((((((((((((((...))))))))))))))))))))).))))))))))).)))))))...(((((.(((.......))))))))..)))...))))))))..)))))))))....	186	48.4	-99.9	1.1	330	243	184.5	337.149	249.553	174.924	high
zma-miR390a-3p_R-1	CGCTATCTATCCTGAGCTCC	20	gi408832077	chr5	+	2763821	2764012	gAAGCTCAGGAGGGATAGCGCCtaggaaatcacacatagattggagccacgaagaggaagggagaatgagagagagagagacagagcagctatgctgctctgtctctctctctcactttctcttggatccatctcaaggttctgtctatatatgatgaatcgatccgaagCGCTATCTATCCTGAGCTCCac	1	zma-MIR390b,	zma-MIR390b	gAAGCTCAGGAGGGATAGCGCCtaggaaatcacacatagattggagccacgaagaggaagggagaatgagagagagagagacagagcagctatgctgctctgtctctctctctcactttctcttggatccatctcaaggttctgtctatatatgatgaatcgatccgaagCGCTATCTATCCTGAGCTCCAc	zma-miR390a-3p	CGCTATCTATCCTGAGCTCCA	3'	Diff	gp1a	..(((((((((..((((((((...(((..........(((.((((.(((...((((((((.........(((((((((((((((((((((...))))))))))))))))))))).))))))))))).)))))))...(((((.(((.......))))))))..)))...))))))))..)))))))))....	186	48.4	-99.9	1.1	453	259.833	372.2	462.813	266.84	352.882	high
zma-miR390a-5p	AAGCTCAGGAGGGATAGCGCC	21	gi414864194	chr1	+	292578889	292579069	gAAGCTCAGGAGGGATAGCGCCtaggaaaacacatagatcggagccggccgcgaggagaaagaaagagccaagagatatgtgtgatgaataatctacatggatcttggctagcttttgtgttctcctctggaggcgtggttctgtctatcaatctgaagCGCTATCTATCCTGAGCTCCac	1	zma-MIR390a,	zma-MIR390a	gAAGCTCAGGAGGGATAGCGCCtaggaaaacacatagatcggagccggccgcgaggagaaagaaagagccaagagatatgtgtgatgaataatctacatggatcttggctagcttttgtgttctcctctggaggcgtggttctgtctatcaatctgaagCGCTATCTATCCTGAGCTCCAc	zma-miR390a-5p	AAGCTCAGGAGGGATAGCGCC	5'	Yes	gp1a	..(((((((((..((((((((...(((......(((((.(((((((((((..((((((((.(((((((((((((..((((((.(((.....)))))))))..))))))))..)))))...))))))))....))).)))))))))))))...)))...))))))))..)))))))))....	175	49.2	-90.4	1	330	243	184.5	337.149	249.553	174.924	high
zma-miR390a-3p_R-1	CGCTATCTATCCTGAGCTCC	20	gi414864194	chr1	+	292578889	292579069	gAAGCTCAGGAGGGATAGCGCCtaggaaaacacatagatcggagccggccgcgaggagaaagaaagagccaagagatatgtgtgatgaataatctacatggatcttggctagcttttgtgttctcctctggaggcgtggttctgtctatcaatctgaagCGCTATCTATCCTGAGCTCCac	1	zma-MIR390a,	zma-MIR390a	gAAGCTCAGGAGGGATAGCGCCtaggaaaacacatagatcggagccggccgcgaggagaaagaaagagccaagagatatgtgtgatgaataatctacatggatcttggctagcttttgtgttctcctctggaggcgtggttctgtctatcaatctgaagCGCTATCTATCCTGAGCTCCAc	zma-miR390a-3p	CGCTATCTATCCTGAGCTCCA	3'	Diff	gp1a	..(((((((((..((((((((...(((......(((((.(((((((((((..((((((((.(((((((((((((..((((((.(((.....)))))))))..))))))))..)))))...))))))))....))).)))))))))))))...)))...))))))))..)))))))))....	175	49.2	-90.4	1	453	259.833	372.2	462.813	266.84	352.882	high
zma-miR393b-5p_R-1	TCCAAAGGGATCGCATTGATC	21	gi414875515	chr3	+	18638816	18638923	gTCCAAAGGGATCGCATTGATCcatcattccttccattttttcatgcatggctggtcttcgtcgtctgcaaggacttgtcgatggaTCAATGCGATCCTTTTGGAGgc	1	zma-MIR393b,	zma-MIR393b	gTCCAAAGGGATCGCATTGATCCatcattccttccattttttcatgcatggctggtcttcgtcgtctgcaaggacttgtcgatggATCAATGCGATCCTTTTGGAGGc	zma-miR393b-5p	TCCAAAGGGATCGCATTGATCC	5'	Diff	gp1a	.(((((((((((((((((((((((((...((..((((..........))))..))........((((....)))).....)))))))))))))))))))))))))...	104	48.1	-52.8	1	32	27.6667	34.3333	32.6932	28.4128	32.5514	middle
zma-miR393b-3p_L-1R-1	TCAATGCGATCCTTTTGGAG	20	gi414875515	chr3	+	18638816	18638923	gTCCAAAGGGATCGCATTGATCcatcattccttccattttttcatgcatggctggtcttcgtcgtctgcaaggacttgtcgatggaTCAATGCGATCCTTTTGGAGgc	1	zma-MIR393b,	zma-MIR393b	gTCCAAAGGGATCGCATTGATCCatcattccttccattttttcatgcatggctggtcttcgtcgtctgcaaggacttgtcgatggATCAATGCGATCCTTTTGGAGGc	zma-miR393b-3p	ATCAATGCGATCCTTTTGGAGG	3'	Diff	gp1a	.(((((((((((((((((((((((((...((..((((..........))))..))........((((....)))).....)))))))))))))))))))))))))...	104	48.1	-52.8	1	12	26	20	12.26	26.7011	18.962	middle
zma-miR394a-5p	TTGGCATTCTGTCCACCTCC	20	gi408832077	chr5	+	193819088	193819213	ggcgcttactgaagagttccTTGGCATTCTGTCCACCTCCtctcgccgatcttgcagaaagtttaccagttctgttgcattttttttgGAGGTGGGCATACTGCCAATGGAGCtgtgtaggcctcc	1	zma-MIR394a,	zma-MIR394a	ggcgcttactgaagagttccTTGGCATTCTGTCCACCTCCtctcgccgatcttgcagaaagtttaccagttctgttgcattttttttggAGGTGGGCATACTGCCAATGgagctgtgtaggcctcc	zma-miR394a-5p	TTGGCATTCTGTCCACCTCC	5'	Yes	gp1a	((.((((((.....((((((((((((...(((((((((((.............((((((..........))))))............)))))))))))...)))))).))))))..))))))))..	124	50.8	-50	0.8	111.5	90.5	103.5	113.915	92.9405	98.1282	middle
zma-miR394a-5p	TTGGCATTCTGTCCACCTCC	20	gi408832102	chr4	+	154166525	154166646	tggcgcttactgagagttccTTGGCATTCTGTCCACCTCCcttcttgacgatcttgcagaaagtttgctttttttgtttgtttgGAGGTGGGCATACTGCCAATGGAGCtgcgtaggcctcc	1	zma-MIR394b,	zma-MIR394b	tggcgcttactgagagttccTTGGCATTCTGTCCACCTCCcttcttgacgatcttgcagaaagtttgctttttttgtttgtttggAGGTGGGCATACTGCCAATGgagctgcgtaggcctcc	zma-miR394a-5p	TTGGCATTCTGTCCACCTCC	5'	Yes	gp1a	.((.((((((.(..((((((((((((...(((((((((((......(((((....(((((...))))).....))))).....)))))))))))...)))))).)))))).)))))))))..	119	50	-52.7	0.9	111.5	90.5	103.5	113.915	92.9405	98.1282	middle
zma-miR395n-5p_R-2	GTTCTCTACAAGCACTTCAC	20	gi408831491	chr10	+	144744354	144744457	ttaggtttggtgtccctaggaGTTCTCTACAAGCACTTCACgaggcttcgtactgagagcttttgTGAAGTGTTTGGGGGAACTcttggtgtcacaaatcattt	4	zma-MIR395n,sbi-MIR395b,sbi-MIR395d,bdi-MIR395h,	zma-MIR395n	aGTTCTCTACAAGCACTTCACGAggcttcgtactgagagcttttGTGAAGTGTTTGGGGGAACTCt	zma-miR395n-5p	GTTCTCTACAAGCACTTCACGA	5'	Diff	gp1a	...(((((.(((...(((((((((((((.(((((((((((((((((((........)))).))))))))))))))))))))))))))))...))))))))....	97	45.2	-50	1.1	10	12	8	10.2166	12.3236	7.58479	middle
zma-miR395e-5p_R-2	GTTCCCTTCAAGCACTTCAC	20	gi408831491	chr10	+	144744844	144744970	acaatgtttggtgttaccatgaGTTCCCTTCAAGCACTTCACatgaggcaccattcaaatgacaactccatttaagattatgtgtaatgTGAAGTGTTTGGGGGAACTcttggtggtactcaacatc	2	zma-MIR395p,sbi-MIR395f,	zma-MIR395p	aGTTCCCTTCAAGCACTTCACATgaggcaccattcaaatgacaactccatttaagattatgtgtaatGTGAAGTGTTTGGGGGAACTCt	zma-miR395e-5p	GTTCCCTTCAAGCACTTCACAT	5'	Diff	gp1a	...(((((..(((..((((.((((((((.(((((((((((((((...((((...(((((((.......)))))..))....)))).))))))))))))))))))))))).))))..)))..))))).	123	40.9	-56.5	1.1	31.8333	37.8333	34.5	32.5229	38.8536	32.7094	middle
zma-miR395e-5p_R-2	GTTCCCTTCAAGCACTTCAC	20	gi414584696	chr2	-	6331765	6331849	aGTTCCCTTCAAGCACTTCACatgaggcaccattcaaataacacatttcaagattaggtgcatgTGAAGTGTTTGGGGGAACTct	1	zma-MIR395e,	zma-MIR395e	aGTTCCCTTCAAGCACTTCACATgaggcaccattcaaataacacatttcaagattaggtgcatGTGAAGTGTTTGGGGGAACTCt	zma-miR395e-5p	GTTCCCTTCAAGCACTTCACAT	5'	Diff	gp1a	(((((((.(((((((((((((((...(((((..((................))...)))))))))))))))))))))))))))..	83	42.4	-38.8	1.1	31.8333	37.8333	34.5	32.5229	38.8536	32.7094	middle
zma-miR395i-5p_R-2	GTTCCCTACAAGCACTTCAC	20	gi414584696	chr2	-	6331941	6332012	gaGTTCCCTACAAGCACTTCACgataccttggcttaataaaggccagttgTGAAGTGTTTGGGGGAACTctt	2	zma-MIR395i,sbi-MIR395c,	zma-MIR395i	aGTTCCCTACAAGCACTTCACGAtaccttggcttaataaaggccagttGTGAAGTGTTTGGGGGAACTCt	zma-miR395i-5p	GTTCCCTACAAGCACTTCACGA	5'	Diff	gp1a	(((((((((.(((((((((((((((....((((((.....))))))))))))))))))))))))))))))..	70	45.8	-43.6	1.3	12.5	22.8333	16.3333	12.7708	23.4491	15.4856	middle
zma-miR396c_L-1R-1	TCCACAGGCTTTCTTGAACT	20	gi408831491	chr10	+	147902552	147902625	cgggcatgcttTCCACAGGCTTTCTTGAACTgtgaactcgtgggcgtggTGGTGGTGGTGCTGGTGCtgggtgt	1	zma-MIR396d,	zma-MIR396d	cgggcatgctTTCCACAGGCTTTCTTGAACTGtgaactcgtgggcgtggtggtggtggtgctggtgctgggtgt	zma-miR396c	TTCCACAGGCTTTCTTGAACTG	5'	Diff	gp1a	..(((((.....((((..(((..((....(..((....))..)....)).))).)))).....)))))......	66	59.5	-17.3	0.4	596	513.5	641	608.911	527.348	607.731	high
zma-miR396c_L-1R-1	TCCACAGGCTTTCTTGAACT	20	gi414584696	chr2	-	1960054	1960127	cgggcatgcttTCCACAGGCTTTCTTGAACTgtgaactcgtgggtggtggtggtatgtcggatggaatgcttgg	1	zma-MIR396c,	zma-MIR396c	cgggcatgctTTCCACAGGCTTTCTTGAACTGtgaactcgtgggtggtggtggtatgtcggatggaatgcttgg	zma-miR396c	TTCCACAGGCTTTCTTGAACTG	5'	Diff	gp1a	(..((((.(..((((((..((..(.....(..((....))..).....)..))..))).)))..).))))..).	73	54.1	-20.3	0.5	596	513.5	641	608.911	527.348	607.731	high
zma-miR396a-5p_R-1	TTCCACAGCTTTCTTGAACT	20	gi408831499	chr9	-	15361288	15361423	agatggccttctttgtgatcTTCCACAGCTTTCTTGAACTgcatctctcagaggagcggcagcttcaactcctccacccgcatcagcaggtgcatgcaGTTCAATAAAGCTGTGGGAAactgcagagagaggccag	2	zma-MIR396b,sbi-MIR396b,	zma-MIR396b	agatggccttctttgtgatcTTCCACAGCTTTCTTGAACTGcatctctcagaggagcggcagcttcaactcctccacccgcatcagcaggtgcatgcaGTTCAATAAAGCTGTGGGAAActgcagagagaggccag	zma-miR396a-5p	TTCCACAGCTTTCTTGAACTG	5'	Diff	gp1a	...(((((((((((((....((((((((((((.(((((((((((........(((((....)))))........((((.((....)).)))).))))))))))).))))))))))))....))))))).)))))).	132	52.2	-67.3	0.9	51.4167	34	47.25	52.5305	34.9169	44.7977	middle
zma-miR396a-3p_R-1	GTTCAATAAAGCTGTGGGAA	20	gi408831499	chr9	-	15361288	15361423	agatggccttctttgtgatcTTCCACAGCTTTCTTGAACTgcatctctcagaggagcggcagcttcaactcctccacccgcatcagcaggtgcatgcaGTTCAATAAAGCTGTGGGAAactgcagagagaggccag	2	zma-MIR396b,sbi-MIR396b,	zma-MIR396b	agatggccttctttgtgatcTTCCACAGCTTTCTTGAACTGcatctctcagaggagcggcagcttcaactcctccacccgcatcagcaggtgcatgcaGTTCAATAAAGCTGTGGGAAActgcagagagaggccag	zma-miR396a-3p	GTTCAATAAAGCTGTGGGAAA	3'	Diff	gp1a	...(((((((((((((....((((((((((((.(((((((((((........(((((....)))))........((((.((....)).)))).))))))))))).))))))))))))....))))))).)))))).	132	52.2	-67.3	0.9	28.3333	32.5	27.75	28.9471	33.3764	26.3097	middle
zma-miR396a-5p_R-1	TTCCACAGCTTTCTTGAACT	20	gi408832102	chr4	+	173295127	173295263	acatggccctccttgccgtcTTCCACAGCTTTCTTGAACTgcatgccgccggctggtggatgctgcgcgcttgaattccggtcgatcccaagaggcgcaGTTCAATAAAGCTGTGGGAAactgcagagagaggccac	1	zma-MIR396a,	zma-MIR396a	acatggccctccttgccgtcTTCCACAGCTTTCTTGAACTGcatgccgccggctggtggatgctgcgcgcttgaattccggtcgatcccaagaggcgcaGTTCAATAAAGCTGTGGGAAActgcagagagaggccac	zma-miR396a-5p	TTCCACAGCTTTCTTGAACTG	5'	Diff	gp1a	...((((((((..(((.((.((((((((((((.((((((.((((.(((((....))))))))).((((.((((...((.....))...))))..)))).)))))).)))))))))))).)).)))..))).))))).	133	57.7	-69.9	0.9	51.4167	34	47.25	52.5305	34.9169	44.7977	middle
zma-miR396a-3p_R-1	GTTCAATAAAGCTGTGGGAA	20	gi408832102	chr4	+	173295127	173295263	acatggccctccttgccgtcTTCCACAGCTTTCTTGAACTgcatgccgccggctggtggatgctgcgcgcttgaattccggtcgatcccaagaggcgcaGTTCAATAAAGCTGTGGGAAactgcagagagaggccac	1	zma-MIR396a,	zma-MIR396a	acatggccctccttgccgtcTTCCACAGCTTTCTTGAACTGcatgccgccggctggtggatgctgcgcgcttgaattccggtcgatcccaagaggcgcaGTTCAATAAAGCTGTGGGAAActgcagagagaggccac	zma-miR396a-3p	GTTCAATAAAGCTGTGGGAAA	3'	Diff	gp1a	...((((((((..(((.((.((((((((((((.((((((.((((.(((((....))))))))).((((.((((...((.....))...))))..)))).)))))).)))))))))))).)).)))..))).))))).	133	57.7	-69.9	0.9	28.3333	32.5	27.75	28.9471	33.3764	26.3097	middle
zma-miR396e-5p	TTCCACAGCTTTCTTGAACTT	21	gi408832077	chr5	+	214340396	214340512	tTTCCACAGCTTTCTTGAACTTcttcttcttcttctctcttggaacggcagctttcttcgaatctgtctctctctctctcatctccgaagacgaaggTCAAGAAAGCTGTGGGAAga	1	zma-MIR396f,	zma-MIR396f	tTTCCACAGCTTTCTTGAACTTcttcttcttcttctctcttggaacggcagctttcttcgaatctgtctctctctctctcatctccgaagacgaaGGTCAAGAAAGCTGTGGGAAGa	zma-miR396e-5p	TTCCACAGCTTTCTTGAACTT	5'	Yes	gp1a	((((((((((((((((((.((((.(((((.(((........)))..(((((.(((....))).)))))..................))))).)))).))))))))))))))))))..	115	45.3	-46	0.9	138.417	111.5	108.75	141.415	114.507	103.106	middle
zma-miR396e-5p	TTCCACAGCTTTCTTGAACTT	21	gi408832102	chr4	-	173300108	173300273	tTTCCACAGCTTTCTTGAACTTcttcttcttctctctcttagaagggccgtatagcttctttgaacctctctctctctctctctcaaaagtgtacacgaacactttcttcattctctgcctctcgctctctgatctccgaagaaggtcaagaaagccgtgggaaga	1	zma-MIR396e,	zma-MIR396e	tTTCCACAGCTTTCTTGAACTTcttcttcttctctctcttagaagggccgtatagcttctttgaacctctctctctctctctctcaaaagtgtacacgaacactttcttcattctctgcctctcgctctctgatctccgaagaaGGTCAAGAAAGCCGTGGGAAGa	zma-miR396e-5p	TTCCACAGCTTTCTTGAACTT	5'	Yes	gp1a	(((((((.((((((((((.(((((((............(((((..(((......)))..)))))......................(((((((......)))))))................................))))))).)))))))))).)))))))..	164	45.2	-46.6	0.6	138.417	111.5	108.75	141.415	114.507	103.106	middle
zma-MIR397b-p5	TTGAGCGCAGCGTTGATGAGC	21	gi408832077	chr5	-	82423152	82423235	atcaTTGAGCGCAGCGTTGATGAGCcagccgccgtgcctcccctgtcggctgcggcggcTCACCAGCGCTGCACTCAATTacgc	1	zma-MIR397b,	zma-MIR397b	aTCATTGAGCGCAGCGTTGATGagccagccgccgtgcctcccctgtcggctgcggcggctcaCCAGCGCTGCACTCAATTACGc	zma-MIR397b-p5	TTGAGCGCAGCGTTGATGagc	5'	New	gp1a	...((((((.(((((((((.((((((.(((((...(((.........))).))))))))))).))))))))).)))))).....	76	65.5	-50	0.9	102.5	185	195	104.72	189.989	184.879	middle
zma-MIR397b-p3	TCACCAGCGCTGCACTCAATT	21	gi408832077	chr5	-	82423152	82423235	atcaTTGAGCGCAGCGTTGATGAGCcagccgccgtgcctcccctgtcggctgcggcggcTCACCAGCGCTGCACTCAATTacgc	1	zma-MIR397b,	zma-MIR397b	aTCATTGAGCGCAGCGTTGATGagccagccgccgtgcctcccctgtcggctgcggcggctcaCCAGCGCTGCACTCAATTACGc	zma-MIR397b-p3	tcaCCAGCGCTGCACTCAATT	3'	New	gp1a	...((((((.(((((((((.((((((.(((((...(((.........))).))))))))))).))))))))).)))))).....	76	65.5	-50	0.9	6	3	3	6.12998	3.0809	2.8443	low
zma-miR398a-3p	TGTGTTCTCAGGTCGCCCCCG	21	gi414584696	chr2	+	169527758	169527897	gGGGGCGAACTGAGAACACAtgagaataatgagatgagattgctcgcctcgcggtacggttcgtgctggcctggaccaccgtcgtcgccgttcatcttgtacgcataataatgctgcaTGTGTTCTCAGGTCGCCCCCGc	1	zma-MIR398a,	zma-MIR398a	gGGGGCGAACTGAGAACACATGagaataatgagatgagattgctcgcctcgcggtacggttcgtgctggcctggaccaccgtcgtcgccgttcatcttgtacgcataataatgctgcaTGTGTTCTCAGGTCGCCCCCGc	zma-miR398a-3p	TGTGTTCTCAGGTCGCCCCCG	3'	Yes	gp1a	((((((((.(((((((((((((......(..(((((((.......((..((((((..((((((........)))))))))).))..))..)))))))..)..((((....))))..))))))))))))).))))))))..	138	56.4	-69.1	0.9	68.5	71.5	33	69.9839	73.4281	31.2873	middle
zma-miR398a-3p	TGTGTTCTCAGGTCGCCCCCG	21	gi414883281	chr7	+	38540171	38540278	gGGGGCGGACTGGGAACACAtgggaatgagatgagatcattgctcggtcgtgctggcctgggccgtcggcgcgcgttgatcttgcaTGTGTTCTCAGGTCGCCCCCGg	1	zma-MIR398b,	zma-MIR398b	gGGGGCGGACTGGGAACACATGggaatgagatgagatcattgctcggtcgtgctggcctgggccgtcggcgcgcgttgatcttgcaTGTGTTCTCAGGTCGCCCCCGg	zma-miR398a-3p	TGTGTTCTCAGGTCGCCCCCG	3'	Yes	gp1a	(((((((..(((((((((((((..........(((((((..((.((((((.((.(((....))))))))).)).))))))))).)))))))))))))..)))))))..	106	63.9	-60	0.9	68.5	71.5	33	69.9839	73.4281	31.2873	middle
zma-miR399j-5p_L-1	GGCAGCTCTCCTCTGGCAGG	20	gi408831499	chr9	-	24367084	24367258	aGGCAGCTCTCCTCTGGCAGGcaggcgcgcggtcatcgtcgccatcgacgacggttgcttggctctgctatgctgtgttcgttcgtccatggtgtgctagctagccgtgcatgcattgcagtgtaacatgcgtgcatgcacgcgcgtacgtccTGCCAAAGGAGAGTTGCCCTGc	1	zma-MIR399j,	zma-MIR399j	AGGCAGCTCTCCTCTGGCAGGcaggcgcgcggtcatcgtcgccatcgacgacggttgcttggctctgctatgctgtgttcgttcgtccatggtgtgctagctagccgtgcatgcattgcagtgtaacatgcgtgcatgcacgcgcgtacgtccTGCCAAAGGAGAGTTGCCCTGc	zma-miR399j-5p	AGGCAGCTCTCCTCTGGCAGG	5'	Diff	gp1a	.((((((((((((.((((((((..((((((.......((((((((.((((((((..((.((((...)))).)).....))).))))).)))))).)).........((((((((((.(((........)))))))))))))))))))..).))))))).))))))))))))....	170	60.6	-92.9	0.9	4	2	2	4.08665	2.05393	1.8962	low
zma-miR399e-3p	TGCCAAAGGAGAGTTGCCCTG	21	gi408831499	chr9	-	24367084	24367258	aGGCAGCTCTCCTCTGGCAGGcaggcgcgcggtcatcgtcgccatcgacgacggttgcttggctctgctatgctgtgttcgttcgtccatggtgtgctagctagccgtgcatgcattgcagtgtaacatgcgtgcatgcacgcgcgtacgtccTGCCAAAGGAGAGTTGCCCTGc	1	zma-MIR399j,	zma-MIR399j	AGGCAGCTCTCCTCTGGCAGGcaggcgcgcggtcatcgtcgccatcgacgacggttgcttggctctgctatgctgtgttcgttcgtccatggtgtgctagctagccgtgcatgcattgcagtgtaacatgcgtgcatgcacgcgcgtacgtccTGCCAAAGGAGAGTTGCCCTGc	zma-miR399e-3p	TGCCAAAGGAGAGTTGCCCTG	3'	Yes	gp1a	.((((((((((((.((((((((..((((((.......((((((((.((((((((..((.((((...)))).)).....))).))))).)))))).)).........((((((((((.(((........)))))))))))))))))))..).))))))).))))))))))))....	170	60.6	-92.9	0.9	13.6667	12.3333	4	13.9627	12.6659	3.79239	middle
zma-miR399e-5p_R-1	GGGCTTCTCTTTCTTGGCAG	20	gi414584696	chr2	-	16341824	16341947	atgcctaagctgtccagtttcaGGGCTTCTCTTTCTTGGCAGggaagcatgagatgccatagctctctgctctcttcaaccctcTGCCAAAGGAGAGTTGCCCTGtaacaggactcagcttatg	2	zma-MIR399e,sbi-MIR399i,	zma-MIR399e	atgcctaagctgtccagtttcaGGGCTTCTCTTTCTTGGCAGGgaagcatgagatgccatagctctctgctctcttcaaccctcTGCCAAAGGAGAGTTGCCCTGtaacaggactcagcttatg	zma-miR399e-5p	GGGCTTCTCTTTCTTGGCAGG	5'	Diff	gp1a	.....((((((((((.(((.((((((..(((((..(((((((((.((((.((((.((....))))))))))..........)))))))))..)))))..)))))).))).))))..))))))..	117	50.8	-58.4	0.9	4	2	3	4.08665	2.05393	2.8443	low
zma-miR399e-3p	TGCCAAAGGAGAGTTGCCCTG	21	gi414584696	chr2	-	16341824	16341947	atgcctaagctgtccagtttcaGGGCTTCTCTTTCTTGGCAGggaagcatgagatgccatagctctctgctctcttcaaccctcTGCCAAAGGAGAGTTGCCCTGtaacaggactcagcttatg	2	zma-MIR399e,sbi-MIR399i,	zma-MIR399e	atgcctaagctgtccagtttcaGGGCTTCTCTTTCTTGGCAGGgaagcatgagatgccatagctctctgctctcttcaaccctcTGCCAAAGGAGAGTTGCCCTGtaacaggactcagcttatg	zma-miR399e-3p	TGCCAAAGGAGAGTTGCCCTG	3'	Yes	gp1a	.....((((((((((.(((.((((((..(((((..(((((((((.((((.((((.((....))))))))))..........)))))))))..)))))..)))))).))).))))..))))))..	117	50.8	-58.4	0.9	13.6667	12.3333	4	13.9627	12.6659	3.79239	middle
zma-miR399e-3p	TGCCAAAGGAGAGTTGCCCTG	21	gi408832077	chr5	+	146903662	146903752	agtgcggctctcctctggcatgagggcgcgactgagaggcacgaacagtttctggccttctcctgccaaTGCCAAAGGAGAGTTGCCCTGc	1	zma-MIR399i,	zma-MIR399i	aGTGCGGCTCTCCTCTGGCATGagggcgcgactgagaggcacgaacagtttctggccttctcctgccaaTGCCAAAGGAGAGTTGCCCTGc	zma-miR399e-3p	TGCCAAAGGAGAGTTGCCCTG	3'	Yes	gp1a	((.((..(((((((.((((((...((((.....(((((((..(((....)))..))).)))).)))).)))))).)))))))..)).))..	89	60.4	-41.4	0.8	13.6667	12.3333	4	13.9627	12.6659	3.79239	middle
zma-miR399c-5p	GGGTACGTCTCCTTTGGCACA	21	gi408831909	chr6	+	159694634	159694840	tgcttgctgagcatgaattacaGGGTACGTCTCCTTTGGCACAgcagaatgcacacatcatcagtcgagagagtaagctcgctgcgtgctcgccggcctgggagcggaagtcgcaggccaaatggcggcggtgcagatgcatgaacagcagctgccgtatatatgcgTGCCAAAGGAGAATTGCCCTGcgattctaggctcagcgat	1	zma-MIR399c,	zma-MIR399c	tgcttgctgagcatgaattacaGGGTACGTCTCCTTTGGCACAgcagaatgcacacatcatcagtcgagagagtaagctcgctgcgtgctcgccggcctgggagcggaagtcgcaggccaaatggcggcggtgcagatgcatgaacagcagctgccgtatatatgcgTGCCAAAGGAGAATTGCCCTGcgattctaggctcagcgat	zma-miR399c-5p	GGGTACGTCTCCTTTGGCACA	5'	Yes	gp1a	...(((((((((..((((..(((((((..(((((((((((((.(((..((((............((....))....((..(((((..((.((((((((((.((.(....))).))))))....)))))).((((....)))).....))))).)).))))...))))))))))))))))..)))))))..))))...))))))))).	203	56	-107.6	0.9	1	1	0	1.02166	1.02697	0	low
zma-miR399a-3p	TGCCAAAGGAGAATTGCCCTG	21	gi408831909	chr6	+	159694634	159694840	tgcttgctgagcatgaattacaGGGTACGTCTCCTTTGGCACAgcagaatgcacacatcatcagtcgagagagtaagctcgctgcgtgctcgccggcctgggagcggaagtcgcaggccaaatggcggcggtgcagatgcatgaacagcagctgccgtatatatgcgTGCCAAAGGAGAATTGCCCTGcgattctaggctcagcgat	1	zma-MIR399c,	zma-MIR399c	tgcttgctgagcatgaattacaGGGTACGTCTCCTTTGGCACAgcagaatgcacacatcatcagtcgagagagtaagctcgctgcgtgctcgccggcctgggagcggaagtcgcaggccaaatggcggcggtgcagatgcatgaacagcagctgccgtatatatgcgTGCCAAAGGAGAATTGCCCTGcgattctaggctcagcgat	zma-miR399a-3p	TGCCAAAGGAGAATTGCCCTG	3'	Yes	gp1a	...(((((((((..((((..(((((((..(((((((((((((.(((..((((............((....))....((..(((((..((.((((((((((.((.(....))).))))))....)))))).((((....)))).....))))).)).))))...))))))))))))))))..)))))))..))))...))))))))).	203	56	-107.6	0.9	2.66667	2.66667	1	2.72443	2.73858	0.948099	low
zma-miR399a-3p	TGCCAAAGGAGAATTGCCCTG	21	gi408832077	chr5	+	146894716	146894809	agtGCAGTTCTCCTCTGGCACgaaccaaggctgagcagcttgccccatggctagcccacgacggcccttcctTGCCAAAGGAGAATTGCCCTGc	1	zma-MIR399h,	zma-MIR399h	aGTGCAGTTCTCCTCTGGCACGaaccaaggctgagcagcttgccccatggctagcccacgacggcccttcctTGCCAAAGGAGAATTGCCCTGc	zma-miR399a-3p	TGCCAAAGGAGAATTGCCCTG	3'	Yes	gp1a	((.(((((((((((.(((((.(((....(((((....(((.(((....))).)))......))))).)))..))))).))))))))))).))..	92	60.6	-41	0.7	2.66667	2.66667	1	2.72443	2.73858	0.948099	low
zma-miR399a-5p	GTGCGGTTCTCCTCTGGCACG	21	gi408832102	chr4	-	228641917	228642039	tgtgaagagggtgagaatcacaGTGCGGTTCTCCTCTGGCACGaaggctggccagagcagcttatattgccaccacccttcctTGCCAAAGGAGAATTGCCCTGccattcacaaccctgcaat	1	zma-MIR399a,	zma-MIR399a	tgtgaagagggtgagaatcacaGTGCGGTTCTCCTCTGGCACGaaggctggccagagcagcttatattgccaccacccttcctTGCCAAAGGAGAATTGCCCTGccattcacaaccctgcaat	zma-miR399a-5p	GTGCGGTTCTCCTCTGGCACG	5'	Yes	gp1a	.......(((((..((((..(((.((..(((((((.(((((.(((((.(((.....((((......))))..))).)))))..))))).)))))))..)).)))..))))...))))).....	111	53.7	-50.4	0.8	14	12	8	14.3033	12.3236	7.58479	middle
zma-miR399a-3p	TGCCAAAGGAGAATTGCCCTG	21	gi408832102	chr4	-	228641917	228642039	tgtgaagagggtgagaatcacaGTGCGGTTCTCCTCTGGCACGaaggctggccagagcagcttatattgccaccacccttcctTGCCAAAGGAGAATTGCCCTGccattcacaaccctgcaat	1	zma-MIR399a,	zma-MIR399a	tgtgaagagggtgagaatcacaGTGCGGTTCTCCTCTGGCACGaaggctggccagagcagcttatattgccaccacccttcctTGCCAAAGGAGAATTGCCCTGccattcacaaccctgcaat	zma-miR399a-3p	TGCCAAAGGAGAATTGCCCTG	3'	Yes	gp1a	.......(((((..((((..(((.((..(((((((.(((((.(((((.(((.....((((......))))..))).)))))..))))).)))))))..)).)))..))))...))))).....	111	53.7	-50.4	0.8	2.66667	2.66667	1	2.72443	2.73858	0.948099	low
zma-miR399f-3p	TGCCAAAGGAAATTTGCCCCG	21	gi408831909	chr6	-	159686859	159686963	caggatgtgcacctgcatttctGGGCAACTTCTCCTTTGGCAGAtgcgcgagaatgtgccactgcTGCCAAAGGAAATTTGCCCCGgaattcatctgcacaagca	1	zma-MIR399f,	zma-MIR399f	caggatgtgcacctgcatttctGGGCAACTTCTCCTTTGGCAGAtgcgcgagaatgtgccactgcTGCCAAAGGAAATTTGCCCCGgaattcatctgcacaagca	zma-miR399f-3p	TGCCAAAGGAAATTTGCCCCG	3'	Yes	gp1a	.....((((((..((.(((((.((((((.((.(((((((((((..((((......)))).....))))))))))))).)))))).))))).))..))))))....	96	52.4	-47.7	0.9	4	3	4	4.08665	3.0809	3.79239	low
zma-miR399g-5p_R-1	GGGCAACCCCCCGTTGGCAG	20	gi408832102	chr4	+	228643117	228643184	aGGGCAACCCCCCGTTGGCAGgtgcgacggcgacgtacccctacccTGCCAAAGGGGATTTGCCCGgc	2	zma-MIR399g,sbi-MIR399k,	zma-MIR399g	aGGGCAACCCCCCGTTGGCAGGtgcgacggcgacgtacccctacccTGCCAAAGGGGATTTGCCCGGc	zma-miR399g-5p	GGGCAACCCCCCGTTGGCAGG	5'	Diff	gp1a	.((((((..((((.((((((((....(((....)))........)))))))).))))..))))))...	64	69.1	-37.8	0.8	2	0	4	2.04333	0	3.79239	low
zma-miR399g-3p_R-1	TGCCAAAGGGGATTTGCCCG	20	gi408832102	chr4	+	228643117	228643184	aGGGCAACCCCCCGTTGGCAGgtgcgacggcgacgtacccctacccTGCCAAAGGGGATTTGCCCGgc	2	zma-MIR399g,sbi-MIR399k,	zma-MIR399g	aGGGCAACCCCCCGTTGGCAGGtgcgacggcgacgtacccctacccTGCCAAAGGGGATTTGCCCGGc	zma-miR399g-3p	TGCCAAAGGGGATTTGCCCGG	3'	Diff	gp1a	.((((((..((((.((((((((....(((....)))........)))))))).))))..))))))...	64	69.1	-37.8	0.8	5	12	9	5.10831	12.3236	8.53289	middle
zma-miR408a	CTGCACTGCCTCTTCCCTGGC	21	gi408831849	chr8	-	38488497	38488643	gaCAGGGACGAGGCAGAGCAtgggtagggggccatcaacagaattccaaatttgatttctgtttgctcgctcacaaaatggagggactcaccacaaacacactcaggcgttgttgctccctcccCTGCACTGCCTCTTCCCTGGCtc	1	zma-MIR408b,	zma-MIR408b	gaCAGGGACGAGGCAGAGCATGGgtagggggccatcaacagaattccaaatttgatttctgtttgctcgctcacaaaatggagggactcaccacaaacacactcaggcgttgttgctccctcccCTGCACTGCCTCTTCCCTGGCtc	zma-miR408a	CTGCACTGCCTCTTCCCTGGC	3'	Yes	gp1a	..((((((.(((((((.(((.(((.(((((((....(((((((.((.......)).)))))))...((.(((........))).))............................)))))))))).))).))))))).))))))....	141	54.4	-61.6	0.8	134	204	123	136.903	209.501	116.616	middle
zma-miR528a-5p	TGGAAGGGGCATGCAGAGGAG	21	gi408831499	chr9	-	153482414	153482491	gTGGAAGGGGCATGCAGAGGAGcacgaacgaggtgtggttggcccctcgttagctctCCTGTGCCTGCCTCTTCCATt	1	zma-MIR528b,	zma-MIR528b	gTGGAAGGGGCATGCAGAGGAGcacgaacgaggtgtggttggcccctcgttagctctCCTGTGCCTGCCTCTTCCATT	zma-miR528a-5p	TGGAAGGGGCATGCAGAGGAG	5'	Yes	gp1a	((((((((((((.(((.(((((....(((((((.((.....)).)))))))....))))).))).)))))))))))).	77	60.3	-47	1	21.5	40	40.5	21.9657	41.0787	38.398	middle
zma-miR528a-3p_R-1	CCTGTGCCTGCCTCTTCCAT	20	gi408831499	chr9	-	153482414	153482491	gTGGAAGGGGCATGCAGAGGAGcacgaacgaggtgtggttggcccctcgttagctctCCTGTGCCTGCCTCTTCCATt	1	zma-MIR528b,	zma-MIR528b	gTGGAAGGGGCATGCAGAGGAGcacgaacgaggtgtggttggcccctcgttagctctCCTGTGCCTGCCTCTTCCATT	zma-miR528a-3p	CCTGTGCCTGCCTCTTCCATT	3'	Diff	gp1a	((((((((((((.(((.(((((....(((((((.((.....)).)))))))....))))).))).)))))))))))).	77	60.3	-47	1	9.5	8.5	5.5	9.7058	8.72922	5.21454	low
zma-miR528a-5p	TGGAAGGGGCATGCAGAGGAG	21	gi414864194	chr1	+	6415592	6415714	gTGGAAGGGGCATGCAGAGGAGgagcacgagcgaggtgtggctggaagaagcagccggggcctgtgtgctatatacccctcgcaagctctcctcactcctctCCTGTGCCTGCCTCTTCCATt	1	zma-MIR528a,	zma-MIR528a	gTGGAAGGGGCATGCAGAGGAGgagcacgagcgaggtgtggctggaagaagcagccggggcctgtgtgctatatacccctcgcaagctctcctcactcctctCCTGTGCCTGCCTCTTCCATT	zma-miR528a-5p	TGGAAGGGGCATGCAGAGGAG	5'	Yes	gp1a	((((((((((((.(((.(((((.((...(((.((((...(((((.......))))).((((.((((..............)))).)))).)))).)))))))))).))).)))))))))))).	122	61	-60.9	0.8	21.5	40	40.5	21.9657	41.0787	38.398	middle
zma-miR528a-3p_R-1	CCTGTGCCTGCCTCTTCCAT	20	gi414864194	chr1	+	6415592	6415714	gTGGAAGGGGCATGCAGAGGAGgagcacgagcgaggtgtggctggaagaagcagccggggcctgtgtgctatatacccctcgcaagctctcctcactcctctCCTGTGCCTGCCTCTTCCATt	1	zma-MIR528a,	zma-MIR528a	gTGGAAGGGGCATGCAGAGGAGgagcacgagcgaggtgtggctggaagaagcagccggggcctgtgtgctatatacccctcgcaagctctcctcactcctctCCTGTGCCTGCCTCTTCCATT	zma-miR528a-3p	CCTGTGCCTGCCTCTTCCATT	3'	Diff	gp1a	((((((((((((.(((.(((((.((...(((.((((...(((((.......))))).((((.((((..............)))).)))).)))).)))))))))).))).)))))))))))).	122	61	-60.9	0.8	9.5	8.5	5.5	9.7058	8.72922	5.21454	low
zma-miR529-5p	AGAAGAGAGAGAGTACAGCCT	21	gi408832077	chr5	+	160574955	160575080	gAGAAGAGAGAGAGTACAGCCTtgttgccatgtacacactcagatatcaacagtctcttatatttgctgttactacctgttattagtgtccagtgatgatgaagGCTGTACCCTCTCTCTTCTtct	1	zma-MIR529,	zma-MIR529	gAGAAGAGAGAGAGTACAGCCTtgttgccatgtacacactcagatatcaacagtctcttatatttgctgttactacctgttattagtgtccagtgatgatgaagGCTGTACCCTCTCTCTTCTTCt	zma-miR529-5p	AGAAGAGAGAGAGTACAGCCT	5'	Yes	gp1a	((((((((((((.(((((((((((((..(((....((((((((.((..((((((...........))))))..)).))).....)))))...)))..))).)))))))))).))))))))))))..	124	42.1	-50.5	1	55	58	65	56.1915	59.5641	61.6264	middle
zma-miR827-3p	TTAGATGACCATCAGCAAACA	21	gi408832077	chr5	-	167348212	167348333	gTTTTGTTGGTGGTCATTTAACCatgcatgcttcgatcgatggattggtgcatgcatggattattgcatagtgtgatgcatgtggcgcatcagtgcatggTTAGATGACCATCAGCAAACAt	1	zma-MIR827,	zma-MIR827	gtTTTGTTGGTGGTCATTTAACCatgcatgcttcgatcgatggattggtgcatgcatggattattgcatagtgtgatgcatgtggcgcatcagtgcatggTTAGATGACCATCAGCAAACAt	zma-miR827-3p	TTAGATGACCATCAGCAAACA	3'	Yes	gp1a	..(((((((((((((((((((((.(((((((..(((((....)))))..)))))))........(((((....((((((.......))))))))))).)))))))))))))))))))))...	117	44.3	-59.9	1.1	57	62	49	58.2348	63.672	46.4568	middle
zma-MIR1432-p5	TGACACCGACGCCAGACGGAC	21	gi414883281	chr7	-	160445193	160445281	gctcaggagagaTGACACCGACGCCAGACGGACcggtccatccgcgccgtgtctgtccgtctgaagtgGGTGTCATCTCGCCTGAAGCa	1	zma-MIR1432,	zma-MIR1432	gCTCAGGAGAGATGACACCGACgccagacggaccggtccatccgcgccgtgtctgtccgtctgaagtGGGTGTCATCTCGCCTGAAGCA	zma-MIR1432-p5	TGACACCGACgccagacggac	5'	New	gp1a	(((((((.(((((((((((.((..(((((((((((((........)))).....)))))))))..)).))))))))))).))))).)).	88	62.9	-56	1	3	1	0	3.06499	1.02697	0	low
zma-miR1432-3p_L-1R-1	GGTGTCATCTCGCCTGAAGC	20	gi414883281	chr7	-	160445193	160445281	gctcaggagagaTGACACCGACGCCAGACGGACcggtccatccgcgccgtgtctgtccgtctgaagtgGGTGTCATCTCGCCTGAAGCa	1	zma-MIR1432,	zma-MIR1432	gCTCAGGAGAGATGACACCGACgccagacggaccggtccatccgcgccgtgtctgtccgtctgaagtGGGTGTCATCTCGCCTGAAGCA	zma-miR1432-3p	GGGTGTCATCTCGCCTGAAGCA	3'	Diff	gp1a	(((((((.(((((((((((.((..(((((((((((((........)))).....)))))))))..)).))))))))))).))))).)).	88	62.9	-56	1	1	1	0	1.02166	1.02697	0	low
zma-MIR2275d-p5	AGTGAGAGTTGGAGGAAAGA	20	gi414584696	chr2	+	201408880	201408999	gtcaggcactaaaAGTGAGAGTTGGAGGAAAGAaaactaatcggctatcagattctgcaatggcttgatgcataaacatgattgccgttccgtttgtTTTCCTCTAATATCTCACCttca	1	zma-MIR2275d,	zma-MIR2275d	gtcaggcactaaaagtgAGAGTTGGAGGAAAGAAAACTaatcggctatcagattctgcaatggcttgatgcataaacatgattgccgttccgTTTGTTTTCCTCTAATATCTCAccttca	zma-MIR2275d-p5	agtgAGAGTTGGAGGAAAGA	5'	New	gp1a	..............(((((((((((((((((..((((....((((.((((..((.((((.........)))).))...)))).))))....))))..))))))))))).)))))).....	101	40.8	-38.4	0.8	1	0	2	1.02166	0	1.8962	low
sbi-MIR437i-p5	CTTCTTTAACTTTGACCAAGT	21	gi408831499	chr9	+	133050966	133051135	tcaaaCTTCTTTAACTTTGACCAAGTttctagataaatgtattaacatctacagtactaaataaatgtactatcaagacatttcatggtggatctaatgaaactagtttgatgatgtagatataggtgcatttttctataaacttggtcaaaattagagaagtttgactt	1	sbi-MIR437i,	sbi-MIR437i	gtcaaacttctttaactttgaccaagtttctagaaagttatattaacatcttcagtaccaaataaatgtactatcaagacatttgatggtggatctaacaaaactaattgatggtgtagataatggtgcatttttctataaactttgtcAAAGTTAGAGAAGTTTGACTT	sbi-MIR437i-p5	cttctttaactttgaccaagt	5'	New	gp1b	((((((((((((((.(((((((((((((.((((.((((((((....(((((((((((.........)))).((((((...((((((((.....)).))))))....))))))..)))))))....)))))))).)))).))))))))))))).))))))))))))))...	167	28.2	-63.9	1.3	1	1	3	1.02166	1.02697	2.8443	low
rgl-MIR5141-p5_1ss20GC	TCGCAGCATCAAGGTCTGACC	21	gi414875515	chr3	-	74661218	74661379	ttgagtaatgcctaagTCGCAGCATCAAGGTCTGACCcaaattgagcgaaggcggccacttcgcgatattgtgccaattccagttttgaactactgcagacttgtttcatagctttcaactgAGCGGCGGACCCAACGCGACTGACggataagccaacgtta	1	rgl-MIR5141,	rgl-MIR5141	ttgagtaatgcctgagtcgcagcatcaaggtctgagccaaattgagcaaaggcggccacttcgcgatattgtgccaattccagttttgaactaccgcatacttgtttcatagctttcaactgagcggcAGACCCGACGCGACTGACAGATAAgccgacgtta	rgl-MIR5141-p5	tcgcagcatcaaggtctgagc	5'	New	gp1b	(((.((....((..((((((........((((((.((........((((((.......))))))................(((((..((.(((.((.(((....)))))))).))..)))))...))))))))....))))))...))....))))).....	157	49.4	-38.8	0.5	1	0	2	1.02166	0	1.8962	low
hvu-MIR6199-p5	GAATTCTCACAGTGATGGGCC	21	gi408831909	chr6	-	145654985	145655127	tgcagccacaGAATTCTCACAGTGATGGGCCccctcttgccccatgtcagtcaaggccatggtggtcaaagccatcctttcttatggaccaacagcttcaccaagttccctcaactgtgacacattcggttgtcagtaggata	1	hvu-MIR6199,	hvu-MIR6199	aagcttgcagCCACAGAATTCTCACAGTGATGGgcctcctcttgccccgtgtcagtcaaggccatggtggtcaaagccatcctttcttatggatcaacagcttcatcctgtgccatcaactgtgacaaattctgtggtcagtaggata	hvu-MIR6199-p5	GAATTCTCACAGTGATGGgcc	5'	New	gp1b	.((((((...((((..(((((((...(((.........((((((((((......)).))))).)))..((((..(((........)))......)))).........)))...)))))))...))))))))))..........	132	51	-37.1	0.5	0	1	2	0	1.02697	1.8962	low
osa-miR6253_R-1_1ss8GA	GAGGAAAATGGGCAGTTGGGT	21	gi414883281	chr7	-	165011966	165012036	atatcaatctGAGGAAAATGGGCAGTTGGGTtaagcatatctgctttctCCAACAATCATTTTCCTCTcat	1	osa-MIR6253,	osa-MIR6253	atatcaattaGAGGAAAGTGGGCAGTTGGGTTaagcttattctgttttctccaacaatcattttcctctcattagacct	osa-miR6253	GAGGAAAGTGGGCAGTTGGGTT	5'	Diff	gp1b	..........(((((((((((...((((((..(((((....)))))..))))))..)))))))))))....	57	38	-28.5	1.1	5	9	14	5.10831	9.2427	13.2734	middle
osa-miR156a_R+1	TGACAGAAGAGAGTGAGCACC	21	gi408832102	chr4	-	137179168	137179260	cggTGACAGAAGAGAGTGAGCACAcggccgggcggaacggcaccggcggatggtgccgtcgcggacgcgtGCTCACTGCTCTATCTGTCATCc	18	osa-MIR156a,osa-MIR156l,bdi-MIR156b,bdi-MIR156f,ath-MIR156g,aly-MIR156g,bna-MIR156e,har-MIR156a,cpa-MIR156d,cme-MIR156d,mes-MIR156a,mes-MIR156d,gma-MIR156q,gma-MIR156s,lus-MIR156g,nta-MIR156b,vvi-MIR156e,smo-MIR156a,	osa-MIR156a	ggagggTGACAGAAGAGAGTGAGCACacgtggttgtttccttgcataaatgatgcctatgcttggagctacgcgtgctcacttctctctctgtcacctcc	osa-miR156a	TGACAGAAGAGAGTGAGCAC	5'	Diff	gp2	.((((((((((((((((((((((.((.((..(((..(((((((((.....)))))))))))))).)).))))))))).)))).))))))))).	91	66.7	-59.2	1	20	25	14	20.4333	25.6742	13.2734	middle
osa-miR156a_1ss13GA	TGACAGAAGAGAATGAGCAC	20	gi414584696	chr2	-	180193397	180193536	gtggcTGACAGAAGAGAGTGAGCACgcatcggccagactgcatctatatacggctgccccaaagcgacggatcgatggatgcctagcctaggcctaggcgcagctgctgttgcgTGCTCACTTCTCTTTCTGTCAGCtct	26	osa-MIR156l,osa-MIR156g,ath-MIR156g,aly-MIR156g,hci-MIR156a,cpa-MIR156a,cme-MIR156c,cme-MIR156j,mes-MIR156e,mes-MIR156f,rco-MIR156d,rco-MIR156b,gma-MIR156u,gma-MIR156a,gma-MIR156k,mtr-MIR156i,vun-MIR156a,lus-MIR156g,tcc-MIR156g,mdm-MIR156ad,mdm-MIR156ae,ppe-MIR156c,nta-MIR156f,stu-MIR156f,vvi-MIR156d,smo-MIR156a,	osa-MIR156g	ggcTGACAGAAGAGAGTGAGCACacagcgggcagactgcatctgaattacctgttgcgacgaagaagacgacggacgcagcttgccgttgcgtGCTCACTTCTCTCTCTGTCAGCt	osa-miR156a	TGACAGAAGAGAGTGAGCAC	5'	Diff	gp2	..((((((((((((((((((((((((((.((((.((.((((.(((((...((..(((......))).)).....))))).(((((((....).)))))))))))))))).)))))))))))).))))).)))))))))..	136	57.1	-75.7	0.9	1	3.5	4.5	1.02166	3.59438	4.26644	low
osa-miR156a_R+1	TGACAGAAGAGAGTGAGCACT	21	gi414875515	chr3	-	7774331	7774462	cagtagatgagttttttgaaggttTGACAGAAGAGAGTGAGCACAcacggtggtttcttaccatgagtgtcatgctaggagctgtgcgtGCTCACCCTCTATCTGTCAGtcactcatcaagcccatctgtct	26	osa-MIR156b,osa-MIR156c,osa-MIR156g,ssp-MIR156,bdi-MIR156f,bdi-MIR156e,bna-MIR156e,cca-MIR156b,har-MIR156a,cpa-MIR156d,cme-MIR156d,mes-MIR156d,gma-MIR156q,gma-MIR156s,dpr-MIR156a,lus-MIR156g,mdm-MIR156ad,mdm-MIR156ae,mdm-MIR156c,mdm-MIR156j,mdm-MIR156e,mdm-MIR156a,ppe-MIR156c,nta-MIR156b,stu-MIR156f,vvi-MIR156a,	osa-MIR156g	ggcTGACAGAAGAGAGTGAGCACacagcgggcagactgcatctgaattacctgttgcgacgaagaagacgacggacgcagcttgccgttgcgtGCTCACTTCTCTCTCTGTCAGCt	osa-miR156a	TGACAGAAGAGAGTGAGCAC	5'	Diff	gp2	.((((((((.((((..((.((..((((((((((((.((((((((.((((((....(((((.((((.....)))).))))))))))).)))))))).)))).))))))))...))))..)))).)))))).))	131	47.7	-59.9	1	20	25	14	20.4333	25.6742	13.2734	middle
osa-miR156b-3p_R-1	GCTCACTCTCTATCTGTCAG	20	gi414875515	chr3	-	7774331	7774462	cagtagatgagttttttgaaggttTGACAGAAGAGAGTGAGCACAcacggtggtttcttaccatgagtgtcatgctaggagctgtgcgtGCTCACCCTCTATCTGTCAGtcactcatcaagcccatctgtct	26	osa-MIR156b,osa-MIR156c,osa-MIR156g,ssp-MIR156,bdi-MIR156f,bdi-MIR156e,bna-MIR156e,cca-MIR156b,har-MIR156a,cpa-MIR156d,cme-MIR156d,mes-MIR156d,gma-MIR156q,gma-MIR156s,dpr-MIR156a,lus-MIR156g,mdm-MIR156ad,mdm-MIR156ae,mdm-MIR156c,mdm-MIR156j,mdm-MIR156e,mdm-MIR156a,ppe-MIR156c,nta-MIR156b,stu-MIR156f,vvi-MIR156a,	osa-MIR156b	ttgtcttgagaggggaagagatctctatgggttttggaggtcTGACAGAAGAGAGTGAGCACacacggtgctttcttagcatgcaagagccatgctgggagctgtgcgtGCTCACTCTCTATCTGTCAGCcgttcaccatgcccaatatgattaatctccttctctcagttgacag	osa-miR156b-3p	GCTCACTCTCTATCTGTCAGC	3'	Diff	gp2	.((((((((.((((..((.((..((((((((((((.((((((((.((((((....(((((.((((.....)))).))))))))))).)))))))).)))).))))))))...))))..)))).)))))).))	131	47.7	-59.9	1	12	13	24	12.26	13.3506	22.7544	middle
osa-miR166a-3p_1ss21CT	TCGGACCAGGCTTCATTCCCT	21	gi414864194	chr1	-	274716651	274716732	cgaggggaatgacgtccggtccgaacgagccacggctgctgctgcgccgccgcgggctTCGGACCAGGCTTCATTCCCCgtg	31	osa-MIR166j,osa-MIR166m,osa-MIR166e,hvu-MIR166a,bdi-MIR166a,ath-MIR166c,ath-MIR165a,ath-MIR165b,aly-MIR166c,aly-MIR165a,aly-MIR165b,bna-MIR166f,cpa-MIR166d,cme-MIR166g,mes-MIR166h,mes-MIR166i,gma-MIR166d,gma-MIR166f,gma-MIR166u,gma-MIR166j,gma-MIR166h,gma-MIR166r,gma-MIR166m,mtr-MIR166a,lus-MIR166b,tcc-MIR166b,mdm-MIR166f,crt-MIR166a,crt-MIR166b,csi-MIR166b,csi-MIR166d,	osa-MIR166j	tgatccatggctgttgagagGAATGACGTCCGGTCTGAAGAtcgccgtccccaggcggtggctTCGGACCAGGCTTCATTCCCCatgactcatggaaccc	osa-miR166a-3p	TCGGACCAGGCTTCATTCCCC	3'	Diff	gp2	...(((((((((.(((.(((((((...((((.((((.((......)).))))..))))))))))).))).)))))))))...	76	70.7	-50.1	0.9	7.5	8.5	12	7.66247	8.72922	11.3772	middle
zma-miR169f-5p_L+1R-1	CTAGCCAAGGATGACTTGCCT	21	gi408832102	chr4	+	47454154	47454324	gcagaggagaagccttacatgtcaataagggcctacctctgATAGCCAAGGATGACTTGCCTatgtcctttgtttacaaaggacctgaatgtgtggaccattgagaggttcataGGCAGTCTCCTTGGCTAGCCtgagtggcccctattgctcatgctaggcttaatcgag	31	zma-MIR169g,osa-MIR169g,osa-MIR169f,osa-MIR169l,osa-MIR169h,osa-MIR169i,osa-MIR169k,sbi-MIR169l,sbi-MIR169c,sbi-MIR169d,sbi-MIR169n,sbi-MIR169m,bdi-MIR169g,ath-MIR169l,aly-MIR169l,aly-MIR169j,bna-MIR169f,bna-MIR169d,lus-MIR169k,lus-MIR169b,aqc-MIR169a,aqc-MIR169b,ppe-MIR169j,ptc-MIR169q,ptc-MIR169u,sly-MIR169d,sly-MIR169b,stu-MIR169e,stu-MIR169g,stu-MIR169c,vvi-MIR169x,	zma-MIR169g	cagagctagcctgcctctggTAGCCAAGGATGACTTGCCTAcatggtctcgctagttccggttgttgcatgcatgccactatgccagtcctgctgggtttgtgggcggtctccttggctagcctgagtggctcttgcctg	zma-miR169f-5p	TAGCCAAGGATGACTTGCCTA	5'	Diff	gp2	...((....((((((..((((.(((((.(((((...(((...((((((((((.((((.((((..((((((((....))))))))........(((((((.......)))))))))))))))))))))))))....))).))))).)))))..))))..))))))..))...	165	49.1	-81.2	1	7.5	4.5	7	7.66247	4.62135	6.63669	low
zma-MIR169g-p3	GGCGGTCTCCTTGGCTAGCC	20	gi408832102	chr4	+	47454154	47454324	gcagaggagaagccttacatgtcaataagggcctacctctgATAGCCAAGGATGACTTGCCTatgtcctttgtttacaaaggacctgaatgtgtggaccattgagaggttcataGGCAGTCTCCTTGGCTAGCCtgagtggcccctattgctcatgctaggcttaatcgag	31	zma-MIR169g,osa-MIR169g,osa-MIR169f,osa-MIR169l,osa-MIR169h,osa-MIR169i,osa-MIR169k,sbi-MIR169l,sbi-MIR169c,sbi-MIR169d,sbi-MIR169n,sbi-MIR169m,bdi-MIR169g,ath-MIR169l,aly-MIR169l,aly-MIR169j,bna-MIR169f,bna-MIR169d,lus-MIR169k,lus-MIR169b,aqc-MIR169a,aqc-MIR169b,ppe-MIR169j,ptc-MIR169q,ptc-MIR169u,sly-MIR169d,sly-MIR169b,stu-MIR169e,stu-MIR169g,stu-MIR169c,vvi-MIR169x,	zma-MIR169g	cagagctagcctgcctctggTAGCCAAGGATGACTTGCCTAcatggtctcgctagttccggttgttgcatgcatgccactatgccagtcctgctgggtttgtgggcggtctccttggctagcctgagtggctcttgcctg	zma-MIR169g-p3	ggcggtctccttggctagcc	3'	New	gp2	...((....((((((..((((.(((((.(((((...(((...((((((((((.((((.((((..((((((((....))))))))........(((((((.......)))))))))))))))))))))))))....))).))))).)))))..))))..))))))..))...	165	49.1	-81.2	1	7.5	10	6	7.66247	10.2697	5.68859	middle
zma-miR169f-5p_R-1_1ss1TG	GAGCCAAGGATGACTTGCCT	20	gi408832102	chr4	+	47513544	47513723	agcagagcagaagccttacatgtcaataagggcctgcctctgaTAGCCAAGGATGACTTGCCTatgtcctttgtttacaaaggatcagaattgtggacctttgtgttggttcgtaGGCAGTCTCCTTGGCTAGCCTgagtggcccctattgctcatgctaggctcaatcgagactctttg	26	zma-MIR169g,osa-MIR169f,osa-MIR169i,osa-MIR169k,osa-MIR169g,sbi-MIR169c,sbi-MIR169d,sbi-MIR169l,bdi-MIR169g,ath-MIR169l,aly-MIR169l,aly-MIR169j,bna-MIR169f,bna-MIR169d,cme-MIR169k,lus-MIR169d,lus-MIR169a,aqc-MIR169a,aqc-MIR169b,ptc-MIR169w,ptc-MIR169v,ptc-MIR169i,sly-MIR169d,stu-MIR169e,stu-MIR169g,vvi-MIR169x,	zma-MIR169g	cagagctagcctgcctctggTAGCCAAGGATGACTTGCCTAcatggtctcgctagttccggttgttgcatgcatgccactatgccagtcctgctgggtttgtgggcggtctccttggctagcctgagtggctcttgcctg	zma-miR169f-5p	TAGCCAAGGATGACTTGCCTA	5'	Diff	gp2	...((((..(((((((..((((.(((((.(((((...(((...((((((((((.((((.(((((((..((.....((((((((..((......))..))))))))..))..)))))))))))))))))))))....))).))))).)))))..))))..)))))...))....))))...	174	48.9	-80.6	0.9	22.5	7	11	22.9874	7.18877	10.4291	middle
bdi-miR169e-3p_R+2_1ss19CT	GGCAGTCTCCTTGGCTAGTCT	21	gi408832102	chr4	+	47513544	47513723	agcagagcagaagccttacatgtcaataagggcctgcctctgaTAGCCAAGGATGACTTGCCTatgtcctttgtttacaaaggatcagaattgtggacctttgtgttggttcgtaGGCAGTCTCCTTGGCTAGCCTgagtggcccctattgctcatgctaggctcaatcgagactctttg	26	zma-MIR169g,osa-MIR169f,osa-MIR169i,osa-MIR169k,osa-MIR169g,sbi-MIR169c,sbi-MIR169d,sbi-MIR169l,bdi-MIR169g,ath-MIR169l,aly-MIR169l,aly-MIR169j,bna-MIR169f,bna-MIR169d,cme-MIR169k,lus-MIR169d,lus-MIR169a,aqc-MIR169a,aqc-MIR169b,ptc-MIR169w,ptc-MIR169v,ptc-MIR169i,sly-MIR169d,stu-MIR169e,stu-MIR169g,vvi-MIR169x,	bdi-MIR169g	ggtgttgcgtgggcagagaagaagccttacatggcagcaaggggcttatctctgaTAGCCAAGGATGACTTGCCTGtgtcatacttcaaggcttggcaacatgatgcatgagcctttgttgtagtctcataGGCAGTCTCCTTGGCTAGCctgagtggctcttgcggctcatgccaggctg	bdi-miR169e-3p	GGCAGTCTCCTTGGCTAGC	3'	Diff	gp2	...((((..(((((((..((((.(((((.(((((...(((...((((((((((.((((.(((((((..((.....((((((((..((......))..))))))))..))..)))))))))))))))))))))....))).))))).)))))..))))..)))))...))....))))...	174	48.9	-80.6	0.9	2.5	1.5	1.5	2.55416	1.54045	1.42215	low
lus-miR169a_R-1	TAGCCAAGGATGACTTGCCC	20	gi414883281	chr7	-	111130633	111130707	catcgcgTAGCCAAGGATGACTTGCCGgcattatatttcttggcccgccggcaagtcatctggggctacgcgttt	92	sbi-MIR169b,ath-MIR169b,ath-MIR169f,ath-MIR169e,ath-MIR169d,ath-MIR169g,aly-MIR169b,aly-MIR169g,aly-MIR169f,aly-MIR169e,aly-MIR169d,bna-MIR169n,cca-MIR169b,cme-MIR169h,cme-MIR169k,mes-MIR169e,mes-MIR169d,mes-MIR169f,mes-MIR169t,mes-MIR169v,mes-MIR169g,mes-MIR169x,mes-MIR169r,mes-MIR169h,rco-MIR169b,rco-MIR169a,rco-MIR169c,gma-MIR169f,gma-MIR169v,gma-MIR169s,gma-MIR169g,gma-MIR169m,gma-MIR169c,gma…	lus-MIR169a	aggaccagggtgttacatgaaagatcagaacttgtttggTAGCCAAGGATGACTTGCCCAcatttctctgctgctagctgcatcttacttacagagtttgtctgggcagtctccttggttatgctgacaggttatgatctctcatgttatgccctttgttct	lus-miR169a	TAGCCAAGGATGACTTGCCCA	5'	Diff	gp2	...(((((((((..(((((((((((((((....((.....))....)))))))))))))))..)))))))))...	69	56	-49	1.2	44.5	18	23.5	45.464	18.4854	22.2803	middle
osa-miR171i-5p	AGGTATTGGCGTGCCTCAATC	21	gi408832077	chr5	-	20310609	20310808	aaggggacgacgacggcatgcttcggctagctcgttggtgctaggacaagggcggAGGTATTGGCGCGCCTCAATCcgaaggcgtggctgatagattggcgcggcagccatgttcttggaTTGAGCCGCGTCAATATCTCCcgttgcctgtcccgtacctagctagcttgcttgcctcactgatcgatgtcgtccctatt	14	osa-MIR171i,cme-MIR171h,mes-MIR171a,gma-MIR171t,gma-MIR171m,gma-MIR171n,mtr-MIR171b,lus-MIR171g,mdm-MIR171a,mdm-MIR171b,ppe-MIR171h,ctr-MIR171,stu-MIR171b,vvi-MIR171b,	osa-MIR171i	taaaaagAGGTATTGGCGTGCCTCAATCcgaaggcatggctgattacaggcacctcgaccgatctagcgcatgcagccatgtttcttGGATTGAGCCGCGTCAATATCtctccttgcttc	osa-miR171i-5p	AGGTATTGGCGTGCCTCAATC	5'	Yes	gp2	..(((((((((((.((((.((...((((((((....(((((..((((..(((((((((((((((((((.((((((((((..(((((((((..............)))))))))..)))))))))).)))))))))))))))....)))))))).))))).)))))))).)).))))))..........)))))))))...	195	58	-110.9	1	5.5	8.5	10.5	5.61915	8.72922	9.95504	low
gma-miR171m_1ss21AC	TTGAGCCGCGTCAATATCTCC	21	gi408832077	chr5	-	20310609	20310808	aaggggacgacgacggcatgcttcggctagctcgttggtgctaggacaagggcggAGGTATTGGCGCGCCTCAATCcgaaggcgtggctgatagattggcgcggcagccatgttcttggaTTGAGCCGCGTCAATATCTCCcgttgcctgtcccgtacctagctagcttgcttgcctcactgatcgatgtcgtccctatt	14	osa-MIR171i,cme-MIR171h,mes-MIR171a,gma-MIR171t,gma-MIR171m,gma-MIR171n,mtr-MIR171b,lus-MIR171g,mdm-MIR171a,mdm-MIR171b,ppe-MIR171h,ctr-MIR171,stu-MIR171b,vvi-MIR171b,	gma-MIR171m	gaagtgttgtatgaagcacaaatcaaggtattggcgtgcctcaatttgaagacatggttaagatgaaaaccagccatgtaattttaaTTGAGCCGCGTCAATATCTCAtcttgcacttctttccatcttcatc	gma-miR171m	TTGAGCCGCGTCAATATCTCA	3'	Diff	gp2	..(((((((((((.((((.((...((((((((....(((((..((((..(((((((((((((((((((.((((((((((..(((((((((..............)))))))))..)))))))))).)))))))))))))))....)))))))).))))).)))))))).)).))))))..........)))))))))...	195	58	-110.9	1	54	88	113.5	55.1698	90.3731	107.609	middle
osa-miR171i-5p	AGGTATTGGCGTGCCTCAATC	21	gi414864194	chr1	+	245903403	245903604	tttgctttggcatgaaagggaagggaagaaggatgctttggtgctaggacaatgccgggAGGTATTGGCGTGCCTCAATCcgaaggcgtggctgactggcgcggcagccatgttcttggaTTGAGCCGCGTCAATATCTCCccttgcttgtctcgcatctactagctagtgccttgcctctctgatcgatgcccctagctca	13	osa-MIR171i,mes-MIR171a,gma-MIR171m,gma-MIR171n,gma-MIR171p,gma-MIR171t,mtr-MIR171b,lus-MIR171g,mdm-MIR171a,mdm-MIR171b,ppe-MIR171h,ctr-MIR171,vvi-MIR171b,	osa-MIR171i	taaaaagAGGTATTGGCGTGCCTCAATCcgaaggcatggctgattacaggcacctcgaccgatctagcgcatgcagccatgtttcttGGATTGAGCCGCGTCAATATCtctccttgcttc	osa-miR171i-5p	AGGTATTGGCGTGCCTCAATC	5'	Yes	gp2	...(((..(((((((.((((.(((.(((......(((..(((((..((((((.((.((((((((((((((((.((((((((((..(((((((((.(((...))))))))))))..)))))))))).))))))))))))))))...)))))))).)))))....)))......))).)))))))..)).)))))...)))...	196	55	-103.4	0.9	5.5	8.5	10.5	5.61915	8.72922	9.95504	low
gma-miR171m_1ss21AC	TTGAGCCGCGTCAATATCTCC	21	gi414864194	chr1	+	245903403	245903604	tttgctttggcatgaaagggaagggaagaaggatgctttggtgctaggacaatgccgggAGGTATTGGCGTGCCTCAATCcgaaggcgtggctgactggcgcggcagccatgttcttggaTTGAGCCGCGTCAATATCTCCccttgcttgtctcgcatctactagctagtgccttgcctctctgatcgatgcccctagctca	13	osa-MIR171i,mes-MIR171a,gma-MIR171m,gma-MIR171n,gma-MIR171p,gma-MIR171t,mtr-MIR171b,lus-MIR171g,mdm-MIR171a,mdm-MIR171b,ppe-MIR171h,ctr-MIR171,vvi-MIR171b,	gma-MIR171t	gaagtgctgtatgaagcacaaatcaaggtattggcgcgcctcaatttgaagtcatggttaacatgaaacaagccatgtagttttaaTTGAGCCGCGTCAATATCTCAtcttgcactt	gma-miR171m	TTGAGCCGCGTCAATATCTCA	3'	Diff	gp2	...(((..(((((((.((((.(((.(((......(((..(((((..((((((.((.((((((((((((((((.((((((((((..(((((((((.(((...))))))))))))..)))))))))).))))))))))))))))...)))))))).)))))....)))......))).)))))))..)).)))))...)))...	196	55	-103.4	0.9	54	88	113.5	55.1698	90.3731	107.609	middle
tae-miR395b_1ss20CT	TGAAGTGTTTGGGGGAACTT	20	gi414584696	chr2	-	6322041	6322162	acaatgtctggtgttaccatgagttcccttcaagcacttcacatgaggcaccattcaataacacatttcaagattaggtgcatgTGAAGTGTTTGGGGGAACTCttggtggcacaacatcca	99	tae-MIR395b,bdi-MIR395a,ath-MIR395d,ath-MIR395a,ath-MIR395e,aly-MIR395g,aly-MIR395d,aly-MIR395e,bna-MIR395b,bna-MIR395c,bna-MIR395a,cpa-MIR395d,cpa-MIR395e,cpa-MIR395c,cpa-MIR395b,cpa-MIR395a,cme-MIR395e,cme-MIR395f,cme-MIR395d,cme-MIR395a,mes-MIR395c,mes-MIR395b,mes-MIR395d,mes-MIR395a,rco-MIR395d,rco-MIR395b,rco-MIR395c,rco-MIR395a,gma-MIR395k,gma-MIR395g,gma-MIR395f,gma-MIR395c,gma-MIR395d,gma…	tae-MIR395b	cTGAAGTGTTTGGGGGAACTCttggtgtcaccaagcatttagtagacattggccacatatcataagagagatgcatcaatgggctgaatgtttggtcttaccatgggttccttgcaagcacttc	tae-miR395b	TGAAGTGTTTGGGGGAACTC	3'	Diff	gp2	...((((...(((..((((.((((((((.(((((((((((((((...(((((..((...............))...)))))))))))))))))))))))))))).))))..))).))))...	116	44.3	-57.3	1.1	4.5	4.5	2.5	4.59748	4.62135	2.37025	low
osa-miR3979-5p_R+1_1ss3TC	TCCCTCTCTCCCTTGAAGGCT	21	gi414584696	chr2	+	224138893	224139034	aatggcatggctctcttggTCCCTCTCTCCCTTGAAGGCTctctctggtaaatatggttgcctttcacaatgaacttccatcagatctttgtgagagagccttcaggaggggggggggatccaggtgagccatagtgcctga	1	osa-MIR3979,	osa-MIR3979	ggttttcttggaTCTCTCTCTCCCTTGAAGGCtatctcatggaggtttgatgtacaccattgttgcctaagaaactgagaaagcCTTCGGGGGAGGAGAGAAGCcaagcaagcc	osa-miR3979-5p	TCTCTCTCTCCCTTGAAGGC	5'	Diff	gp2	...((((((((((.(((((((((((((((((((((((((((((((.(((((......)))))....((((.((.((......)).)).))))))))))))))))))).))))))))))).))))).))))))...))))...	136	52.1	-81.3	1.1	9	13	11	9.19496	13.3506	10.4291	middle
PC-3p-10246_108	CAGGCCTTCTTGGCTAAGCG	20	gi414875515	chr3	+	229987606	229987776	ggagccttacatggacatgggggagcctatctccCTTAGCCAAGAATGGCTTGCCTatctccactgtttggttcgtcttgggagaccaccctgatgatgggtgtactgtgtggatgatggCAGGCCTTCTTGGCTAAGCGagtgattctcttccaccatgctaggcttgcc	0						3'	New	gp4	.((((((..(((((...(((..(((.....(((.((((((((((((.((((((((.((((((((..........((((....))))(((((.......)))))......))))).))))))))))))))))))))))).))).....)))..))))))))..))))))...	167	53.8	-86.8	0.9	64	43	7	65.3864	44.1596	6.63669	middle
PC-3p-33282_23	GCATCCATTCTTGGCTAAGTG	21	gi414875515	chr3	-	96704531	96704709	agaggggagcctaacatggagacgaggagcctatctccCTTAGCCAAGAATGGCTTGCCTatctccattattttgttcatcgcaggaagcccttccgtgatggatgaaatgtggatgatgGCATCCATTCTTGGCTAAGTGagtaattctcttccaccatgctaggctttccctctttt	0						3'	New	gp4	(((((((((((((.(((((....((((((.....(((.(((((((((((((((..((((.((((((((.((((..((((((((.((((....))))))))))))..))))))))).))))))).))))))))))))))).))).....))))))..))))).))))))).))))))...	176	47.5	-100	1.2	11	17	1	11.2383	17.4584	0.948099	middle
PC-5p-27068_30	ACCGGAGGAGGTTAGAGGAGC	21	gi408832102	chr4	-	195789368	195789540	ggagagtgtgtacgctataagggctagtttgggagccacaaaACCGGAGGAGGTTAGAGGAGCtaaaatctcatctttattcaattttgaataagaaggaaattttAGCCCCTCTAATCTCCTCCGatttttagatgtagttgcgcgtgccctctcacctctctacgattaat	0						5'	New	gp4	((((((.((((((((......((((........))))..((((.((((((((((((((((.((((((((.((...((((((((....))))))))...)).)))))))).)))))))))))))))).)))).............))))))......)))))))).........	92	42.8	-70	0.9	22.5	16.5	13	22.9874	16.945	12.3253	middle
PC-5p-27068_30	ACCGGAGGAGGTTAGAGGAGC	21	gi414883281	chr7	-	145462710	145462831	taatttgggagtctaaaaACCGGAGGGGGTTAGAGGAGCtaaaatcaccttcttattcaaaattgaataaggaagggattttagcccctccagtaccctccggttttgtggctccgaaacta	0						5'	New	gp4	...(((.((((((..((((((((((((..((.((((.(((((((((.((((((((((((....))))))).)))))))))))))).)))).))..))))))))))))..)))))).)))...	116	43.4	-68.2	1.3	22.5	16.5	13	22.9874	16.945	12.3253	middle
PC-3p-118065_5	ACATGTGTGCTGCTCCAAACA	21	gi408832077	chr5	+	107488852	107488980	gattGTTTGGAGCAGCACACATGttatcctaaattataagtcaaattattctcgacatgtgattcagttcatggcctatagtaaaaaggatagtttacagtaataACATGTGTGCTGCTCCAAACAtta	0						3'	New	gp4	...((((((((((((((((((((((((.((.(((((((.(((...........))).))))))).)).............(((((........)))))....))))))))))))))))))))))))...	123	34.1	-50.1	1.1	1.5	2	2	1.53249	2.05393	1.8962	low
PC-3p-118065_5	ACATGTGTGCTGCTCCAAACA	21	gi408831909	chr6	+	99682329	99682487	tttacttattattgtgattgtttggagcagcacacatgttatcctaaattataagtcaaattattctcgacatgtgatttggttcatggcctatagtaaaaaggatagtttacagtaataACATGTGTGCTGCTCCAAACAttatgaggatagtaagcc	0						3'	New	gp4	....(((((((((((((.((((((((((((((((((((((((.((((((((((.(((...........))).)))))))))).............(((((........)))))....))))))))))))))))))))))))))))...)))))))))..	153	33.3	-61.3	1.2	1.5	2	2	1.53249	2.05393	1.8962	low
PC-3p-239293_3	CTTATTTCCGTCGGTTTTAGG	21	gi408831909	chr6	-	135783032	135783130	tctgtcggcctgaaaccgacgggaataagccctaaaccgacgggaattacttattcccgtcggtttagggCTTATTTCCGTCGGTTTCAGGccgacggg	0						3'	New	gp4	.((((((((((((((((((((((((((((((((((((((((((((((.....)))))))))))))))))))))))))))))))))))))))))))))).	97	54.5	-93.8	1.7	0.5	3	2	0.510831	3.0809	1.8962	low
PC-3p-239293_3	CTTATTTCCGTCGGTTTTAGG	21	gi414883281	chr7	-	173655349	173655461	gtcgagagccaaaaccgttggatataacccgaaaggcgtcggaaataagctatttttgtcggcataagtcttatttccgaaatagCTTATTTCCGACGGTTTTAGGcctcaga	0						3'	New	gp4	...(((.(((((((((((((((.((((.((....))..(((((((((((..((((.((....)).)))))))))))))))......)))).)))))))))))).))))))...	107	43.4	-47.4	1	0.5	3	2	0.510831	3.0809	1.8962	low
PC-5p-398127_2	GTACAAGGCCGTCGTAGATAA	21	gi408832102	chr4	+	14627868	14628047	gtggaaggccgtcggagataaccttatctccgacggctcgGTACAAGGCCGTCGGAGATAAgcgctatttccgagagccggttgcggccgttggacataagcttATCTCCGACGGCCTCGTACAGGGCcgtcggagataagaaggccgtcggacgtgtctccgtttactgtagtgagagt	0						5'	New	gp4	..((.((((((((.((......(((((((((((((((((.((((.((((((((((((((((((..(((.(((((..((((....))))..))))).))).)))))))))))))))))).)))).))))))))))))))))).......)).)))).)))))).(((((....)))))...	119	57.8	-108.9	1	1	3.5	3.5	1.02166	3.59438	3.31835	low
PC-3p-257225_3	CTGAAAAGTGTGGCGCGGTG	20	gi414875515	chr3	+	8090173	8090307	tgccacaCCGCGCCACACTTTTCAGCcacaggtgtggcggccaaatcggtcacaccgcgccacactttttagccacaggtgtgccgccacacctgtggCTGAAAAGTGTGGCGCGGTGtgacggcttaggcgcca	0						3'	New	gp4	...((((((((((((((((((((((((((((((((((((((.....(((.....)))....((((((.........))))))))))))))))))))))))))))))))))))))))))))..(((......))).	117	62.2	-97	1.2	2.5	1.5	3	2.55416	1.54045	2.8443	low
PC-3p-199288_3	GCAAGTAAGGCTGTGTCCAGT	21	gi414883281	chr7	-	157908415	157908521	gatCTGGACGCACCTTGTCTGCTatacagttgaggaccctcaaaattctagtaGCAAGTAAGGCTGTGTCCAGTagatcgtgtaaaacactgttttgcactgtagac	0						3'	New	gp4	...((((((((((((((..((((((....(((((....))))).......))))))..))))).)))))))))......(((((((((...))))))))).......	70	44.9	-43.4	0.9	2	3	3	2.04333	3.0809	2.8443	low
PC-5p-232686_3	CGGAGGGGATTGGAGAGGTT	20	gi414875515	chr3	-	83043030	83043179	aattcttactctaagggctagtttgggagtccaaatacCGGAGGGGATTGGAGAGGTTaaaatccactctttattcaattttttaaataaggagtggattTTAACCTCTCCAATCCCTTCCgattttgtggctcccaaactagccctaaa	0						5'	New	gp4	.............((((((((((((((((((((((...(((((((((((((((((((((((((((((((((((((.((....)).)))))))))))))))))))))))))))))))))))))..)))).))))))))))))))))))...	134	40	-104.2	1.7	2	2	2	2.04333	2.05393	1.8962	low
PC-3p-595864_2	TTAACCTCTCCAATCCCTTCC	21	gi414875515	chr3	-	83043030	83043179	aattcttactctaagggctagtttgggagtccaaatacCGGAGGGGATTGGAGAGGTTaaaatccactctttattcaattttttaaataaggagtggattTTAACCTCTCCAATCCCTTCCgattttgtggctcccaaactagccctaaa	0						3'	New	gp4	.............((((((((((((((((((((((...(((((((((((((((((((((((((((((((((((((.((....)).)))))))))))))))))))))))))))))))))))))..)))).))))))))))))))))))...	134	40	-104.2	1.7	2	0	2	2.04333	0	1.8962	low
PC-5p-54293_12	TTTCATGCTATCGTCAGTGGC	21	gi414584696	chr2	-	231716974	231717185	tcattgcaattttgcccgtaccttgtttgtgatggcaaatgtcctaatcacttctatatgtctttcagatgtaatttttctatccTTTCATGCTATCGTCAGTGGCacaaaaggataagtacatgtgattttcttacccttttacgcCACTGACGAGGGCATGAAAaaggtaagaaattgcatccgagtgacatagaagagattaggatgta	0						5'	New	gp4	..........((((((..(((.......)))..)))))).(((((((((.((((((..((((..((.((((((((((((.((((.((((((((..(((((((((((..((((((.((((.............)))).))))))..)))))))))))..))))))))..)))))))))))))))).))..)))))))))).)))))))))...	169	38.2	-88.2	1.1	3	8	7	3.06499	8.21574	6.63669	low
PC-3p-37537_20	AATACTGAGCCGAATTGAAAT	21	gi414864194	chr1	-	203925897	203925980	ttcttctttattcctctaattgattgcaaTTCAATTCGGCTCAATCTTttctaaaaaaaaAAGACTGAGCCGAATTGAAATaga	0						3'	New	gp4	.............................((((((((((((((.((((((........)))))).)))))))))))))).....	50	29.8	-26.8	1.1	86	75	65	87.863	77.0225	61.6264	middle
PC-5p-14301_71	GGTTTTAGCTTCAAGCCATCT	21	gi408832102	chr4	-	194340895	194341021	gacccagtgaagataaaattttggtccaaagatggttaaagatgGGTTTTAGCTTCAAGCCATCTggcctgtaatattgattggtgGGTGGCTTGTGGCTAAAACCAatttttgagaaccatctatg	0						5'	New	gp4	((((.(((.........)))..))))...((((((((((((((.(((((((((..(((((((.((..((.............))..)))))))))..))))))))).)))))))...)))))))...	95	40.2	-46.5	0.9	40	63	80.5	40.8665	64.6989	76.3219	middle
PC-3p-7571_159	GGTGGCTTGTGGCTAAAACCA	21	gi408832102	chr4	-	194340895	194341021	gacccagtgaagataaaattttggtccaaagatggttaaagatgGGTTTTAGCTTCAAGCCATCTggcctgtaatattgattggtgGGTGGCTTGTGGCTAAAACCAatttttgagaaccatctatg	0						3'	New	gp4	((((.(((.........)))..))))...((((((((((((((.(((((((((..(((((((.((..((.............))..)))))))))..))))))))).)))))))...)))))))...	95	40.2	-46.5	0.9	49	58	108.5	50.0615	59.5641	102.869	middle
PC-5p-156790_4	GCAGATTTATTAACAACTCT	20	gi414864194	chr1	-	1170258	1170324	atactGCAGATTTATTAACAACTCTattctttagtggttccaaaAGAGTTGTGATAAATCTGCCCaa	0						5'	New	gp4	.....((((((((((((.(((((((.........((....))..)))))))))))))))))))....	58	32.8	-22.1	1	2	0	7	2.04333	0	6.63669	low
PC-3p-233388_3	AGAGTTGTGATAAATCTGCCC	21	gi414864194	chr1	-	1170258	1170324	atactGCAGATTTATTAACAACTCTattctttagtggttccaaaAGAGTTGTGATAAATCTGCCCaa	0						3'	New	gp4	.....((((((((((((.(((((((.........((....))..)))))))))))))))))))....	58	32.8	-22.1	1	0	4	2	0	4.10787	1.8962	low
PC-3p-330924_2	AGATGCGAAATGGATGCACCC	21	gi408831499	chr9	-	125058069	125058225	tacacattttaaatCTGGTGCATCCATCTTGCATTCAacgacaccagcaattttacgaagaacccctcccaccaggggaggaaggtggaaggggttcttcacaaaattggtgctgctgttAGATGCGAAATGGATGCACCAgatttaaaatgtgcac	0						3'	New	gp4	..(((((((((((((((((((((((((.((((((..(((..((.((.(((((((..(((((((((((.(((((..........))))).)))))))))))..))))))).)).))..)))..)))))).)))))))))))))))))))))))))...	152	45.2	-92.1	1.3	2	4	2	2.04333	4.10787	1.8962	low
PC-5p-193416_3	GGCTTCTTGGACTGTTCTCCT	21	gi408832077	chr5	-	88246790	88246859	tagGGCTTCTTGGACTGTTCTCCTttttgtgattctcttcgggattatGGAGAACAGCCTAGGAGCCAaa	0						5'	New	gp4	...(((((((.((.(((((((((.....((((((((....))))))))))))))))))).)))))))...	64	45.7	-34.4	1.1	1	2	3	1.02166	2.05393	2.8443	low
PC-3p-76635_8	GGGATGAAACGAACAAAGCCT	21	gi408832102	chr4	+	236955193	236955307	ctaAGGCTCTGTTCGTTTTTATCAAacccagggggattgagagcgattgaatcccctacaagtcaaaatccccctcaatccccatggattaGGGATGAAACGAACAAAGCCTaaa	0						3'	New	gp4	...(((((.((((((((((.(((....(((.((((((((((...((((..................))))...)))))))))).)))......))))))))))))).)))))...	109	45.2	-45.2	0.9	1	7	3	1.02166	7.18877	2.8443	low
PC-5p-3035332_1	ATCTTCGTCCTTGAATTGTCA	21	gi414864194	chr1	-	124689410	124689467	agATCTTCGTCCTTGAATTGTCAtatcttcgggataACGATTCAAGGACGAAGACAaa	0						5'	New	gp4	...((((((((((((((((((.((.((....)))).))))))))))))))))))....	51	39.7	-30.2	1.3	2	0	2	2.04333	0	1.8962	low
PC-3p-114044_5	ACGATTCAAGGACGAAGACA	20	gi414864194	chr1	-	124689410	124689467	agATCTTCGTCCTTGAATTGTCAtatcttcgggataACGATTCAAGGACGAAGACAaa	0						3'	New	gp4	...((((((((((((((((((.((.((....)))).))))))))))))))))))....	51	39.7	-30.2	1.3	0	2	4	0	2.05393	3.79239	low
PC-5p-350931_2	ACCGCGCCACACTTTTCAGCC	21	gi408831849	chr8	+	165974672	165974809	ctaagggcgtgtttggtgtggcgcctaaaccgccacACCGCGCCACACTTTTCAGCCacaagtgtggcgcccaatttggtcgccacACTTGTGGCTGAAAAGTGTGGCGCggagccgccacaccaaacacgccctaaa	0						5'	New	gp4	...((((((((((((((((((((.((...........((((((((((((((((((((((((((((((((.((.....)).)))))))))))))))))))))))))))))))))).))))))))))))))))))))...	132	59.4	-113.7	1.4	4.5	0	4	4.59748	0	3.79239	low
PC-3p-306862_2	TTCAATTGTTGGGTTTCAACT	21	gi408831499	chr9	-	136477620	136477711	ctagagTTGAAACCCAGCAATCGAACatatattttgttgtatatctggtaatacttcagaatatatgTTCAATTGTTGGGTTTCAACTtatc	0						3'	New	gp4	...((((((((((((((((((.((((((((((((((..((((........))))..)))))))))))))).))))))))))))))))))...	86	31.5	-47.6	1.6	5	2	3	5.10831	2.05393	2.8443	low
PC-5p-282232_2	AAACCGAGAGGCGTAAGGCA	20	gi414584696	chr2	-	165263557	165263626	aAAACCGAGAGGCGTAAGGCAgagtcagccatctgtttgatgttgtcaGCCTGTATGCACTCTCGGTGta	0						5'	New	gp4	...(((((((((((((((((.((..((((.(((.....))))))))).)))).))))).))))))))...	64	50	-31.8	0.9	1	1	4	1.02166	1.02697	3.79239	low
PC-3p-18761_49	GCCTGTATGCACTCTCGGTG	20	gi414584696	chr2	-	165263557	165263626	aAAACCGAGAGGCGTAAGGCAgagtcagccatctgtttgatgttgtcaGCCTGTATGCACTCTCGGTGta	0						3'	New	gp4	...(((((((((((((((((.((..((((.(((.....))))))))).)))).))))).))))))))...	64	50	-31.8	0.9	21	42	48	21.4549	43.1326	45.5087	middle
PC-5p-167816_4	TCCAAGTCAATGCATCATTGC	21	gi408831849	chr8	-	103189069	103189246	ccttttctcaactttgcaccattgctgctactatgTCCAAGTCAATGCATCATTGCccctagttttgccatcaaagaaggcgaaggcaggggcAATGGTGCATTGACTTGGTCaaatcaggggggcaatgatgcaaagatgaaaaacctgtatttaaatgtgtaattgcgggtactta	0						5'	New	gp4	.......(((.(((((((.((((((..((....((.((((((((((((((((((((((((..(((((((.((...)).)))))))..)))))))))))))))))))))))).))......))..)))))).))))))).)))...(((((((.(((......))).))))))).....	135	43.8	-88.2	1.1	4	1	5	4.08665	1.02697	4.74049	low
PC-3p-52974_13	AATGGTGCATTGACTTGGTC	20	gi408831849	chr8	-	103189069	103189246	ccttttctcaactttgcaccattgctgctactatgTCCAAGTCAATGCATCATTGCccctagttttgccatcaaagaaggcgaaggcaggggcAATGGTGCATTGACTTGGTCaaatcaggggggcaatgatgcaaagatgaaaaacctgtatttaaatgtgtaattgcgggtactta	0						3'	New	gp4	.......(((.(((((((.((((((..((....((.((((((((((((((((((((((((..(((((((.((...)).)))))))..)))))))))))))))))))))))).))......))..)))))).))))))).)))...(((((((.(((......))).))))))).....	135	43.8	-88.2	1.1	12	13	8	12.26	13.3506	7.58479	middle
PC-5p-75406_8	CATGGATTGAGTGGGATTGGG	21	gi408831849	chr8	+	55123902	55124058	ttcccatttagggcttgttcggttagctcccaatccaCATGGATTGAGTGGGATTGGGtgggtttaaatcccaatcaagtcaaactctttcttaattttttCCAATCCCATCCAATGCATGGgtaacgggattaaccgaacaaggccttaagtgtgg	0						5'	New	gp4	..((((((((((((((((((((((((.((((...((.((((.((((..(((((((((.((((.......))))...(((.......)))............)))))))))..)))).))))))....))))))))))))))))).))))))))).))	155	43.9	-73	1.1	2	7	5	2.04333	7.18877	4.74049	low
PC-3p-236089_3	CCAATCCCATCTAATGCATGG	21	gi408831849	chr8	+	55123902	55124058	ttcccatttagggcttgttcggttagctcccaatccaCATGGATTGAGTGGGATTGGGtgggtttaaatcccaatcaagtcaaactctttcttaattttttCCAATCCCATCCAATGCATGGgtaacgggattaaccgaacaaggccttaagtgtgg	0						3'	New	gp4	..((((((((((((((((((((((((.((((...((.((((.((((..(((((((((.((((.......))))...(((.......)))............)))))))))..)))).))))))....))))))))))))))))).))))))))).))	155	43.9	-73	1.1	1	2	1.5	1.02166	2.05393	1.42215	low
PC-3p-516135_2	TTGGATCAACATCACATGGTT	21	gi408832102	chr4	-	147015588	147015733	tctCACATGATGTTGATCTAAGGGAACgcgcgggagtggataattttgcacttaacagccggctcctaatcatacttttgcaaatatcccctttcactcccccgcacgtcccTTGGATCAACATCATATGGTTcagattaaaagtt	0						3'	New	gp4	..(((.(((((((((((((((((((..(((.(((((((((....((((((............................))))))........))))))))).)))...))))))))))))))))))).)))...............	129	44.5	-56.1	0.9	0	5	2	0	5.13484	1.8962	low
PC-3p-60542_11	ACAGGTTTCGAAAATTGGATT	21	gi408831499	chr9	+	153931571	153931628	ccaagtccagtttcagaatctgtccaaattctgtACAGGTTTCGAAAATTGGATTgtt	0						3'	New	gp4	...(((((((((((..(((((((.((.....)).)))))))..).))))))))))...	52	37.9	-19.3	0.9	4	2.5	3	4.08665	2.56742	2.8443	low
PC-3p-60542_11	ACAGGTTTCGAAAATTGGATT	21	gi414875515	chr3	+	71642549	71642607	ttaagtccagtttcagaatctgtccaaaattctgtACAGGTTTCGAAAATTGGATTgtt	0						3'	New	gp4	...(((((((((((..(((((((.((......)).)))))))..).))))))))))...	53	33.9	-19.5	1	4	2.5	3	4.08665	2.56742	2.8443	low
PC-5p-87289_7	AGTGGATTGAGGGGGATTGGA	21	gi408831909	chr6	+	86341916	86342058	tacggttacggtacggtacccctctttagggcttgttcgctttggAGTGGATTGAGGGGGATTGGAggttaatcccctcCAATCCCCCTCAATCCACTCCaaagcgaacaagcccttaggagattcacaaatgccggacccat	0						5'	New	gp4	...((((.(((((..((....(((((.(((((((((((((((((((((((((((((((((((((((((.......))))))))))))))))))))))))))))))))))))))))).)))))....))...)))))))))...	137	52.4	-104.3	1.4	3	3	4	3.06499	3.0809	3.79239	low
PC-5p-244174_3	CCGATCTAGATCTAATGGTA	20	gi414875515	chr3	+	13388286	13388454	agcatgcaatcaagcgatctggtgcatCCGATCTAGATCTAATGGTAactgttattttacatttaaccccttccacctgaaacctagtgtctattttacatttaaccacttccatatgaaACCGTTGGATCTAGACTGGATGCtctggatagtttgattgcatgcttgc	0						5'	New	gp4	(((((((((((((((.(((..(.((((((..(((((((((((((((...(((......)))........................((((..((.........))..))))..........)))))))))))))))..)))))).)..))).)))))))))))))))...	166	40.2	-68.7	1	3	5	6	3.06499	5.13484	5.68859	low
PC-5p-143215_4	ATGCAGAACAATTTACAGACG	21	gi414584696	chr2	+	89698605	89698784	caacagtttctaaacgtaaaatagaacaatagcattcttATGCAGAACAATTTACAGACGgaaatgatttgtactatttctcaggtgcaaaccaaccatttctcaggtgcaaaccatttcgaTCTGTAAGTTGTTGTGCACaagaatactactgttttattttatattttggaaactgct	0						5'	New	gp4	...(((((((((((.(((((((((((((.(((.((((((.((((.(((((((((((((..((((((.((((((((........(((........)))........)))))))).))))))..))))))))))))).)))).)))))).))).)))))))))))))..)))))))))))..	175	33.3	-75.3	1.3	4	4	1	4.08665	4.10787	0.948099	low
PC-5p-138616_4	CATCTTGAATCTAACAGCAGC	21	gi408831499	chr9	+	30051302	30051478	actgtgctcatgtgcacattttaaatttgggactttCATCTTGAATCTAACAGCAGCaccacttttatgaaaatcccctcccaccatgggagcgaggtgaaagggtttctttataaaattgctgcTGCTGTGAGATGCAAGATGAATGTcccaaatttaaaatgtgcatgtgagcac	0						5'	New	gp4	...(((((((..(((((((((((((((((((((.(((((((((.((((.(((((((((.((.(((((((((....((((..((((..(....)..))))..))))....))))))))).)).))))))))).)))).))))))))).)))))))))))))))))))))..)))))))	174	41.2	-102.3	1.4	3	2	6	3.06499	2.05393	5.68859	low
PC-3p-502004_2	AAAGATTGAGCCGAATTGAAA	21	gi414864194	chr1	-	234657945	234658001	tatTTCAATTCGGCTCAGTCTTttttttttagaAAAGATTGAGCCGAATTGAATtgc	0						3'	New	gp4	...(((((((((((((((((((((((....)))))))))))))))))))))))....	50	31.6	-33	1.8	4.5	4.5	7.5	4.59748	4.62135	7.11074	low
PC-5p-115490_5	ACAAAAAGGAGGATAGACCC	20	gi414864194	chr1	+	181498988	181499179	aaaaaaaatttggtgcagccggctgcaaaccagaatgtttgcagcccctctcACAAAAAGGAGGATAGACCCcacctgcaggtctatcaggtaacgttttaattgtgttgttgcttctgcgggtgAGGTCTATCCTCCTTTTTGTGAgaggctacaaacattcaagtttacagtcggttgcaccaaattttt	0						5'	New	gp4	...((((((((((((((((((((((.((((..(((((((((.((((..(((((((((((((((((((((((.((((((((((.......(((((((............))))))))))))))))).))))))))))))))))))))))))))).)))))))))..)))).))))))))))))))))))))))	189	44.3	-120.9	1.4	3	1.5	1.5	3.06499	1.54045	1.42215	low
PC-5p-37430_20	TCTCTTAAGGCTTGTTCGGA	20	gi414584696	chr2	+	22503757	22503904	tttgtagtgtaaaTCTCTTAAGGCTTGTTCGGAtgattggaggggattgatatggattgagagagattttaatttactatggattgaaacttcctcaattcatatggattggactagaaCCGAACATGGTCTAAGGGAGCattatttg	0						5'	New	gp4	...(((((((...((((((.((((((((((((....((((....(((..((((((((((((..((.((((((((.......))))))))))..))))))))))))..)))...))))..))))))).))))))))))))))))))...	142	36.5	-49.2	0.9	14	16	17	14.3033	16.4315	16.1177	middle
PC-3p-74571_8	CCGAACATGGTCTAAGGGAGC	21	gi414584696	chr2	+	22503757	22503904	tttgtagtgtaaaTCTCTTAAGGCTTGTTCGGAtgattggaggggattgatatggattgagagagattttaatttactatggattgaaacttcctcaattcatatggattggactagaaCCGAACATGGTCTAAGGGAGCattatttg	0						3'	New	gp4	...(((((((...((((((.((((((((((((....((((....(((..((((((((((((..((.((((((((.......))))))))))..))))))))))))..)))...))))..))))))).))))))))))))))))))...	142	36.5	-49.2	0.9	9	4	10	9.19496	4.10787	9.48099	low
PC-3p-393710_2	AGACACGAACCAAACAGACCT	21	gi408831849	chr8	-	163746243	163746390	ctaagggctaaaggcttgtttggttcgctgcctaacttgtcacactttgcttaacttttctggctaaagttagtttttaataacgactaaccttagacaaagtgtgacacagttAGACACGAACCAAACAGGCCTtaaatgtcctatt	0						3'	New	gp4	...(((((..(((((((((((((((((.((.((((((((((((((((((.....((.....))((((.(((((((.........))))))).)))).)))))))))))).)))))).)))))))))))))))))))....)))))...	142	39.2	-67.4	1.2	2	3.5	4	2.04333	3.59438	3.79239	low
PC-5p-395659_2	GCAATTTTACGAAGAACCCC	20	gi414864194	chr1	+	296265246	296265464	gtatctgttgctcaaaggggtacggtgctcatgtgcacattttaaatctggtggatccatcttgtattcaacgacaccaGCAATTTTACGAAGAACCCCtcccaccaggggaagaaggtggaaggggttcttcacaaaattgatgctgctgttagatgtgaaatgaatgcaccagatttaaaatgtgcgcatgagcaccgtacccctttgagcaccaga	0						5'	New	gp4	...((((.(((((((((((((((((((((((((((((((((((((((((((((.((.(((.(..(((..(((..((.((.(((((((..(((((((((((.(((((..........))))).)))))))))))..))))))).)).))..)))..)))..).))).)).))))))))))))))))))))))))))))))))))))))))))))).))))	216	46.1	-140.3	1.4	0	1	5	0	1.02697	4.74049	low
PC-3p-151371_4	TCCGGAACAACCGAACAGGGC	21	gi408831491	chr10	+	30802561	30802708	agtagtctaagggcccgttcggttgtaccggaataagccaggattcattccagctcatcaaaatctatataaattagagaagtaatccggctagaaattaatccggggctctaaTCCGGAACAACCGAACAGGGCctaaaggatttcg	0						3'	New	gp4	...(((((..((((((((((((((((.(((((.((((((.(((((..(((.((((........((((.......))))..........)))).)))...)))))..)))).)).))))).)))))))))).))))))...)))))...	142	44.6	-61.2	0.9	2	3.5	5.5	2.04333	3.59438	5.21454	low
PC-5p-81117_8	TCTGTTGTAGTTTCTGCACCT	21	gi408832077	chr5	+	205712178	205712249	gttcaTCTGTTGTAGTTTCTGCACCTacaagtagtgggaaaacattaatagcagaagctgcagcagttgcaa	0						5'	New	gp4	((....((((((((((((((((.(((((.....)))))............))))))))))))))))..))..	70	41.7	-29.6	1	8	7	10	8.1733	7.18877	9.48099	low
PC-3p-100706_6	GGAGCTGCAAACACTCTGGT	20	gi414584696	chr2	+	7940876	7941031	agcactgctgcaaaccagagtgttttacagcctctcacaaaaaggtggatggaccccacctgcagatccaccagataacatttttgttgctgcgggtggggtctatcctcttttttgtgaGGAGCTGCAAACACTCTGGTttgcagcagtgctgca	0						3'	New	gp4	(((((((((((((((((((((((((..((((..((((((((((((.(((((((((((((((((((...((.((((.......)))).))))))))))))))))))))).))))))))))))..)))).)))))))))))))))))))))))))...	153	50	-115	1.5	7.5	14.5	8.5	7.66247	14.891	8.05884	middle
PC-5p-412461_2	AATCTAACAACTTTTGAACT	20	gi414875515	chr3	+	166247761	166247929	cgttttagacttggttcctttagggggtgtttgtttgagattataatctatccagattatatAATCTAACAACTTTTGAACTaagagTTAGTTCAAAAATTGTTGGATtatataatctaggtggattataatcctaaacaaacacccctttagtcaccctcctaaactt	0						5'	New	gp4	.((((..((...(((..((..(((((((((((((((..((((((((((((((.(((((((((((((((((((.(((((((((((...))))))))))).))))))))))))))))))).))))))))))))))..))))))))))))))).))..))).))..))))..	166	32	-84.2	1.6	1	1	1	1.02166	1.02697	0.948099	low
PC-3p-142404_4	CCTGACACAGCACCGTTGGAT	21	gi408832102	chr4	+	5416142	5416335	ggagccctgctgctcccatgagcaaaatcaatccagaccacaccctccacatccaacggtgctgcgtcagggggttttttataaaatgtacagagttgcaaagaacattttacaaaacccCCTGACACAGCACCGTTGGATgtggagggtgtggtctggattgattttgctcatgggagcaccaacgctccttg	0						3'	New	gp4	(((((..((.((((((((((((((((((((((((((((((((((((((((((((((((((((((.(((((((((((((...((((((((...............)))))))).))))))))))))).)))))))))))))))))))))))))))))))))))))))))))))))))))))).))..)))))...	191	50.5	-156.5	1.6	1.5	5	3.5	1.53249	5.13484	3.31835	low
PC-5p-105705_6	TTGGTCCGTTAGATCTAGATC	21	gi414584696	chr2	+	28001935	28002093	agcgtgcaagcatgtcttTTGGTCCGTTAGATCTAGATCtaaccgtatactatatttagcatttaaatccttccaacaccatctcgtttagttttataaaaaactcctaacaaaccataattacacatacggttggatttagatccaatggaccaagag	0						5'	New	gp4	.(((((....)))))(((((((((((((.(((((((((((((((((((.(((....)))..........................(((.((((((....))))))...)))...............))))))))))))))))))).)))))))))))))	144	35.8	-53.8	0.9	0.5	2	2	0.510831	2.05393	1.8962	low
PC-3p-172602_4	ATTTTAGCCCCTCCAATCTC	20	gi414864194	chr1	+	31807906	31808029	acaagtttgggagtccaaaaaccggaagagttggaggagttaaaatcctttcttattcaaaattgaatgaggaggagATTTTAGCCCCTCCAATCTCcttcggttttgtggctcccaaactata	0						3'	New	gp4	...((((((((((.((((((((((((.((((((((((.(((((((((((((((((((((....)))))))))))).))))))))).))))))).))).))))))))).)))))))))))))...	118	41.1	-72.1	1.4	1	7	2	1.02166	7.18877	1.8962	low
PC-5p-162898_4	ATCCATATGGACTGAAGGGAA	21	gi408831849	chr8	-	167866489	167866586	caATCCATATGGATTGAAGGGAAttgagttggtttcaatcactagtaagttaaaatccctctaaatccatatcaatcccttccaattcatatggaacg	0						5'	New	gp4	...(((((((((((((((((((.((((..(((..................................)))..)))))))))).)))))))))))))...	92	35.7	-30.765	0.9	0	1	3.5	0	1.02697	3.31835	low
PC-3p-87893_7	TTTAAGGTAATTGAGGACACC	21	gi414864194	chr1	+	53837091	53837249	tttaacataagttatggcgtccttaatcacctaaaaaaatatgaacttgaaattcatcttgtacatagagaaatgaaaaagacaaatcttatgtacaagttaaatttcaagttcatattcTTTAAGGTAATTGAGGACACCataacttatgttagaaaa	0						3'	New	gp4	(((((((((((((((((.(((((((((.((((.(((.(((((((((((((((((...(((((((((.((((..((.......))..)))))))))))))...))))))))))))))))).))).)))).))))))))).)))))))))))))))))...	156	26.4	-76.8	1.8	4	3	2	4.08665	3.0809	1.8962	low
PC-3p-158678_4	AGCAGTTAAGCTTGGACTCA	20	gi408832102	chr4	-	212321426	212321483	aaagggttcaagcctaaatatgctttgcgtatataaAGCAGTTAAGCTTGGACTCAta	0						3'	New	gp4	...((((((((((.(((...(((((((......))))))).))).))))))))))...	52	36.2	-20.9	1	3	5	4	3.06499	5.13484	3.79239	low
PC-3p-143088_4	GCTTTAAGATTGATGGGGTG	20	gi414584696	chr2	+	9987596	9987776	tgcagcctgcttcggaagttcggattcacgacacatgtccaccccatcaatcttaaagcaacagaacaccgagccacttctctgcaggctgttctattgctttaagatcggtgttctattACTTTAAGATTGATGGGGTGgatacatgtcaagaatccaaagctgagtgcagactgtagtg	0						3'	New	gp4	(((((.(((((((((...((.((((((..((((..(((((((((((((((((((((((.((.((((((((((........(((..((((.........))))..))))))))))))).)).)))))))))))))))))))))))..))))..))))))))..))))).)))).)))))...	178	45.9	-89.8	1.1	2.5	2	2	2.55416	2.05393	1.8962	low
PC-3p-245558_3	CTGGATTGGCGTAACCGAACA	21	gi408831909	chr6	+	14479991	14480143	cattgcccactgagggcttgttcggttacgccaatccagaaggagattggaggggattaaaccccctcctagtcatttttgactaggagggggtttaatcccctccaaccccttCTGGATTGGCGTAACCGAACAagccctgagtggacagaa	0						3'	New	gp4	..(((.(((((.(((((((((((((((((((((((((((((((...(((((((((((((((((((((((((((((....)))))))))))))))))))))))))))))..))))))))))))))))))))))))))))))).))))).)))..	149	52.3	-135.6	1.7	1	6	2	1.02166	6.1618	1.8962	low
PC-5p-107838_6	TCGGATGCCGACGTGGTGTGC	21	gi408831499	chr9	+	135469901	135470061	caaaactaggtttacttaaaTCGGATGCCGATGTGGTGTGCcacactagaacgcactaatgaaagtttgaggaccttgatgacacaaaatgccaagttcgaggacccaagtgactctaacgttgtatgccacaccggcatccggtttgagtaaatctggtt	0						5'	New	gp4	...(((((((((((((((((((((((((((.(((((..(((.((..((((...((((..........((.((.((((((((.((.....)).))...)))))).))))))))..))))..)).)))..))))).)))))))))))))))))))))))))))	158	45.3	-73.4	1	2	8	0	2.04333	8.21574	0	low
PC-5p-109949_6	ACTTGTAATGGTGAGAGCATC	21	gi408832077	chr5	+	62471850	62471905	aggACTTGTAATGGTGAGAGCATCatctgcagtgatgaattcatcattcaagtatg	0						5'	New	gp4	...(((((.(((((((((..((((((.....))))))..))))))))))))))...	50	39.3	-21.6	1	2	6	2	2.04333	6.1618	1.8962	low
PC-3p-164619_4	CGCCTATGGATCCTCTCGAGA	21	gi414875515	chr3	-	123411874	123412011	ttaagggctgatttgttgatcggggatcccgaggggatccatgggagaaaaatcgtcttgctattcaaaattgtattgtaaggggattcctCGCCTATGGATCCTCTCGAGAtccctaaccaccaaatcagccctaag	0						3'	New	gp4	...((((((((((((.((...(((((((.((((((((((((((((.((..((((..(((((....((....))....)))))..))))..)).)))))))))))))))).)))))))...)).))))))))))))...	132	47.1	-77.1	1.2	1	6	1	1.02166	6.1618	0.948099	low
PC-5p-10912_100	CCGGAAATACCCAATATCTTG	21	gi408831491	chr10	+	100018635	100018761	aatggataaggtttttctcctaaacatataggaatttttgaaggaaggaaagCCGGAAATACCCAATATCTTGttccaACAGGATATTGGGTATTTCTTtgtttattctgaatctttctattctgaa	0						5'	New	gp4	((((((.((((((....(((((......)))))............((((((((.((((((((((((((((((((....))))))))))))))))))))..)))).)))).)))))))))))).....	64	32.3	-42.7	1	29	50.5	55	29.6282	51.8618	52.1454	middle
PC-3p-111957_5	TCTGATTTTGAAGACTAGGA	20	gi408831499	chr9	-	74169782	74169944	aagggttatatagtccacatgaaaaactgatgtacatagaaaatcctgaccttcaaaaacagatttggtgtgtgattgttttgcaccgttataTCTGATTTTGAAGACTAGGAttttatatgtgtacgtgtataccaaactttcatgtgtaccaaataccatg	0						3'	New	gp4	...(((......((.(((((((((...(((((((((((.(((((((((..((((((((.(((((.(..((((..(.....)..)).))..).))))).))))))))..)))))))))...)))))))))......))...))))))))).)).....)))...	157	33.7	-50.4	0.9	6	5	7	6.12998	5.13484	6.63669	low
PC-3p-196539_3	CACACCACCAGAACTAAGGGC	21	gi414584696	chr2	-	124535792	124535939	cccttagttttggtggtgtgctcacctatacccttagtcgtgttttttgctcagttatgcccttctgttctatagcactggaagggcacagctgagcaaaaaacacgactaagggttgagCACACCACCAGAACTAAGGGCaccaatt	0						3'	New	gp4	((((((((((((((((((((((((.....(((((((((((((((((((((((((((.(((((((((((........)).))))))))).)))))))))))))))))))))))))))))))))))))))))))))))))))........	140	47.3	-107.7	1.5	8	5	2	8.1733	5.13484	1.8962	low
PC-5p-65833_10	CGGAGGAGGTTAGAGGAGCT	20	gi414584696	chr2	+	182825038	182825193	accaaatcaaccttaaggcttgtttaggagaaaaatatCGGAGGAGATTAGAGGAGCTaaaatttccttagtatttaaaattgatatcaaagagattttagcctatctaatctctttcggtattcttactcccaaacaagccctaagggatttaaa	0						5'	New	gp4	...(((((..(((((.(((((((((.((((((.(((((((((((((((((((((.(((((((((((.((..((((.......))))..)).))))))))))))).))))))))))))))))))).)).)))).))))))))).))))))))))...	150	33.3	-69.8	1.3	4.5	1.5	4	4.59748	1.54045	3.79239	low
PC-3p-70257_9	GTCTAGAAAGAACTATATTT	20	gi414584696	chr2	+	12262276	12262431	cccctcccaaaatataatttgttttggactaaacatacattaattacttaacatatgaatgtagtttacatgtatgtctacattcattatcatttgaatgaatgtagacgaaaaaaagagGTCTAGAAAGAACTATATTTtgggacagagggagta	0						3'	New	gp4	.(((((((((((((((.((..(((((((((....((((((.((((((.............))))))...))))))(((((((((((((........)))))))))))))..........)))))))))..)).))))))))))))....)))....	151	30.1	-52.4	1.1	0	2	3.5	0	2.05393	3.31835	low
PC-3p-18578_50	TTTATGATATGTTACTCTACT	21	gi414875515	chr3	-	194830143	194830275	cctagttgtgattctggtggaacggtagaagggtaaaatatcataaataaactgaaataagctacctaaatagcttatttcagattaTTTATGATATGTTACTCTACTactcttttatcataatctaacttat	0						3'	New	gp4	...(((((.((((.((((..((..((((.(((((((.(((((((((((((.(((((((((((((......))))))))))))).))))))))))))).))))))).))))..))..)))).)))))))))...	127	28.6	-57.3	1.5	17	19	23	17.3683	19.5124	21.8063	middle
PC-5p-76360_8	GGTGGACAGGGAAATAGAGA	20	gi414864194	chr1	-	52464270	52464417	caagttctggtgcccactggttacctttagagctggtttGGTGGACAGGGAAATAGAGGggatccacgggagaggaattctttcgctattcaattttaaatagagaggggattcttccccattgagcccctccatttctctgtccgtg	0						5'	New	gp4	..((((((((((((....)).))))...))))))........((((((((((((.((((((.((...(((.(((((((((..((.(((((........))))).))..))))))))))))...)).)))))).))))))))))))...	103	48.6	-68.6	1	5	1	5	5.10831	1.02697	4.74049	low
PC-5p-60754_11	AAGAATGGAGATGTGAGGATC	21	gi408831849	chr8	+	3887877	3888028	tgatgcaaaccttgtaaaccaacacAAGAATGGAGATGTGAGGATCtttttaaaaatatccagtgcgaggtggaagggttgatttggaatatgatatttttaaaaaggtcctcccacctccattcttggattggtttgcacagtttacacct	0						5'	New	gp4	...((.((((..((((((((((..(((((((((((.((.(((((((((((((((((((((..((.((((.............))))..))..))))))))))))))))))))).)).)))))))))))..))))))))))..)))).))...	146	38.8	-63.5	1.1	9	9	4	9.19496	9.2427	3.79239	low
PC-5p-397584_2	ATTCGGATGACTAACCTTAGA	21	gi408832077	chr5	-	70031891	70032032	cttttatatctaaggttagttgttcaATTCGGATGACTAACCTTAGAtaaagtgtggcacagttagctacgaaccaaacaggtctttagtacgacacatttagactaaggttagtcgtttgaattgaagaattaatctttta	0						5'	New	gp4	...........((((((((((.((((((((..((((((((((((((...(((((((.....((..((((...(((.....)))...))))))..)))))))...))))))))))))))..)))))))).))))))))))...	128	33.8	-55.1	1.1	2	7	7	2.04333	7.18877	6.63669	low
PC-5p-442461_2	ACGTATGGATTGGACGGGATT	21	gi414883281	chr7	+	147719749	147719893	ataaggccttgttcggttaattccgttACGTATGGATTGGACGGGATTggaaaaaattgtgaagaaatttgacttgcttgggatttaaacccacccaatctcactcaatccacatggattgagagctaaccgaacaagccctaaa	0						5'	New	gp4	...(((.((((((((((((..((((...(((.((((((((..((((((((........(((((....))).)).....((((.......)))).))))))))..)))))))).)))...)).))..)))))))))))).)))...	139	41.4	-54	0.9	4	2	6	4.08665	2.05393	5.68859	low
PC-3p-327923_2	GAGGCTGCAAACATTCTGGTT	21	gi408831849	chr8	-	91421142	91421301	aaattgctgcagtccgactgcaaactaaaatgtttgcagtccctcataaaaaggaagatagacatcacttagttgtgttattgcttctgcgggtgaaatctattctcctttttgtgaGAGGCTGCAAACATTTTGGTTtgcaaccggactgcagcaaaaa	0						3'	New	gp4	...(((((((((((((..(((((((((((((((((((((((.(((((((((((((..(((((..((((((((..((......))..)))..)))))..)))))..))))))))))))).)))))))))))))))))))))))..)))))))))))))...	154	40.6	-95.4	1.5	2.5	4	2	2.55416	4.10787	1.8962	low
PC-3p-122175_5	TCTTCTATCTAAAATAAAAGA	21	gi408831849	chr8	+	57782598	57782733	ttttatcgatgcaaattggatttggatagaagggtacattcttTTATTTTAGATAGAAGAAACAttTCTTCTATCTAAAATAAAAGAattttgctgatttatttattgctatatccaatttatagaattgatatac	0						3'	New	gp4	...(((((((..(((((((((.((((((((..((((.((((((((((((((((((((((((....))))))))))))))))))))))))..))))..)))))......))).))))))))).....)))))))...	130	23.5	-46.4	1.5	4	0.5	3.5	4.08665	0.513484	3.31835	low
PC-3p-579827_2	TTCCTGTTTGGATATTTAGCT	21	gi408831909	chr6	-	167427345	167427459	gctcttaggagctaaagatccaaataggaagcactaaaactgattatagtggtgaaaaaagtatcaatttagtcacttttagctcTTCCTGTTTGGATATTTAGCTcctaagtaa	0						3'	New	gp4	...(((((((((((((.((((((((((((((..((((((.((((((...(((((.......)))))...)))))).))))))..)))))))))))))).)))))))))))))...	109	33.9	-55.7	1.4	2	3	3	2.04333	3.0809	2.8443	low
PC-3p-513669_2	TATATTGTACTGTTTGTAGAA	21	gi414875515	chr3	-	174833745	174833948	atattcaaactacactctacaaatagtgcattatacaatacaacaatgttttgggtgactatatgggtgaactgttgtacattgcactcatatgatcatccaaaacactgttttgcactaTATATTGTACTGTTTGTAGAAtgtagtttgaatatgggtatgtgtatcggtaagctgctagagatagtcttagagtagatgtac	0						3'	New	gp4	((((((((((((((.(((((((((((((((.((((......((((.((((((((((((..(((((((((...((.....))...)))))))))..)))))))))))).))))........)))).))))))))))))))).)))))))))))))).((((....)))).(((..(((((.(((.....)))..)))))...)))	155	33.8	-81.2	1.2	0	5	7	0	5.13484	6.63669	low
PC-3p-89447_7	CACTTGCTCCCAAACAAGCCC	21	gi414864194	chr1	+	171233393	171233537	aagggctcgtttgggaccaagggtaatggaggggaccaaaatcccttactattcaaaattgaatagtaagggattttgccccccccctccacccccaccccccaaaaaaaccctccattaCACTTGCTCCCAAACAAGCCCtaaa	0						3'	New	gp4	.((((((.((((((((.((((.((((((((((((..(((((((((((((((((((....)))))))))))))))))))..)))).............................)))))))).)))).)))))))).))))))...	141	49.7	-74.1	1	1	6	1	1.02166	6.1618	0.948099	low
PC-5p-222850_3	TTGGTCCGTTAGATTTAGATC	21	gi408831849	chr8	+	94301420	94301613	ggcaacgattactatgcaagcaacaattaggtgcaagcgtacaagtaggtcttTTGGTCCGTTAGATTTAGATCtaaccgtagatgcgatcatggtttgttaggagctttttttataaagctacacgaggtggtggtggaagggtttaaatgctaaatatgacatacggttggatctagatctaacggaccaag	0						5'	New	gp4	(((....(((..(((((..(((.(......))))..)))))..)))..)))..(((((((((((((((((((((((((((((...((.(((((..(((((....((((((......))))))..)))))))))).)).....(((......)))..........))))))))))))))))))))))))))))).	140	41.2	-71.8	0.9	4	3	0.5	4.08665	3.0809	0.474049	low
zma-miR156h-3p	GCTCACTGCTCTTTCTGTCATC	22	gi408831491	chr10	-	128528004	128528118	cgggctcgcgcgcgcgcggTGACAGAAGAGAGTGAGCACacggccgggcgtgacggcacgtgccgtcgcggccgcgtGCTCACTGCTCTTTCTGTCATCcgctggtccgggcctc	1	zma-MIR156h,	zma-MIR156h	cgggctcgcgcgcgcgcggTGACAGAAGAGAGTGAGCACacggccgggcgtgacggcacgtgccgtcgcggccgcgtGCTCACTGCTCTTTCTGTCATCcgctggtccgggcctc	zma-miR156h-3p	GCTCACTGCTCTTTCTGTCATC	3'	Yes	gp1a	.(((((((..(.((.((((((((((((((((((((((((.(((((....((((((((....))))))))))))).))))))))).))))).)))))).)))))))..))))))).	113	72.2	-79.7	1	25	41.5	27	25.5416	42.6191	25.5987	middle
zma-miR156d-3p	GCTCACTTCTCTTTCTGTCAGC	22	gi408832077	chr5	-	92369224	92369342	aggctctcgagagatTGACAGAAGAGAGTGAGCACacggcgcgacgaacgacatagcatgtatgccgtcctcgccgcgtGCTCACTTCTCTTTCTGTCAGCctctttctctcgatggct	2	zma-MIR156d,sbi-MIR156a,	zma-MIR156d	aggctctcgagagatTGACAGAAGAGAGTGAGCACacggcgcgacgaacgacatagcatgtatgccgtcctcgccgcgtGCTCACTTCTCTTTCTGTCAGCctctttctctcgatggct	zma-miR156d-3p	GCTCACTTCTCTTTCTGTCAGC	3'	Yes	gp1a	.(((..(((((((((((((((((((((((((((((.(((((.((((....((((...))))....))))..))))).)))))))).)))).)))))))))......))))))))..)))	118	55.5	-64.9	1	258.583	311.25	362.367	264.185	319.644	343.559	high
zma-miR156l-3p	GCTCACTGCTCTATCTGTCACC	22	gi408832077	chr5	-	183857642	183857731	gTGACAGAAGAGAGTGAGCACacggccgggcggaacggcaccggcggatgtgccgtcgcggccgcgtGCTCACTGCTCTATCTGTCACCc	1	zma-MIR156l,	zma-MIR156l	gTGACAGAAGAGAGTGAGCACacggccgggcggaacggcaccggcggatgtgccgtcgcggccgcgtGCTCACTGCTCTATCTGTCACCc	zma-miR156l-3p	GCTCACTGCTCTATCTGTCACC	3'	Yes	gp1a	(((((((((((((((((((((.(((((..(((..(((((((........))))))))))))))).))))))))).)))).))))))))..	88	67.8	-60.5	1	93.5	112	54	95.5255	115.02	51.1973	middle
zma-miR156a-3p	GCTCACTTCTCTCTCTGTCAGT	22	gi408832102	chr4	-	83887632	83887783	ttcgttccgtggctaacTGACAGAAGAGAGTGAGCACacagcgggcagactgcatcgatcgatctgcatccgagacggcgcacgtacgaatgatgatgcagctgctgctgcgtGCTCACTTCTCTCTCTGTCAGTcctctagctgctacggc	2	zma-MIR156a,sbi-MIR156i,	zma-MIR156a	ttcgttccgtggctaacTGACAGAAGAGAGTGAGCACacagcgggcagactgcatcgatcgatctgcatccgagacggcgcacgtacgaatgatgatgcagctgctgctgcgtGCTCACTTCTCTCTCTGTCAGTcctctagctgctacggc	zma-miR156a-3p	GCTCACTTCTCTCTCTGTCAGT	3'	Yes	gp1a	.((((...(..((((((((((((((((((((((((((.((((((.(((.((((((((.((((..(((..(((...))).)))..).)))....))))))))))))))))).)))))))).))))).)))))))))....))))..).)))).	150	56.6	-78.5	0.9	89.75	125.25	150.367	91.6942	128.628	142.562	middle
zma-miR156i-3p	GCTCACTGCTCTATCTGTCATC	22	gi408832102	chr4	-	137179087	137179203	cgcggcgggcggTGACAGAAGAGAGTGAGCACacggccgggcggaacggcaccggcggatggtgccgtcgcggacgcgtGCTCACTGCTCTATCTGTCATCcactctctcccccgct	3	zma-MIR156i,osa-MIR156i,sbi-MIR156g,	zma-MIR156i	cgcggcgggcggTGACAGAAGAGAGTGAGCACacggccgggcggaacggcaccggcggatggtgccgtcgcggacgcgtGCTCACTGCTCTATCTGTCATCcactctctcccccgct	zma-miR156i-3p	GCTCACTGCTCTATCTGTCATC	3'	Yes	gp1a	.((((.(((.((((((((((((((((((((((.((.((..(((..(((((((((.....)))))))))))))).)).))))))))).)))).)))))))))........))))))).	115	69.2	-69.3	0.9	20.5	12	12	20.9441	12.3236	11.3772	middle
zma-miR156d-3p	GCTCACTTCTCTTTCTGTCAGC	22	gi414584696	chr2	-	180193496	180193662	tggctgctagatggtgtggcTGACAGAAGAGAGTGAGCACgcatcggccagactgcatctatatacggctgccccaaagcgacggatcgatggatgcctagcctaggcctaggcgcagctgctgttgcgtGCTCACTTCTCTTTCTGTCAGCtctctctctcatcct	1	zma-MIR156f,	zma-MIR156f	tggctgctagatggtgtggcTGACAGAAGAGAGTGAGCACgcatcggccagactgcatctatatacggctgccccaaagcgacggatcgatggatgcctagcctaggcctaggcgcagctgctgttgcgtGCTCACTTCTCTTTCTGTCAGCtctctctctcatcct	zma-miR156d-3p	GCTCACTTCTCTTTCTGTCAGC	3'	Yes	gp1a	.((.((..(((..(...((((((((((((((((((((((((((.((((.((.((((.(((((...((..(((......))).)).....))))).(((((((....).)))))))))))))))).)))))))))))).))))).))))))))))..)))..)).)).	165	56.3	-80.4	0.9	258.583	311.25	362.367	264.185	319.644	343.559	high
sof-MIR156-p3	GCTCACTTCTCTCTCTGTCAGC	22	gi414875515	chr3	-	7774558	7774696	ggtggaggagaggtgaaagcTGACAGAAGAGAGTGAGCACacatggtgcctttcttgcatgatgtatgatcgagagagttcatgctcgaagctatgcgtGCTCACTTCTCTCTCTGTCAGCcattagaactcctctatc	3	zma-MIR156c,sbi-MIR156c,sof-MIR156,	sof-MIR156	ggtggagaagaggtggaggcTGACAGAAGAGAGTGAGCACacatggtgcctttcttgcatgatgaacgatcgagaggttcatgctcgaagctatgcgtgctcacttctctctctgtcagccgttagaactctctctc	sof-MIR156-p3	gctcacttctctctctgtcagc	3'	New	gp1a	((((((((((...(((..((((((((((((((((((((((.((((((....(((..((((((.......((....))..))))))..))))))))).)))))))).))))).)))))))))..)))...))))))))))	139	48.9	-70.7	1	317.5	759.5	495.867	324.378	779.981	470.13	high
zma-miR156d-3p	GCTCACTTCTCTTTCTGTCAGC	22	gi414883281	chr7	+	115969120	115969241	ggcTGACAGAAGAGAGTGAGCACgcatcggccagactgcatctatatacggctgctcctggcgaatggatagatgccaaggcgcagctgctgttgcgtGCTCACTTCTCTTTCTGTCAGCtc	2	zma-MIR156g,sbi-MIR156f,	zma-MIR156g	ggcTGACAGAAGAGAGTGAGCACgcatcggccagactgcatctatatacggctgctcctggcgaatggatagatgccaaggcgcagctgctgttgcgtGCTCACTTCTCTTTCTGTCAGCt	zma-miR156d-3p	GCTCACTTCTCTTTCTGTCAGC	3'	Yes	gp1a	((((((((((((((((((((((((((.((((.(((.....)))......((((((.(((((((..........)))).))).)))))))))).)))))))))))).))))).))))))))).	121	55.7	-68.6	1	258.583	311.25	362.367	264.185	319.644	343.559	high
zma-miR156k-3p	GCTCGCTTCTCTTTCTGTCAGC	22	gi408831909	chr6	-	96127864	96127986	ggcttaggccccgaagagatTGACAGAAGAGAGCGAGCACctggcgcggcgaccggcatggaacgcatgccgtccccgccgcgtGCTCGCTTCTCTTTCTGTCAGCctctccctcgtcctgag	2	zma-MIR156k,sbi-MIR156e,	zma-MIR156k	ggcttaggccccgaagagatTGACAGAAGAGAGCGAGCACctggcgcggcgaccggcatggaacgcatgccgtccccgccgcgtGCTCGCTTCTCTTTCTGTCAGCctctccctcgtcctgag	zma-miR156k-3p	GCTCGCTTCTCTTTCTGTCAGC	3'	Yes	gp1a	..((((((...(((((((..((((((((((((((((((((..((((.((.(((.((((((.....)))))))))))))))..))))))))).))))).))))))..))))...))).))))))	121	65	-70.9	0.9	27	28.5	35	27.5849	29.2686	33.1835	middle
zma-miR167e-3p	GATCATGCTGTGCAGTTTCATC	22	gi414883281	chr7	-	9830212	9830330	ttggtgtgtcctctagtagcTGAAGCTGCCAGCATGATCTgaggtgtccacagcatatatatggaagcagctagcgatcaGATCATGCTGTGCAGTTTCATCtgctcgtggacgcacac	1	zma-MIR167e,	zma-MIR167e	ttggtgtgtcctctagtagcTGAAGCTGCCAGCATGATCTGaggtgtccacagcatatatatggaagcagctagcgatcaGATCATGCTGTGCAGTTTCATCtgctcgtggacgcacac	zma-miR167e-3p	GATCATGCTGTGCAGTTTCATC	3'	Yes	gp1a	...((((((((...(((((.((((((((((((((((((((((....((((...........)))).((.....))..))))))))))))).))))))))).)))))...))))))))..	114	50.4	-61.7	1	21	37.5	42	21.4549	38.5113	39.8201	middle
zma-miR395a-5p_R-1	GTTCTCCTCAAACCACTTCAGT	22	gi414584696	chr2	-	6333397	6333545	tattggttggttgtcacctggaGTTCTCCTCAAACCACTTCAGTtgctgcacctagctagtttaatggcactgtgcttgcgtgcaagcggccggagctgtgtgtagctagTGAAGTGTTTGGGGGAACTctgggtgtcaatcagcaatt	1	zma-MIR395a,	zma-MIR395a	tattggttggttgtcacctggaGTTCTCCTCAAACCACTTCAGTTgctgcacctagctagtttaatggcactgtgcttgcgtgcaagcggccggagctgtgtgtagctaGTGAAGTGTTTGGGGGAACTCtgggtgtcaatcagcaatt	zma-miR395a-5p	GTTCTCCTCAAACCACTTCAGTT	5'	Diff	gp1a	.....((((((((.((((..(((((((((.(((((.((((((...(((((((...((.(((((..((((....((((((....))))))))))))))))))))))))...))))))))))))))))))))..)))).))))))))....	140	50.3	-77.6	1	32	58	20	32.6932	59.5641	18.962	middle
zma-miR827-5p_L+1	TTTTGTTGGTGGTCATTTAACC	22	gi408832077	chr5	-	167348212	167348333	gTTTTGTTGGTGGTCATTTAACCatgcatgcttcgatcgatggattggtgcatgcatggattattgcatagtgtgatgcatgtggcgcatcagtgcatggTTAGATGACCATCAGCAAACAt	1	zma-MIR827,	zma-MIR827	gtTTTGTTGGTGGTCATTTAACCatgcatgcttcgatcgatggattggtgcatgcatggattattgcatagtgtgatgcatgtggcgcatcagtgcatggTTAGATGACCATCAGCAAACAt	zma-miR827-5p	TTTGTTGGTGGTCATTTAACC	5'	Diff	gp1a	..(((((((((((((((((((((.(((((((..(((((....)))))..)))))))........(((((....((((((.......))))))))))).)))))))))))))))))))))...	117	44.3	-59.9	1.1	51	159	76	52.1048	163.288	72.0555	middle
osa-miR156f-3p_1ss22CT	GCTCACTTCTCTTTCTGTCAGT	22	gi408832077	chr5	-	92369253	92369447	gacgacgacgacgacggcggcgtttctgtagatgcggagaggctctcgagagatTGACAGAAGAGAGTGAGCACAcggcgcgacgaacgacatagcatgtatgccgtcctcgccgcgtGCTCACTTCTCTTTCTGTCAGCctctttctctcgatggcttatctcccgtctagatccgttgttagtcttagtctct	31	osa-MIR156l,bdi-MIR156f,bna-MIR156e,har-MIR156a,cpa-MIR156a,cpa-MIR156d,cme-MIR156c,cme-MIR156j,cme-MIR156d,mes-MIR156e,mes-MIR156f,mes-MIR156d,rco-MIR156d,rco-MIR156b,gma-MIR156q,gma-MIR156s,gma-MIR156u,gma-MIR156k,gma-MIR156a,mtr-MIR156i,vun-MIR156a,dpr-MIR156a,lus-MIR156g,tcc-MIR156g,mdm-MIR156ae,mdm-MIR156ad,nta-MIR156b,nta-MIR156f,stu-MIR156f,vvi-MIR156d,vvi-MIR156a,	osa-MIR156l	gctagggagcCGACAGAAGAGAGTGAGCATAtatagttctttccttgcatatgtggtcatatgtgtgttgactgaagagatacatatatatagagagagagagttcatgtgcttgaagctatatgtGCTCACTTCTCTTTCTGTCAGCaaattatc	osa-miR156f-3p	GCTCACTTCTCTTTCTGTCAGC	3'	Diff	gp2	((.(((...((((((..(((.(((....((((((.((((((((..(((((((((((((((((((((((((((((.(((((.((((....((((...))))....))))..))))).)))))))).)))).)))))))))......))))))))..)))..)))))))))))))))))..))).)))...))))).	194	54.9	-95.4	0.9	29	56.5	28	29.6282	58.0236	26.5468	middle
cme-MIR156j-p3	GCTCACTTCTCTTTCTGTCAGT	22	gi408832102	chr4	-	83887539	83887689	gttccgtggctaACTGACAGAAGAGAGTGAGCACAcagcgggcagactgcatcgatcgatctgcatccgagacggcgcacgtacgaatgatgatgcagctgctgctgcgtGCTCACTTCTCTCTCTGTCAGTcctctagctgctacggcct	5	bdi-MIR156f,bna-MIR156e,har-MIR156a,cme-MIR156j,lus-MIR156g,	cme-MIR156j	gtTGACAGAAGAGAGTGAGCACacagaggcttttggtataataatatgccattgctcttgtgtgctcacttctctttctgtcagttt	cme-MIR156j-p3	gctcacttctctttctgtcagt	3'	New	gp2	...(((((((..((((((((((((((((((((((.((((((.(((.((((((((.((((..(((..(((...))).)))..).)))....))))))))))))))))).)))))))).))))).))))))))).........)))))))...	145	57	-78.3	0.9	26.5	51	23	27.0741	52.3753	21.8063	middle
bdi-miR156b-5p_R+2	TGACAGAAGAGAGTGAGCACCA	22	gi408831499	chr9	+	132017703	132017795	ctcgaccaatccatatcctgatgctcactatctcctttcagccggcttcaattTGATAGAAGAGAGTGAGCACCAtgctatggattggtcaaa	6	bdi-MIR156f,cpa-MIR156d,cme-MIR156d,gma-MIR156n,gma-MIR156o,nta-MIR156b,	bdi-MIR156f	tgagtggaagcTGACAGAAGAGAGTGAGCACccatggtgtttcgtttgcatcaaggacatgccagggagctatgcgtGCTCACTGCTCTATCTGTCAGCcagccactgat	bdi-miR156b-5p	TGACAGAAGAGAGTGAGCAC	3'	Diff	gp2	...((((((((((((...((.((((((((.(((.((.((((...........)))).)).))).)))))))).))...))))))))))))...	87	45.2	-38.9	0.9	5	14	2	5.10831	14.3775	1.8962	middle
osa-miR169b_R+1	CAGCCAAGGATGACTTGCCGGA	22	gi414584696	chr2	+	11299957	11300134	ttctgctgggttgccatgtgctatgaggtagagaacgggatgCAGCCAAGGATGACTTGCCGGCtcctggaacctggaggcgtctcagcttgctgtgctgtggcttagaacttagtcGGCAAGTCTGTCCTTGGCTACACctagttctcttcctctcgtgtatggccctcaagcaccg	52	osa-MIR169b,osa-MIR169c,sbi-MIR169b,ath-MIR169c,ath-MIR169b,aly-MIR169c,aly-MIR169b,bna-MIR169n,cme-MIR169h,mes-MIR169e,mes-MIR169d,mes-MIR169g,mes-MIR169l,mes-MIR169m,rco-MIR169b,rco-MIR169a,gma-MIR169f,gma-MIR169v,gma-MIR169m,gma-MIR169g,gma-MIR169k,gma-MIR169l,mtr-MIR169b,mtr-MIR169a,lus-MIR169f,lus-MIR169l,tcc-MIR169l,tcc-MIR169b,tcc-MIR169c,aqc-MIR169c,mdm-MIR169a,ppe-MIR169a,ppe-MIR169c,ppe…	osa-MIR169c	gaacgggatgCAGCCAAGGATGACTTGCCGGctcctggtattgggggaatctcagctttgctgaagcgccttggagttagccggcaagtctgtccttggctacacctagctc	osa-miR169b	CAGCCAAGGATGACTTGCCGG	5'	Diff	gp2	...(((((((..((((((..(...((((.((((((((((.((.(((((((((((((((((((.((((........))))..(((.((((.......)))).)))............))))))))).)))))))))).))))).))))))).))))..)..)))))).)))).)))...	172	55.6	-90.5	0.9	6.5	11.5	7	6.64081	11.8101	6.63669	middle
osa-MIR1430-p5_1ss1GC	CTTAGCCAAGAATGGCTTGCCT	22	gi408831849	chr8	+	126521564	126521744	ccggagcgagccttacatgtagatgaggagcctatctccCTTAGCCAAGAATGGCTTGCCTatctccattatttggtccatcttcttgggagacctccctcatggtgtggatggaatgtggatggtggcaggccttctggctaagtgagtgattctcttccgcaatgctaggctgcttgcc	1	osa-MIR1430,	osa-MIR1430	atgaggagattgcctctgttagccaagaatggcttgcctatctccactatttggttcatcactggaacacacttggggttctcagatggtggatgaaatatggaagaTGGTGAGCCTTCCTGGCTAAGagagtgattctcat	osa-MIR1430-p5	gttagccaagaatggcttgcct	5'	New	gp2	...((((.(((((..((((..((.(((((......(((.(((((((.((((.((((((((.((((((((.(((..((((((((....((((....))))....)).))))))..)))))))).)))))))))))))))))))))).)))...))))).))..)).))..)))))))))...	175	52.5	-82.8	0.9	56.5	61	36	57.7239	62.645	34.1315	middle
osa-MIR1430-p5_1ss1GC	CTTAGCCAAGAATGGCTTGCCT	22	gi414875515	chr3	+	229987597	229987781	gagaagaggggagccttacatggacatgggggagcctatctccCTTAGCCAAGAATGGCTTGCCTatctccactgtttggttcgtcttgggagaccaccctgatgatgggtgtactgtgtggatgatggcaggccttcttggctaagcgagtgattctcttccaccatgctaggcttgccctctt	1	osa-MIR1430,	osa-MIR1430	atgaggagattgcctctgttagccaagaatggcttgcctatctccactatttggttcatcactggaacacacttggggttctcagatggtggatgaaatatggaagaTGGTGAGCCTTCCTGGCTAAGagagtgattctcat	osa-MIR1430-p5	gttagccaagaatggcttgcct	5'	New	gp2	...(((((((((((((..(((((...(((..(((.....(((.((((((((((((.((((((((.((((((((..........((((....))))(((((.......)))))......))))).))))))))))))))))))))))).))).....)))..))))))))..)))))).)))))))	182	53.5	-98.2	1	56.5	61	36	57.7239	62.645	34.1315	middle
PC-3p-49169_14	TTTGTCAATTTAAGAACTAAAA	22	gi408831499	chr9	-	18123505	18123697	gtatttagggtgtgtttggtttataggactaatgtttagtccctccattttattctattttagtctctaaattgtcaaatacagaaactaaaatagagttttaatttccgtaTTTGTCAATTTAGGAACTAAAAtaaaataaaatcgagggactaaacgttagtctctataaaccaaacacctccttaagcat	0						3'	New	gp4	...(((((((.((((((((((((((((((((((((((((((((((.((((((((.(((((((((..((((((((.(((((((.((((.((((((...)))))).)))).))))))).))))))))..))))))))).)))))))).))))))))))))))))))).)))))))))))))))..)))))))...	187	29.5	-101.4	1.8	6	16	8.5	6.12998	16.4315	8.05884	middle
PC-3p-65413_10	GCTTTAAGGGATCTGTTGGAGA	22	gi408831909	chr6	+	161474760	161474953	atgtctccaacagttcccctaaagcgctcctaattttttcctagcccttaaaattccctcatttgtagctacaaatgaggggatttttgggctccctagaaacaactgacGCTTTAAGGGATCTGTTGGAGAaaggattaaaacatacctccatttattatttagatgtctcttaaaactgattttaaggagtc	0						3'	New	gp4	...((((((((((.((((.(((((((.((....(((((....(((((..(((((((((((((((((....))))))))))))))))).)))))....))))).....))))))))).)))).))))))))))...................((((((.....))))))..((((((((....))))))))....	129	38.1	-74.1	1	4	1	11	4.08665	1.02697	10.4291	middle
Item	Description
miR_name	The miR_name is composed of the 1st known miR name in a cluster, a underscore, and a matching annotation: such as
	L-n means the miRNA_seq (detected) is n base less than known rep_miRSeq in the left side;
	R-n means the miRNA_seq (detected) is n base less than known rep_miRSeq in the right side;
	L+n means the miRNA_seq (detected) is n base more than known rep_miRSeq in the left side;
	R+n means the miRNA_seq (detected) is n base more than known rep_miRSeq in the right side;
	2ss5TC13TA means 2 substitutin (ss), which are T->C at position 5 and T->A at position 13
	if there is no matching annotation, the miRNA_seq (detected) is exactly same as known rep_miRSeq.
	New discovered 5p/3p sequence has been annotated as p3/p5: which is directly differentiate with the reported sequences,
miR_seq	is a read at 5' or 3' of maximum mapped score in each cluster.
len	miR_seq length
genome ID	Reference Genome Information
strand	strand "+" or "-"
start	pre-miRNA start position
end	Pre-miRNA end position
genome_seq	pre-miRNA sequence
#mir	mapped mir numbers in miRbase, the number in this item eaquals to the sum of mirIDs
mirIDs	is all mirID in a cluster, seprated by ,
type	is 5' or 3', which means the cluster appears at 5' or 3' end
Sequence in miRbase	New, miRNA identified in this study and not reported in miRBase,mainly for new reported 5p or 3p sequence; Diff, confirming miRNA sequences in miRBase, but different sequences are reported in our study; and Yes, confirming miRNA sequences in miRBase.
group	gp1a:Reads were mapped to miRNAs/pre-miRNAs of specific species in miRbase and the pre-miRNAs were further mapped to genome & EST.
	gp1b:Reads were mapped to (except for specific species) miRNAs/pre-miRNAs of selected species in miRbase and the pre-miRNAs were further mapped to genome & EST.
	gp2:Reads were mapped to miRNAs/pre-miRNAs of selected species in miRbase and the mapped pre-miRNAs were not further mapped to genome, but the reads (and of course the miRNAs of the pre-miRNAs) were mapped to genome. The extended genome sequences from the genome loci may form hairpins.
	gp4:Reads were not mapped to pre-miRNAs of selected species in miRbase. But the reads were mapped to genome & the extended genome sequences from genome may form hairpins.
hairpinLen	pre-miRNA length
CG%	GC Content
dG	Free energy
MFEI	MFEI = -dG*100/mirLen/CG%. Reference: Cell. Mol. Life Sci. 63 (2006) 246-254.
norm	Normalized data
Expression Level	High:The number of reads in the following reported miRNAs is higher than the average copy of the data set.Medium: The number of reads in the following reported miRNAs is higher than 10 and less than average copy of the data set.Low: The number of reads in the following reported miRNAs is less than 10

## Sheet: S2 psRNAtarget
Table S2. psRNAtarget predicted 2184 transcripts from 1436 maize genes to be targets of 196 xylem sap miRNAs.
196miRNA_Acc.	2184Target_1436gene	Expectation	UPE$	miRNA_start	miRNA_end	Target_start	Target_end	miRNA_aligned_fragment	Target_aligned_fragment	Inhibition	Target_Desc.	Multiplicity
PC-3p-118065_5	GRMZM2G089567_T01	0	24.212	1	21	636	656	ACAUGUGUGCUGCUCCAAACA	UGUUUGGAGCAGCACACAUGU	Cleavage	cdna:known chromosome:AGPv3:6:13081979:13087410:-1 gene:GRMZM2G089567 transcript:GRMZM2G089567_T01 description:"est"	1
PC-3p-151371_4	GRMZM2G011731_T01	0	23.017	1	21	1265	1285	UCCGGAACAACCGAACAGGGC	GCCCUGUUCGGUUGUUCCGGA	Cleavage	cdna:known chromosome:AGPv3:3:170588963:170591516:1 gene:GRMZM2G011731 transcript:GRMZM2G011731_T01 description:"cdna|omrna"	1
PC-3p-151371_4	GRMZM2G011731_T02	0	23.017	1	21	1268	1288	UCCGGAACAACCGAACAGGGC	GCCCUGUUCGGUUGUUCCGGA	Cleavage	cdna:known chromosome:AGPv3:3:170588963:170591515:1 gene:GRMZM2G011731 transcript:GRMZM2G011731_T02 description:"est|omrna|protein"	1
PC-3p-151371_4	GRMZM2G148773_T01	0	24.222	1	21	2031	2051	UCCGGAACAACCGAACAGGGC	GCCCUGUUCGGUUGUUCCGGA	Cleavage	cdna:known chromosome:AGPv3:8:165526430:165535578:1 gene:GRMZM2G148773 transcript:GRMZM2G148773_T01 description:"cdna|est|omrna|protein"	1
PC-3p-502004_2	GRMZM2G308907_T01	0	10.022	1	21	885	905	AAAGAUUGAGCCGAAUUGAAA	AUUCAAUUCGGCUCAAUCUUU	Cleavage	cdna:known chromosome:AGPv3:9:33383620:33384537:1 gene:GRMZM2G308907 transcript:GRMZM2G308907_T01 description:"cdna|est|protein"	1
PC-3p-89447_7	GRMZM2G142157_T02	0	15.94	1	21	1135	1155	CACUUGCUCCCAAACAAGCCC	GGGCUUGUUUGGGAGCAAGUG	Cleavage	cdna:known chromosome:AGPv3:4:36578551:36579836:-1 gene:GRMZM2G142157 transcript:GRMZM2G142157_T02 description:"cdna|est"	1
PC-3p-89447_7	GRMZM2G107575_T02	0	20.288	1	21	1234	1254	CACUUGCUCCCAAACAAGCCC	GGGCUUGUUUGGGAGCAAGUG	Cleavage	cdna:known chromosome:AGPv3:1:94993996:94998646:1 gene:GRMZM2G107575 transcript:GRMZM2G107575_T02 description:"est"	1
PC-3p-89447_7	GRMZM2G107575_T01	0	20.288	1	21	1325	1345	CACUUGCUCCCAAACAAGCCC	GGGCUUGUUUGGGAGCAAGUG	Cleavage	cdna:known chromosome:AGPv3:1:94993988:94998653:1 gene:GRMZM2G107575 transcript:GRMZM2G107575_T01 description:"cdna|est|omrna|protein"	1
lus-miR169a_R-1	GRMZM2G078124_T02	0	18.351	1	20	1316	1335	UAGCCAAGGAUGACUUGCCC	AGGCAAGUCAUCCUUGGCUA	Cleavage	cdna:known chromosome:AGPv3:2:193350094:193353246:-1 gene:GRMZM2G078124 transcript:GRMZM2G078124_T02 description:"cdna|est|omrna|protein"	1
lus-miR169a_R-1	GRMZM2G078124_T01	0	18.351	1	20	546	565	UAGCCAAGGAUGACUUGCCC	AGGCAAGUCAUCCUUGGCUA	Cleavage	cdna:known chromosome:AGPv3:2:193348716:193351302:-1 gene:GRMZM2G078124 transcript:GRMZM2G078124_T01 description:"cdna|est"	1
osa-MIR171a-p3	GRMZM2G098800_T01	0	23.315	1	21	917	937	UUGAGCCGCGCCAAUAUCUCU	AGAGAUAUUGGCGCGGCUCAA	Cleavage	cdna:known chromosome:AGPv3:4:153223616:153226721:1 gene:GRMZM2G098800 transcript:GRMZM2G098800_T01 description:"cdna"	1
osa-MIR171a-p3	GRMZM2G098800_T02	0	23.315	1	21	1388	1408	UUGAGCCGCGCCAAUAUCUCU	AGAGAUAUUGGCGCGGCUCAA	Cleavage	cdna:known chromosome:AGPv3:4:153223584:153226366:1 gene:GRMZM2G098800 transcript:GRMZM2G098800_T02 description:"est|omrna|protein"	1
osa-MIR171a-p3	GRMZM2G011947_T01	0	24.467	1	21	165	185	UUGAGCCGCGCCAAUAUCUCU	CGAGAUAUUGGCGCGGCUCAA	Cleavage	cdna:novel chromosome:AGPv3:6:55555919:55556867:1 gene:GRMZM2G011947 transcript:GRMZM2G011947_T01 description:"abinitio"	1
osa-miR166a-3p_1ss21CT	GRMZM5G845891_T01	0	21.521	1	21	1867	1887	UCGGACCAGGCUUCAUUCCCU	GAGGAAUGAAGCCUGGUCCGA	Cleavage	cdna:known chromosome:AGPv3:4:178166680:178168813:-1 gene:GRMZM5G845891 transcript:GRMZM5G845891_T01 description:"cdna"	1
zma-MIR397b-p5	GRMZM2G072808_T01	0	14.922	1	21	807	827	UUGAGCGCAGCGUUGAUGAGC	CAUCAUCAACGCUGCGCUCAA	Cleavage	cdna:known chromosome:AGPv3:3:180720548:180723394:1 gene:GRMZM2G072808 transcript:GRMZM2G072808_T01 description:"cdna|est|omrna|protein"	1
zma-miR156j-5p_R-1	GRMZM5G878561_T01	0	19.127	1	20	2340	2359	UGACAGAAGAGAGAGAGCAC	GUGCUCUCUCUCUUCUGUCA	Cleavage	cdna:known chromosome:AGPv3:3:159420552:159425244:-1 gene:GRMZM5G878561 transcript:GRMZM5G878561_T01 description:"est"	1
zma-miR156j-5p_R-1	GRMZM2G097275_T02	0	21.867	1	20	1772	1791	UGACAGAAGAGAGAGAGCAC	GUGCUCUCUCUCUUCUGUCA	Cleavage	cdna:known chromosome:AGPv3:5:77973223:77978233:1 gene:GRMZM2G097275 transcript:GRMZM2G097275_T02 description:"cdna|est|omrna|protein"	1
zma-miR156j-5p_R-1	GRMZM2G097275_T03	0	21.867	1	20	1765	1784	UGACAGAAGAGAGAGAGCAC	GUGCUCUCUCUCUUCUGUCA	Cleavage	cdna:known chromosome:AGPv3:5:77973223:77978233:1 gene:GRMZM2G097275 transcript:GRMZM2G097275_T03 description:"cdna|est|omrna|protein"	1
zma-miR156j-5p_R-1	GRMZM2G061734_T01	0	17.452	1	20	1567	1586	UGACAGAAGAGAGAGAGCAC	GUGCUCUCUCUCUUCUGUCA	Cleavage	cdna:known chromosome:AGPv3:2:192807845:192812893:1 gene:GRMZM2G061734 transcript:GRMZM2G061734_T01 description:"cdna|est|omrna|protein"	1
zma-miR156j-5p_R-1	GRMZM2G097275_T01	0	21.867	1	20	1373	1392	UGACAGAAGAGAGAGAGCAC	GUGCUCUCUCUCUUCUGUCA	Cleavage	cdna:known chromosome:AGPv3:5:77973223:77978271:1 gene:GRMZM2G097275 transcript:GRMZM2G097275_T01 description:"cdna|est|protein"	1
zma-miR156j-5p_R-1	GRMZM2G097275_T04	0	21.867	1	20	1505	1524	UGACAGAAGAGAGAGAGCAC	GUGCUCUCUCUCUUCUGUCA	Cleavage	cdna:known chromosome:AGPv3:5:77973223:77978034:1 gene:GRMZM2G097275 transcript:GRMZM2G097275_T04 description:"abinitio|est"	1
zma-miR156j-5p_R-1	GRMZM2G460544_T01	0	20.772	1	20	1138	1157	UGACAGAAGAGAGAGAGCAC	GUGCUCUCUCUCUUCUGUCA	Cleavage	cdna:known chromosome:AGPv3:4:199456664:199460958:-1 gene:GRMZM2G460544 transcript:GRMZM2G460544_T01 description:"cdna|est|protein"	1
zma-miR156j-5p_R-1	AC233751.1_FGT002	0	23.513	1	20	1415	1434	UGACAGAAGAGAGAGAGCAC	GUGCUCUCUCUCUUCUGUCA	Cleavage	cdna:novel chromosome:AGPv3:4:44806723:44811049:-1 gene:AC233751.1_FG002 transcript:AC233751.1_FGT002 description:"abinitio"	1
zma-miR156j-5p_R-1	GRMZM2G307588_T01	0	16.689	1	20	1001	1020	UGACAGAAGAGAGAGAGCAC	GUGCUCUCUCUCUUCUGUCA	Cleavage	cdna:known chromosome:AGPv3:7:133202776:133206423:-1 gene:GRMZM2G307588 transcript:GRMZM2G307588_T01 description:"cdna|est|omrna|protein"	1
zma-miR156j-5p_R-1	GRMZM2G126018_T01	0	18.45	1	20	978	997	UGACAGAAGAGAGAGAGCAC	GUGCUCUCUCUCUUCUGUCA	Cleavage	cdna:known chromosome:AGPv3:2:190489085:190492987:-1 gene:GRMZM2G126018 transcript:GRMZM2G126018_T01 description:"abinitio|cdna|est"	1
zma-miR156j-5p_R-1	GRMZM2G106798_T01	0	22.998	1	20	1134	1153	UGACAGAAGAGAGAGAGCAC	GUGCUCUCUCUCUUCUGUCA	Cleavage	cdna:known chromosome:AGPv3:4:17511896:17523810:1 gene:GRMZM2G106798 transcript:GRMZM2G106798_T01 description:"est"	1
zma-miR156j-5p_R-1	GRMZM2G126018_T02	0	18.45	1	20	896	915	UGACAGAAGAGAGAGAGCAC	GUGCUCUCUCUCUUCUGUCA	Cleavage	cdna:known chromosome:AGPv3:2:190489207:190493109:-1 gene:GRMZM2G126018 transcript:GRMZM2G126018_T02 description:"omrna|protein"	1
zma-miR156j-5p_R-1	GRMZM2G106798_T02	0	22.998	1	20	907	926	UGACAGAAGAGAGAGAGCAC	GUGCUCUCUCUCUUCUGUCA	Cleavage	cdna:known chromosome:AGPv3:4:17511896:17523810:1 gene:GRMZM2G106798 transcript:GRMZM2G106798_T02 description:"est"	1
zma-miR156j-5p_R-1	GRMZM2G106798_T03	0	22.998	1	20	888	907	UGACAGAAGAGAGAGAGCAC	GUGCUCUCUCUCUUCUGUCA	Cleavage	cdna:known chromosome:AGPv3:4:17511896:17523810:1 gene:GRMZM2G106798 transcript:GRMZM2G106798_T03 description:"est"	1
zma-miR156j-5p_R-1	GRMZM5G806833_T01	0	15.225	1	20	591	610	UGACAGAAGAGAGAGAGCAC	GUGCUCUCUCUCUUCUGUCA	Cleavage	cdna:known chromosome:AGPv3:7:136363257:136364624:-1 gene:GRMZM5G806833 transcript:GRMZM5G806833_T01 description:"est"	1
zma-miR156j-5p_R-1	GRMZM2G371033_T01	0	18.515	1	20	590	609	UGACAGAAGAGAGAGAGCAC	GUGCUCUCUCUCUUCUGUCA	Cleavage	cdna:known chromosome:AGPv3:8:161072193:161075285:-1 gene:GRMZM2G371033 transcript:GRMZM2G371033_T01 description:"est|omrna|protein"	1
zma-miR156j-5p_R-1	GRMZM2G126827_T01	0	22.697	1	20	927	946	UGACAGAAGAGAGAGAGCAC	AUGCUCUCUCUCUUCUGUCA	Cleavage	cdna:known chromosome:AGPv3:5:86820671:86824256:1 gene:GRMZM2G126827 transcript:GRMZM2G126827_T01 description:"cdna|est|omrna|protein"	1
zma-miR156j-5p_R-1	GRMZM2G067624_T01	0	16.263	1	20	1040	1059	UGACAGAAGAGAGAGAGCAC	AUGCUCUCUCUCUUCUGUCA	Cleavage	cdna:known chromosome:AGPv3:7:151254398:151256086:-1 gene:GRMZM2G067624 transcript:GRMZM2G067624_T01 description:"cdna|est"	1
zma-miR156j-5p_R-1	GRMZM2G156621_T01	0	22.697	1	20	859	878	UGACAGAAGAGAGAGAGCAC	AUGCUCUCUCUCUUCUGUCA	Cleavage	cdna:known chromosome:AGPv3:5:131224969:131228486:-1 gene:GRMZM2G156621 transcript:GRMZM2G156621_T01 description:"cdna|est|omrna|protein"	1
zma-miR156j-5p_R-1	GRMZM2G067624_T02	0	16.263	1	20	724	743	UGACAGAAGAGAGAGAGCAC	AUGCUCUCUCUCUUCUGUCA	Cleavage	cdna:known chromosome:AGPv3:7:151254399:151256086:-1 gene:GRMZM2G067624 transcript:GRMZM2G067624_T02 description:"abinitio|cdna|est|omrna"	1
zma-miR156j-5p_R-1	GRMZM2G113779_T01	0	14.231	1	20	319	338	UGACAGAAGAGAGAGAGCAC	AUGCUCUCUCUCUUCUGUCA	Cleavage	cdna:known chromosome:AGPv3:2:202626703:202628534:-1 gene:GRMZM2G113779 transcript:GRMZM2G113779_T01 description:"abinitio|cdna|est|omrna"	1
zma-miR159a-3p_R-1	GRMZM2G534485_T01	0	19.069	1	20	159	178	UUUGGAUUGAAGGGAGCUCU	AGAGCUCCCUUCAAUCCAAA	Cleavage	cdna:known chromosome:AGPv3:8:10588492:10589521:-1 gene:GRMZM2G534485 transcript:GRMZM2G534485_T01 description:"est"	1
zma-miR159a-3p_R-1	GRMZM2G416652_T01	0	20.367	1	20	890	909	UUUGGAUUGAAGGGAGCUCU	CGAGCUCCCUUCAAUCCAAA	Cleavage	cdna:novel chromosome:AGPv3:9:91044353:91053527:-1 gene:GRMZM2G416652 transcript:GRMZM2G416652_T01 description:"abinitio"	2
zma-miR159a-3p_R-1	GRMZM2G416652_T02	0	20.367	1	20	890	909	UUUGGAUUGAAGGGAGCUCU	CGAGCUCCCUUCAAUCCAAA	Cleavage	cdna:novel chromosome:AGPv3:9:91044615:91053527:-1 gene:GRMZM2G416652 transcript:GRMZM2G416652_T02 description:"cdna"	2
zma-miR159a-3p_R-1	GRMZM2G167088_T01	0	20.367	1	20	1100	1119	UUUGGAUUGAAGGGAGCUCU	CGAGCUCCCUUCAAUCCAAA	Cleavage	cdna:novel chromosome:AGPv3:9:91085847:91092849:-1 gene:GRMZM2G167088 transcript:GRMZM2G167088_T01 description:"cdna|est|omrna"	2
zma-miR160f-5p_1ss21GA	GRMZM2G159399_T01	0	21.942	1	21	1746	1766	UGCCUGGCUCCCUGUAUGCCA	AGGCAUACAGGGAGCCAGGCA	Cleavage	cdna:known chromosome:AGPv3:5:27964682:27969438:-1 gene:GRMZM2G159399 transcript:GRMZM2G159399_T01 description:"cdna|est"	1
zma-miR160f-5p_1ss21GA	AC207656.3_FGT002	0	24.063	1	21	1350	1370	UGCCUGGCUCCCUGUAUGCCA	AGGCAUACAGGGAGCCAGGCA	Cleavage	cdna:known chromosome:AGPv3:5:49282509:49284911:1 gene:AC207656.3_FG002 transcript:AC207656.3_FGT002 description:"abinitio"	1
zma-miR166a-3p	GRMZM5G845891_T01	0	21.521	1	21	1867	1887	UCGGACCAGGCUUCAUUCCCC	GAGGAAUGAAGCCUGGUCCGA	Cleavage	cdna:known chromosome:AGPv3:4:178166680:178168813:-1 gene:GRMZM5G845891 transcript:GRMZM5G845891_T01 description:"cdna"	1
zma-miR166l-3p	GRMZM5G845891_T01	0	21.521	1	21	1867	1887	UCGGACCAGGCUUCAUUCCUC	GAGGAAUGAAGCCUGGUCCGA	Cleavage	cdna:known chromosome:AGPv3:4:178166680:178168813:-1 gene:GRMZM5G845891 transcript:GRMZM5G845891_T01 description:"cdna"	1
zma-miR166m-5p_L-2R+2	GRMZM5G845891_T01	0	18.868	1	21	1957	1977	AAUGUUGGCUGGCUCGAGGCA	UGCCUCGAGCCAGCCAACAUU	Cleavage	cdna:known chromosome:AGPv3:4:178166680:178168813:-1 gene:GRMZM5G845891 transcript:GRMZM5G845891_T01 description:"cdna"	1
zma-miR167a-5p_R-1	GRMZM2G502560_T01	0	22.43	1	20	989	1008	UGAAGCUGCCAGCAUGAUCU	AGAUCAUGCUGGCAGCUUCA	Cleavage	cdna:known chromosome:AGPv3:3:119196612:119197694:-1 gene:GRMZM2G502560 transcript:GRMZM2G502560_T01 description:"est"	1
zma-miR167g-3p_L+1	GRMZM2G502560_T01	0	20.548	1	21	803	823	AGGUCAUGCUGUAGUUUCAUC	GAUGAAACUACAGCAUGACCU	Cleavage	cdna:known chromosome:AGPv3:3:119196612:119197694:-1 gene:GRMZM2G502560 transcript:GRMZM2G502560_T01 description:"est"	1
zma-miR169i-5p_R-1	GRMZM2G078124_T02	0	18.351	1	20	1316	1335	UAGCCAAGGAUGACUUGCCU	AGGCAAGUCAUCCUUGGCUA	Cleavage	cdna:known chromosome:AGPv3:2:193350094:193353246:-1 gene:GRMZM2G078124 transcript:GRMZM2G078124_T02 description:"cdna|est|omrna|protein"	1
zma-miR169i-5p_R-1	GRMZM2G078124_T01	0	18.351	1	20	546	565	UAGCCAAGGAUGACUUGCCU	AGGCAAGUCAUCCUUGGCUA	Cleavage	cdna:known chromosome:AGPv3:2:193348716:193351302:-1 gene:GRMZM2G078124 transcript:GRMZM2G078124_T01 description:"cdna|est"	1
zma-miR394a-5p	GRMZM2G119650_T01	0	22.966	1	20	1227	1246	UUGGCAUUCUGUCCACCUCC	GGAGGUGGACAGAAUGCCAA	Cleavage	cdna:known chromosome:AGPv3:3:158609642:158613255:-1 gene:GRMZM2G119650 transcript:GRMZM2G119650_T01 description:"cdna|est|omrna|protein"	1
zma-miR394a-5p	GRMZM2G064954_T01	0	23.112	1	20	1405	1424	UUGGCAUUCUGUCCACCUCC	GGAGGUGGACAGAAUGCCAA	Cleavage	cdna:novel chromosome:AGPv3:8:160653050:160657235:1 gene:GRMZM2G064954 transcript:GRMZM2G064954_T01 description:"cdna|est|omrna|protein"	1
zma-miR396c_L-1R-1	GRMZM5G893117_T01	0	20.653	1	20	513	532	UCCACAGGCUUUCUUGAACU	CGUUCAAGAAAGCCUGUGGA	Cleavage	cdna:novel chromosome:AGPv3:5:211773221:211774543:-1 gene:GRMZM5G893117 transcript:GRMZM5G893117_T01 description:"est"	1
zma-miR396c_L-1R-1	GRMZM2G098594_T03	0	17.237	1	20	338	357	UCCACAGGCUUUCUUGAACU	CGUUCAAGAAAGCCUGUGGA	Cleavage	cdna:known chromosome:AGPv3:6:60352565:60355691:-1 gene:GRMZM2G098594 transcript:GRMZM2G098594_T03 description:"cdna|protein"	1
zma-miR396c_L-1R-1	GRMZM2G034876_T03	0	24.296	1	20	663	682	UCCACAGGCUUUCUUGAACU	CGUUCAAGAAAGCCUGUGGA	Cleavage	cdna:known chromosome:AGPv3:5:200344716:200348143:-1 gene:GRMZM2G034876 transcript:GRMZM2G034876_T03 description:"cdna|omrna"	1
zma-miR396c_L-1R-1	GRMZM2G098594_T06	0	17.237	1	20	567	586	UCCACAGGCUUUCUUGAACU	CGUUCAAGAAAGCCUGUGGA	Cleavage	cdna:known chromosome:AGPv3:6:60352788:60355613:-1 gene:GRMZM2G098594 transcript:GRMZM2G098594_T06 description:"cdna|protein"	1
zma-miR396c_L-1R-1	GRMZM2G018414_T02	0	12.906	1	20	453	472	UCCACAGGCUUUCUUGAACU	CGUUCAAGAAAGCCUGUGGA	Cleavage	cdna:known chromosome:AGPv3:1:257246035:257248051:-1 gene:GRMZM2G018414 transcript:GRMZM2G018414_T02 description:"est"	1
zma-miR396c_L-1R-1	GRMZM5G850129_T01	0	15.891	1	20	610	629	UCCACAGGCUUUCUUGAACU	CGUUCAAGAAAGCCUGUGGA	Cleavage	cdna:known chromosome:AGPv3:6:108478031:108479754:1 gene:GRMZM5G850129 transcript:GRMZM5G850129_T01 description:"cdna"	1
zma-miR396c_L-1R-1	GRMZM2G129147_T01	0	22.602	1	20	640	659	UCCACAGGCUUUCUUGAACU	CGUUCAAGAAAGCCUGUGGA	Cleavage	cdna:known chromosome:AGPv3:10:140394154:140397947:-1 gene:GRMZM2G129147 transcript:GRMZM2G129147_T01 description:"cdna|est|omrna|protein"	1
zma-miR396c_L-1R-1	GRMZM2G067743_T03	0	18.101	1	20	538	557	UCCACAGGCUUUCUUGAACU	CGUUCAAGAAAGCCUGUGGA	Cleavage	cdna:known chromosome:AGPv3:9:9818084:9819919:-1 gene:GRMZM2G067743 transcript:GRMZM2G067743_T03 description:"protein"	1
zma-miR396c_L-1R-1	GRMZM2G033612_T02	0	16.546	1	20	634	653	UCCACAGGCUUUCUUGAACU	CGUUCAAGAAAGCCUGUGGA	Cleavage	cdna:known chromosome:AGPv3:5:13818620:13821440:-1 gene:GRMZM2G033612 transcript:GRMZM2G033612_T02 description:"est"	1
zma-miR396c_L-1R-1	GRMZM2G067743_T02	0	20.607	1	20	539	558	UCCACAGGCUUUCUUGAACU	CGUUCAAGAAAGCCUGUGGA	Cleavage	cdna:known chromosome:AGPv3:9:9818084:9819919:-1 gene:GRMZM2G067743 transcript:GRMZM2G067743_T02 description:"cdna|est"	1
zma-miR396c_L-1R-1	GRMZM5G850129_T03	0	15.891	1	20	610	629	UCCACAGGCUUUCUUGAACU	CGUUCAAGAAAGCCUGUGGA	Cleavage	cdna:known chromosome:AGPv3:6:108478031:108479906:1 gene:GRMZM5G850129 transcript:GRMZM5G850129_T03 description:"est"	1
zma-miR396c_L-1R-1	GRMZM2G034876_T02	0	24.296	1	20	663	682	UCCACAGGCUUUCUUGAACU	CGUUCAAGAAAGCCUGUGGA	Cleavage	cdna:known chromosome:AGPv3:5:200344697:200348143:-1 gene:GRMZM2G034876 transcript:GRMZM2G034876_T02 description:"abinitio|cdna|est|omrna"	1
zma-miR396c_L-1R-1	GRMZM2G098594_T02	0	17.237	1	20	628	647	UCCACAGGCUUUCUUGAACU	CGUUCAAGAAAGCCUGUGGA	Cleavage	cdna:known chromosome:AGPv3:6:60352538:60355674:-1 gene:GRMZM2G098594 transcript:GRMZM2G098594_T02 description:"cdna|est|omrna"	1
zma-miR396c_L-1R-1	GRMZM2G098594_T01	0	17.237	1	20	645	664	UCCACAGGCUUUCUUGAACU	CGUUCAAGAAAGCCUGUGGA	Cleavage	cdna:known chromosome:AGPv3:6:60352538:60355691:-1 gene:GRMZM2G098594 transcript:GRMZM2G098594_T01 description:"est|protein"	1
zma-miR396c_L-1R-1	GRMZM2G105335_T02	0	19.993	1	20	595	614	UCCACAGGCUUUCUUGAACU	CGUUCAAGAAAGCCUGUGGA	Cleavage	cdna:known chromosome:AGPv3:4:177152123:177154056:1 gene:GRMZM2G105335 transcript:GRMZM2G105335_T02 description:"cdna|est|omrna|protein"	1
zma-miR396c_L-1R-1	GRMZM2G105335_T01	0	19.993	1	20	595	614	UCCACAGGCUUUCUUGAACU	CGUUCAAGAAAGCCUGUGGA	Cleavage	cdna:novel chromosome:AGPv3:4:177152123:177154056:1 gene:GRMZM2G105335 transcript:GRMZM2G105335_T01 description:"cdna|est|omrna|protein"	1
zma-miR396c_L-1R-1	GRMZM5G850129_T02	0	15.891	1	20	742	761	UCCACAGGCUUUCUUGAACU	CGUUCAAGAAAGCCUGUGGA	Cleavage	cdna:known chromosome:AGPv3:6:108478031:108479754:1 gene:GRMZM5G850129 transcript:GRMZM5G850129_T02 description:"est|protein"	1
zma-miR396c_L-1R-1	GRMZM2G067743_T01	0	20.607	1	20	662	681	UCCACAGGCUUUCUUGAACU	CGUUCAAGAAAGCCUGUGGA	Cleavage	cdna:known chromosome:AGPv3:9:9818084:9819919:-1 gene:GRMZM2G067743 transcript:GRMZM2G067743_T01 description:"est"	1
zma-miR396c_L-1R-1	GRMZM2G119359_T01	0	20.593	1	20	536	555	UCCACAGGCUUUCUUGAACU	CGUUCAAGAAAGCCUGUGGA	Cleavage	cdna:known chromosome:AGPv3:9:25722859:25725873:1 gene:GRMZM2G119359 transcript:GRMZM2G119359_T01 description:"cdna|est|omrna|protein"	1
zma-miR396c_L-1R-1	GRMZM2G018414_T01	0	12.906	1	20	743	762	UCCACAGGCUUUCUUGAACU	CGUUCAAGAAAGCCUGUGGA	Cleavage	cdna:known chromosome:AGPv3:1:257246035:257248752:-1 gene:GRMZM2G018414 transcript:GRMZM2G018414_T01 description:"cdna|est|omrna|protein"	1
zma-miR396c_L-1R-1	GRMZM2G129147_T02	0	22.602	1	20	820	839	UCCACAGGCUUUCUUGAACU	CGUUCAAGAAAGCCUGUGGA	Cleavage	cdna:known chromosome:AGPv3:10:140394154:140397125:-1 gene:GRMZM2G129147 transcript:GRMZM2G129147_T02 description:"est"	1
zma-miR396c_L-1R-1	GRMZM5G850129_T04	0	15.891	1	20	742	761	UCCACAGGCUUUCUUGAACU	CGUUCAAGAAAGCCUGUGGA	Cleavage	cdna:known chromosome:AGPv3:6:108478031:108479906:1 gene:GRMZM5G850129 transcript:GRMZM5G850129_T04 description:"cdna"	1
zma-miR396c_L-1R-1	GRMZM2G034876_T01	0	24.296	1	20	663	682	UCCACAGGCUUUCUUGAACU	CGUUCAAGAAAGCCUGUGGA	Cleavage	cdna:known chromosome:AGPv3:5:200344613:200348143:-1 gene:GRMZM2G034876 transcript:GRMZM2G034876_T01 description:"est|omrna"	1
zma-miR396c_L-1R-1	GRMZM2G098594_T04	0	17.237	1	20	838	857	UCCACAGGCUUUCUUGAACU	CGUUCAAGAAAGCCUGUGGA	Cleavage	cdna:known chromosome:AGPv3:6:60352571:60355625:-1 gene:GRMZM2G098594 transcript:GRMZM2G098594_T04 description:"cdna|protein"	1
zma-miR396c_L-1R-1	GRMZM2G041223_T01	0	23.728	1	20	888	907	UCCACAGGCUUUCUUGAACU	CGUUCAAGAAAGCCUGUGGA	Cleavage	cdna:known chromosome:AGPv3:2:12202775:12208055:1 gene:GRMZM2G041223 transcript:GRMZM2G041223_T01 description:"abinitio|cdna|est|protein"	1
PC-3p-196539_3	GRMZM2G118369_T01	0.5	18.507	1	21	852	872	CACACCACCAGAACUAAGGGC	GCCCUUAGUUUUGGUGGUGUG	Cleavage	cdna:known chromosome:AGPv3:3:212773353:212774660:1 gene:GRMZM2G118369 transcript:GRMZM2G118369_T01 description:"cdna|est|omrna|protein"	1
PC-5p-244174_3	GRMZM2G111224_T01	0.5	15.202	1	20	2802	2821	CCGAUCUAGAUCUAAUGGUA	UAUCAUUAGAUCUAGAUCGG	Cleavage	cdna:known chromosome:AGPv3:7:165399552:165408274:1 gene:GRMZM2G111224 transcript:GRMZM2G111224_T01 description:"est|omrna|protein"	1
PC-5p-244174_3	GRMZM2G078924_T01	0.5	13.633	1	20	757	776	CCGAUCUAGAUCUAAUGGUA	CAUCAUUAGAUCUAGAUCGG	Cleavage	cdna:novel chromosome:AGPv3:9:124228168:124232037:1 gene:GRMZM2G078924 transcript:GRMZM2G078924_T01 description:"cdna|est|omrna|protein"	1
PC-5p-244174_3	GRMZM2G134430_T01	0.5	15.924	1	20	251	270	CCGAUCUAGAUCUAAUGGUA	CAUCAUUAGAUCUAGAUCGG	Cleavage	cdna:known chromosome:AGPv3:2:186030225:186036888:1 gene:GRMZM2G134430 transcript:GRMZM2G134430_T01 description:"cdna|est"	1
PC-5p-60754_11	GRMZM2G144362_T01	0.5	12.159	1	21	1429	1449	AAGAAUGGAGAUGUGAGGAUC	AUUCCUCACAUCUCCGUUCUU	Cleavage	cdna:known chromosome:AGPv3:6:98456656:98460323:1 gene:GRMZM2G144362 transcript:GRMZM2G144362_T01 description:"cdna"	1
PC-5p-60754_11	GRMZM2G144362_T05	0.5	12.159	1	21	1451	1471	AAGAAUGGAGAUGUGAGGAUC	AUUCCUCACAUCUCCGUUCUU	Cleavage	cdna:known chromosome:AGPv3:6:98456656:98460323:1 gene:GRMZM2G144362 transcript:GRMZM2G144362_T05 description:"protein"	1
PC-5p-60754_11	GRMZM2G144362_T06	0.5	12.159	1	21	1452	1472	AAGAAUGGAGAUGUGAGGAUC	AUUCCUCACAUCUCCGUUCUU	Cleavage	cdna:known chromosome:AGPv3:6:98456656:98460323:1 gene:GRMZM2G144362 transcript:GRMZM2G144362_T06 description:"cdna"	1
PC-5p-60754_11	GRMZM2G144362_T02	0.5	12.159	1	21	1487	1507	AAGAAUGGAGAUGUGAGGAUC	AUUCCUCACAUCUCCGUUCUU	Cleavage	cdna:known chromosome:AGPv3:6:98456656:98460323:1 gene:GRMZM2G144362 transcript:GRMZM2G144362_T02 description:"cdna"	1
PC-5p-60754_11	GRMZM2G144362_T03	0.5	12.159	1	21	1549	1569	AAGAAUGGAGAUGUGAGGAUC	AUUCCUCACAUCUCCGUUCUU	Cleavage	cdna:known chromosome:AGPv3:6:98456656:98460323:1 gene:GRMZM2G144362 transcript:GRMZM2G144362_T03 description:"est"	1
PC-5p-60754_11	GRMZM2G144362_T04	0.5	12.159	1	21	2343	2363	AAGAAUGGAGAUGUGAGGAUC	AUUCCUCACAUCUCCGUUCUU	Cleavage	cdna:known chromosome:AGPv3:6:98456656:98460323:1 gene:GRMZM2G144362 transcript:GRMZM2G144362_T04 description:"cdna|est"	1
PC-5p-75406_8	GRMZM2G144387_T02	0.5	18.059	1	21	497	517	CAUGGAUUGAGUGGGAUUGGG	UUCAAUCCCAUUCAAUCCAUG	Cleavage	cdna:known chromosome:AGPv3:1:205135081:205136243:1 gene:GRMZM2G144387 transcript:GRMZM2G144387_T02 description:"est"	1
PC-5p-75406_8	GRMZM2G024104_T05	0.5	13.57	1	21	912	932	CAUGGAUUGAGUGGGAUUGGG	CACAAUCUCACUCAAUCCAUG	Cleavage	cdna:known chromosome:AGPv3:1:267960169:267961318:-1 gene:GRMZM2G024104 transcript:GRMZM2G024104_T05 description:"est"	2
PC-5p-75406_8	GRMZM2G024104_T04	0.5	13.57	1	21	1538	1558	CAUGGAUUGAGUGGGAUUGGG	CACAAUCUCACUCAAUCCAUG	Cleavage	cdna:known chromosome:AGPv3:1:267960169:267962796:-1 gene:GRMZM2G024104 transcript:GRMZM2G024104_T04 description:"est"	2
PC-5p-75406_8	GRMZM2G024104_T02	0.5	13.57	1	21	1678	1698	CAUGGAUUGAGUGGGAUUGGG	CACAAUCUCACUCAAUCCAUG	Cleavage	cdna:known chromosome:AGPv3:1:267960169:267963551:-1 gene:GRMZM2G024104 transcript:GRMZM2G024104_T02 description:"cdna|est|protein"	2
PC-5p-75406_8	GRMZM2G024104_T01	0.5	13.57	1	21	1696	1716	CAUGGAUUGAGUGGGAUUGGG	CACAAUCUCACUCAAUCCAUG	Cleavage	cdna:known chromosome:AGPv3:1:267960169:267963551:-1 gene:GRMZM2G024104 transcript:GRMZM2G024104_T01 description:"cdna|est|omrna"	2
PC-5p-75406_8	GRMZM2G024104_T03	0.5	13.57	1	21	1708	1728	CAUGGAUUGAGUGGGAUUGGG	CACAAUCUCACUCAAUCCAUG	Cleavage	cdna:known chromosome:AGPv3:1:267960169:267963183:-1 gene:GRMZM2G024104 transcript:GRMZM2G024104_T03 description:"est"	2
gma-miR171m_1ss21AC	GRMZM2G011947_T01	0.5	24.467	1	21	165	185	UUGAGCCGCGUCAAUAUCUCC	CGAGAUAUUGGCGCGGCUCAA	Cleavage	cdna:novel chromosome:AGPv3:6:55555919:55556867:1 gene:GRMZM2G011947 transcript:GRMZM2G011947_T01 description:"abinitio"	1
gma-miR171m_1ss21AC	GRMZM2G098800_T01	0.5	23.315	1	21	917	937	UUGAGCCGCGUCAAUAUCUCC	AGAGAUAUUGGCGCGGCUCAA	Cleavage	cdna:known chromosome:AGPv3:4:153223616:153226721:1 gene:GRMZM2G098800 transcript:GRMZM2G098800_T01 description:"cdna"	1
gma-miR171m_1ss21AC	GRMZM2G098800_T02	0.5	23.315	1	21	1388	1408	UUGAGCCGCGUCAAUAUCUCC	AGAGAUAUUGGCGCGGCUCAA	Cleavage	cdna:known chromosome:AGPv3:4:153223584:153226366:1 gene:GRMZM2G098800 transcript:GRMZM2G098800_T02 description:"est|omrna|protein"	1
sbi-MIR171h-p3	GRMZM2G011947_T01	0.5	24.467	1	20	166	185	UUGAGCCGCGUCAAUAUCUC	GAGAUAUUGGCGCGGCUCAA	Cleavage	cdna:novel chromosome:AGPv3:6:55555919:55556867:1 gene:GRMZM2G011947 transcript:GRMZM2G011947_T01 description:"abinitio"	1
sbi-MIR171h-p3	GRMZM2G098800_T01	0.5	23.315	1	20	918	937	UUGAGCCGCGUCAAUAUCUC	GAGAUAUUGGCGCGGCUCAA	Cleavage	cdna:known chromosome:AGPv3:4:153223616:153226721:1 gene:GRMZM2G098800 transcript:GRMZM2G098800_T01 description:"cdna"	1
sbi-MIR171h-p3	GRMZM2G098800_T02	0.5	23.315	1	20	1389	1408	UUGAGCCGCGUCAAUAUCUC	GAGAUAUUGGCGCGGCUCAA	Cleavage	cdna:known chromosome:AGPv3:4:153223584:153226366:1 gene:GRMZM2G098800 transcript:GRMZM2G098800_T02 description:"est|omrna|protein"	1
tae-miR395b_1ss20CT	GRMZM2G149952_T01	0.5	20.664	1	20	453	472	UGAAGUGUUUGGGGGAACUU	GAGUUCCUCCAAACACUUCA	Cleavage	cdna:known chromosome:AGPv3:1:275157705:275161519:-1 gene:GRMZM2G149952 transcript:GRMZM2G149952_T01 description:"cdna|est|omrna|protein"	1
zma-MIR159e-p3_1ss11CT	GRMZM2G095786_T01	0.5	24.84	1	20	509	528	CCGGCGGCGAUGGCGGCGGC	GCCGCCGCCGUCGCCGCCGG	Cleavage	cdna:known chromosome:AGPv3:9:150015692:150018334:1 gene:GRMZM2G095786 transcript:GRMZM2G095786_T01 description:"est|omrna|protein"	1
zma-MIR171f-p3	GRMZM2G098800_T01	0.5	23.516	1	21	920	940	UGAUUGAGCCGUGCCAAUAUC	GAUAUUGGCGCGGCUCAAUCA	Cleavage	cdna:known chromosome:AGPv3:4:153223616:153226721:1 gene:GRMZM2G098800 transcript:GRMZM2G098800_T01 description:"cdna"	1
zma-MIR171f-p3	GRMZM2G098800_T02	0.5	23.516	1	21	1391	1411	UGAUUGAGCCGUGCCAAUAUC	GAUAUUGGCGCGGCUCAAUCA	Cleavage	cdna:known chromosome:AGPv3:4:153223584:153226366:1 gene:GRMZM2G098800 transcript:GRMZM2G098800_T02 description:"est|omrna|protein"	1
zma-MIR2275d-p5	GRMZM2G087525_T01	0.5	19.483	1	20	410	429	AGUGAGAGUUGGAGGAAAGA	ACUUUCCUCCGACUCUCACU	Cleavage	cdna:known chromosome:AGPv3:10:71470294:71470827:-1 gene:GRMZM2G087525 transcript:GRMZM2G087525_T01 description:"cdna|est"	2
zma-MIR397b-p5	GRMZM2G400390_T01	0.5	20.412	1	21	642	662	UUGAGCGCAGCGUUGAUGAGC	GAUUAUCAACGCUGCGCUCAA	Cleavage	cdna:known chromosome:AGPv3:3:179171515:179175206:-1 gene:GRMZM2G400390 transcript:GRMZM2G400390_T01 description:"abinitio"	1
zma-miR159a-3p_R-1	GRMZM2G004090_T01	0.5	20.447	1	20	926	945	UUUGGAUUGAAGGGAGCUCU	CGAGCUCCCUUCAGUCCAAA	Cleavage	cdna:known chromosome:AGPv3:9:91131737:91138554:-1 gene:GRMZM2G004090 transcript:GRMZM2G004090_T01 description:"cdna"	2
zma-miR529-5p	GRMZM2G160917_T01	0.5	22.123	1	21	1403	1423	AGAAGAGAGAGAGUACAGCCU	CAGCUGUGCUCUCUCUCUUCU	Cleavage	cdna:novel chromosome:AGPv3:1:188215376:188219483:-1 gene:GRMZM2G160917 transcript:GRMZM2G160917_T01 description:"est"	1
zma-miR529-5p	GRMZM2G460544_T01	0.5	20.315	1	21	1133	1153	AGAAGAGAGAGAGUACAGCCU	UAGCUGUGCUCUCUCUCUUCU	Cleavage	cdna:known chromosome:AGPv3:4:199456664:199460958:-1 gene:GRMZM2G460544 transcript:GRMZM2G460544_T01 description:"cdna|est|protein"	1
zma-miR529-5p	GRMZM2G160917_T02	0.5	22.123	1	21	1307	1327	AGAAGAGAGAGAGUACAGCCU	CAGCUGUGCUCUCUCUCUUCU	Cleavage	cdna:novel chromosome:AGPv3:1:188215658:188219483:-1 gene:GRMZM2G160917 transcript:GRMZM2G160917_T02 description:"est"	1
zma-miR529-5p	GRMZM2G160917_T03	0.5	22.123	1	21	1304	1324	AGAAGAGAGAGAGUACAGCCU	CAGCUGUGCUCUCUCUCUUCU	Cleavage	cdna:known chromosome:AGPv3:1:188215658:188219483:-1 gene:GRMZM2G160917 transcript:GRMZM2G160917_T03 description:"est|protein"	1
zma-miR529-5p	GRMZM2G307588_T01	0.5	15.565	1	21	996	1016	AGAAGAGAGAGAGUACAGCCU	CAGCUGUGCUCUCUCUCUUCU	Cleavage	cdna:known chromosome:AGPv3:7:133202776:133206423:-1 gene:GRMZM2G307588 transcript:GRMZM2G307588_T01 description:"cdna|est|omrna|protein"	1
zma-miR529-5p	GRMZM2G126018_T01	0.5	13.378	1	21	973	993	AGAAGAGAGAGAGUACAGCCU	CAGCUGUGCUCUCUCUCUUCU	Cleavage	cdna:known chromosome:AGPv3:2:190489085:190492987:-1 gene:GRMZM2G126018 transcript:GRMZM2G126018_T01 description:"abinitio|cdna|est"	1
zma-miR529-5p	GRMZM2G126018_T02	0.5	13.378	1	21	891	911	AGAAGAGAGAGAGUACAGCCU	CAGCUGUGCUCUCUCUCUUCU	Cleavage	cdna:known chromosome:AGPv3:2:190489207:190493109:-1 gene:GRMZM2G126018 transcript:GRMZM2G126018_T02 description:"omrna|protein"	1
PC-3p-111957_5	GRMZM2G142660_T02	1	12.356	1	20	1024	1043	UCUGAUUUUGAAGACUAGGA	CCUUAGUUUUCAAAAUCAGA	Cleavage	cdna:known chromosome:AGPv3:1:166732894:166736506:-1 gene:GRMZM2G142660 transcript:GRMZM2G142660_T02 description:"est"	1
PC-3p-393710_2	GRMZM2G495613_T04	1	15.671	1	21	327	347	AGACACGAACCAAACAGACCU	AUGUAUGUUUGGUUCGUGUCU	Cleavage	cdna:known chromosome:AGPv3:5:180050333:180051601:1 gene:GRMZM2G495613 transcript:GRMZM2G495613_T04 description:"est"	1
PC-3p-393710_2	GRMZM2G495613_T05	1	15.671	1	21	327	347	AGACACGAACCAAACAGACCU	AUGUAUGUUUGGUUCGUGUCU	Cleavage	cdna:known chromosome:AGPv3:5:180050333:180051256:1 gene:GRMZM2G495613 transcript:GRMZM2G495613_T05 description:"est"	1
PC-3p-49169_14	GRMZM2G077837_T03	1	24.71	1	22	1118	1139	UUUGUCAAUUUAAGAACUAAAA	AUUUAGUCCUUAAAUUGACAAA	Cleavage	cdna:known chromosome:AGPv3:6:62703905:62706137:1 gene:GRMZM2G077837 transcript:GRMZM2G077837_T03 description:"cdna|est|omrna|protein"	1
PC-3p-49169_14	GRMZM2G077837_T02	1	24.71	1	22	1186	1207	UUUGUCAAUUUAAGAACUAAAA	AUUUAGUCCUUAAAUUGACAAA	Cleavage	cdna:known chromosome:AGPv3:6:62703905:62706137:1 gene:GRMZM2G077837 transcript:GRMZM2G077837_T02 description:"cdna|est|protein"	1
PC-3p-49169_14	GRMZM2G077837_T05	1	24.71	1	22	1451	1472	UUUGUCAAUUUAAGAACUAAAA	AUUUAGUCCUUAAAUUGACAAA	Cleavage	cdna:known chromosome:AGPv3:6:62704041:62706137:1 gene:GRMZM2G077837 transcript:GRMZM2G077837_T05 description:"cdna|est|protein"	1
PC-3p-513669_2	GRMZM2G174315_T03	1	18.38	1	21	741	761	UAUAUUGUACUGUUUGUAGAA	CUCUACAAACAGUGUAAUAUA	Cleavage	cdna:known chromosome:AGPv3:6:118786564:118788088:1 gene:GRMZM2G174315 transcript:GRMZM2G174315_T03 description:"est"	1
PC-3p-513669_2	GRMZM2G174315_T01	1	13.031	1	21	1831	1851	UAUAUUGUACUGUUUGUAGAA	CUCUACAAACAGUGUAAUAUA	Cleavage	cdna:known chromosome:AGPv3:6:118783891:118788430:1 gene:GRMZM2G174315 transcript:GRMZM2G174315_T01 description:"cdna|est|omrna|protein"	1
PC-5p-244174_3	GRMZM2G133421_T01	1	13.359	1	20	102	121	CCGAUCUAGAUCUAAUGGUA	CAUCAUUAGAUUUAGAUCGG	Cleavage	cdna:known chromosome:AGPv3:2:200472488:200478969:-1 gene:GRMZM2G133421 transcript:GRMZM2G133421_T01 description:"cdna|est|omrna|protein"	1
PC-5p-244174_3	GRMZM2G133421_T02	1	13.359	1	20	102	121	CCGAUCUAGAUCUAAUGGUA	CAUCAUUAGAUUUAGAUCGG	Cleavage	cdna:known chromosome:AGPv3:2:200472488:200478969:-1 gene:GRMZM2G133421 transcript:GRMZM2G133421_T02 description:"est|omrna|protein"	1
PC-5p-397584_2	GRMZM2G152929_T03	1	16.98	1	21	1051	1071	AUUCGGAUGACUAACCUUAGA	CCUAAGGUUAGUCGUUCGAAU	Cleavage	cdna:known chromosome:AGPv3:5:74316088:74319481:1 gene:GRMZM2G152929 transcript:GRMZM2G152929_T03 description:"cdna|est|protein"	1
PC-5p-397584_2	GRMZM2G407119_T02	1	21.551	1	21	1283	1303	AUUCGGAUGACUAACCUUAGA	ACUAAGGUUAGUCGUUCGAAU	Cleavage	cdna:known chromosome:AGPv3:9:145064265:145067533:-1 gene:GRMZM2G407119 transcript:GRMZM2G407119_T02 description:"est|protein"	1
PC-5p-397584_2	GRMZM2G407119_T01	1	21.551	1	21	1403	1423	AUUCGGAUGACUAACCUUAGA	ACUAAGGUUAGUCGUUCGAAU	Cleavage	cdna:known chromosome:AGPv3:9:145064265:145067533:-1 gene:GRMZM2G407119 transcript:GRMZM2G407119_T01 description:"cdna|est|protein"	1
PC-5p-442461_2	GRMZM2G134054_T02	1	9.689	1	21	94	114	ACGUAUGGAUUGGACGGGAUU	UCUUCCGUCCGAUCCAUACGU	Cleavage	cdna:known chromosome:AGPv3:1:298152937:298155433:-1 gene:GRMZM2G134054 transcript:GRMZM2G134054_T02 description:"cdna|omrna"	1
PC-5p-442461_2	GRMZM2G134054_T01	1	9.689	1	21	217	237	ACGUAUGGAUUGGACGGGAUU	UCUUCCGUCCGAUCCAUACGU	Cleavage	cdna:known chromosome:AGPv3:1:298152890:298155556:-1 gene:GRMZM2G134054 transcript:GRMZM2G134054_T01 description:"est|omrna|protein"	1
PC-5p-81117_8	GRMZM2G096806_T01	1	15.98	1	21	2472	2492	UCUGUUGUAGUUUCUGCACCU	GAGUGAAGAAACUACAACAGA	Cleavage	cdna:known chromosome:AGPv3:1:192437196:192441780:-1 gene:GRMZM2G096806 transcript:GRMZM2G096806_T01 description:"abinitio|est|omrna"	3
bdi-miR156b-5p_R+2	GRMZM5G806833_T01	1	15.225	1	22	589	610	UGACAGAAGAGAGUGAGCACCA	UUGUGCUCUCUCUCUUCUGUCA	Cleavage	cdna:known chromosome:AGPv3:7:136363257:136364624:-1 gene:GRMZM5G806833 transcript:GRMZM5G806833_T01 description:"est"	1
bdi-miR156b-5p_R+2	GRMZM2G097275_T04	1	21.867	1	22	1503	1524	UGACAGAAGAGAGUGAGCACCA	UCGUGCUCUCUCUCUUCUGUCA	Cleavage	cdna:known chromosome:AGPv3:5:77973223:77978034:1 gene:GRMZM2G097275 transcript:GRMZM2G097275_T04 description:"abinitio|est"	1
bdi-miR156b-5p_R+2	GRMZM2G097275_T01	1	21.867	1	22	1371	1392	UGACAGAAGAGAGUGAGCACCA	UCGUGCUCUCUCUCUUCUGUCA	Cleavage	cdna:known chromosome:AGPv3:5:77973223:77978271:1 gene:GRMZM2G097275 transcript:GRMZM2G097275_T01 description:"cdna|est|protein"	1
bdi-miR156b-5p_R+2	GRMZM2G061734_T01	1	17.452	1	22	1565	1586	UGACAGAAGAGAGUGAGCACCA	UUGUGCUCUCUCUCUUCUGUCA	Cleavage	cdna:known chromosome:AGPv3:2:192807845:192812893:1 gene:GRMZM2G061734 transcript:GRMZM2G061734_T01 description:"cdna|est|omrna|protein"	1
bdi-miR156b-5p_R+2	GRMZM2G097275_T03	1	21.867	1	22	1763	1784	UGACAGAAGAGAGUGAGCACCA	UCGUGCUCUCUCUCUUCUGUCA	Cleavage	cdna:known chromosome:AGPv3:5:77973223:77978233:1 gene:GRMZM2G097275 transcript:GRMZM2G097275_T03 description:"cdna|est|omrna|protein"	1
bdi-miR156b-5p_R+2	GRMZM2G097275_T02	1	21.867	1	22	1770	1791	UGACAGAAGAGAGUGAGCACCA	UCGUGCUCUCUCUCUUCUGUCA	Cleavage	cdna:known chromosome:AGPv3:5:77973223:77978233:1 gene:GRMZM2G097275 transcript:GRMZM2G097275_T02 description:"cdna|est|omrna|protein"	1
bdi-miR156b-5p_R+2	GRMZM2G371033_T01	1	18.515	1	22	588	609	UGACAGAAGAGAGUGAGCACCA	CUGUGCUCUCUCUCUUCUGUCA	Cleavage	cdna:known chromosome:AGPv3:8:161072193:161075285:-1 gene:GRMZM2G371033 transcript:GRMZM2G371033_T01 description:"est|omrna|protein"	1
bdi-miR156b-5p_R+2	GRMZM2G106798_T03	1	22.998	1	22	886	907	UGACAGAAGAGAGUGAGCACCA	GUGUGCUCUCUCUCUUCUGUCA	Cleavage	cdna:known chromosome:AGPv3:4:17511896:17523810:1 gene:GRMZM2G106798 transcript:GRMZM2G106798_T03 description:"est"	1
bdi-miR156b-5p_R+2	GRMZM2G106798_T02	1	22.998	1	22	905	926	UGACAGAAGAGAGUGAGCACCA	GUGUGCUCUCUCUCUUCUGUCA	Cleavage	cdna:known chromosome:AGPv3:4:17511896:17523810:1 gene:GRMZM2G106798 transcript:GRMZM2G106798_T02 description:"est"	1
bdi-miR156b-5p_R+2	GRMZM2G126018_T02	1	18.45	1	22	894	915	UGACAGAAGAGAGUGAGCACCA	CUGUGCUCUCUCUCUUCUGUCA	Cleavage	cdna:known chromosome:AGPv3:2:190489207:190493109:-1 gene:GRMZM2G126018 transcript:GRMZM2G126018_T02 description:"omrna|protein"	1
bdi-miR156b-5p_R+2	GRMZM2G106798_T01	1	22.998	1	22	1132	1153	UGACAGAAGAGAGUGAGCACCA	GUGUGCUCUCUCUCUUCUGUCA	Cleavage	cdna:known chromosome:AGPv3:4:17511896:17523810:1 gene:GRMZM2G106798 transcript:GRMZM2G106798_T01 description:"est"	1
bdi-miR156b-5p_R+2	GRMZM2G126018_T01	1	18.45	1	22	976	997	UGACAGAAGAGAGUGAGCACCA	CUGUGCUCUCUCUCUUCUGUCA	Cleavage	cdna:known chromosome:AGPv3:2:190489085:190492987:-1 gene:GRMZM2G126018 transcript:GRMZM2G126018_T01 description:"abinitio|cdna|est"	1
bdi-miR156b-5p_R+2	GRMZM2G307588_T01	1	16.689	1	22	999	1020	UGACAGAAGAGAGUGAGCACCA	CUGUGCUCUCUCUCUUCUGUCA	Cleavage	cdna:known chromosome:AGPv3:7:133202776:133206423:-1 gene:GRMZM2G307588 transcript:GRMZM2G307588_T01 description:"cdna|est|omrna|protein"	1
bdi-miR156b-5p_R+2	AC233751.1_FGT002	1	23.513	1	22	1413	1434	UGACAGAAGAGAGUGAGCACCA	CUGUGCUCUCUCUCUUCUGUCA	Cleavage	cdna:novel chromosome:AGPv3:4:44806723:44811049:-1 gene:AC233751.1_FG002 transcript:AC233751.1_FGT002 description:"abinitio"	1
bdi-miR156b-5p_R+2	GRMZM2G460544_T01	1	20.772	1	22	1136	1157	UGACAGAAGAGAGUGAGCACCA	CUGUGCUCUCUCUCUUCUGUCA	Cleavage	cdna:known chromosome:AGPv3:4:199456664:199460958:-1 gene:GRMZM2G460544 transcript:GRMZM2G460544_T01 description:"cdna|est|protein"	1
bdi-miR156b-5p_R+2	GRMZM5G878561_T01	1	19.127	1	22	2338	2359	UGACAGAAGAGAGUGAGCACCA	CUGUGCUCUCUCUCUUCUGUCA	Cleavage	cdna:known chromosome:AGPv3:3:159420552:159425244:-1 gene:GRMZM5G878561 transcript:GRMZM5G878561_T01 description:"est"	1
bdi-miR156b-5p_R+2	GRMZM2G113779_T01	1	14.231	1	22	317	338	UGACAGAAGAGAGUGAGCACCA	GCAUGCUCUCUCUCUUCUGUCA	Cleavage	cdna:known chromosome:AGPv3:2:202626703:202628534:-1 gene:GRMZM2G113779 transcript:GRMZM2G113779_T01 description:"abinitio|cdna|est|omrna"	1
bdi-miR156b-5p_R+2	GRMZM2G067624_T02	1	16.263	1	22	722	743	UGACAGAAGAGAGUGAGCACCA	GCAUGCUCUCUCUCUUCUGUCA	Cleavage	cdna:known chromosome:AGPv3:7:151254399:151256086:-1 gene:GRMZM2G067624 transcript:GRMZM2G067624_T02 description:"abinitio|cdna|est|omrna"	1
bdi-miR156b-5p_R+2	GRMZM2G156621_T01	1	22.697	1	22	857	878	UGACAGAAGAGAGUGAGCACCA	GCAUGCUCUCUCUCUUCUGUCA	Cleavage	cdna:known chromosome:AGPv3:5:131224969:131228486:-1 gene:GRMZM2G156621 transcript:GRMZM2G156621_T01 description:"cdna|est|omrna|protein"	1
bdi-miR156b-5p_R+2	GRMZM2G067624_T01	1	16.263	1	22	1038	1059	UGACAGAAGAGAGUGAGCACCA	GCAUGCUCUCUCUCUUCUGUCA	Cleavage	cdna:known chromosome:AGPv3:7:151254398:151256086:-1 gene:GRMZM2G067624 transcript:GRMZM2G067624_T01 description:"cdna|est"	1
bdi-miR156b-5p_R+2	GRMZM2G126827_T01	1	22.697	1	22	925	946	UGACAGAAGAGAGUGAGCACCA	GCAUGCUCUCUCUCUUCUGUCA	Cleavage	cdna:known chromosome:AGPv3:5:86820671:86824256:1 gene:GRMZM2G126827 transcript:GRMZM2G126827_T01 description:"cdna|est|omrna|protein"	1
osa-MIR171a-p3	GRMZM2G110579_T01	1	23.999	1	21	1075	1095	UUGAGCCGCGCCAAUAUCUCU	AGCGAUAUUGGCGCGGCUCAA	Cleavage	cdna:known chromosome:AGPv3:5:192899281:192902025:1 gene:GRMZM2G110579 transcript:GRMZM2G110579_T01 description:"est|mrna"	1
osa-miR156a_R+1	GRMZM2G371033_T01	1	18.515	1	21	589	609	UGACAGAAGAGAGUGAGCACC	UGUGCUCUCUCUCUUCUGUCA	Cleavage	cdna:known chromosome:AGPv3:8:161072193:161075285:-1 gene:GRMZM2G371033 transcript:GRMZM2G371033_T01 description:"est|omrna|protein"	1
osa-miR156a_R+1	GRMZM5G806833_T01	1	15.225	1	21	590	610	UGACAGAAGAGAGUGAGCACC	UGUGCUCUCUCUCUUCUGUCA	Cleavage	cdna:known chromosome:AGPv3:7:136363257:136364624:-1 gene:GRMZM5G806833 transcript:GRMZM5G806833_T01 description:"est"	1
osa-miR156a_R+1	GRMZM2G106798_T03	1	22.998	1	21	887	907	UGACAGAAGAGAGUGAGCACC	UGUGCUCUCUCUCUUCUGUCA	Cleavage	cdna:known chromosome:AGPv3:4:17511896:17523810:1 gene:GRMZM2G106798 transcript:GRMZM2G106798_T03 description:"est"	1
osa-miR156a_R+1	GRMZM2G106798_T02	1	22.998	1	21	906	926	UGACAGAAGAGAGUGAGCACC	UGUGCUCUCUCUCUUCUGUCA	Cleavage	cdna:known chromosome:AGPv3:4:17511896:17523810:1 gene:GRMZM2G106798 transcript:GRMZM2G106798_T02 description:"est"	1
osa-miR156a_R+1	GRMZM2G126018_T02	1	18.45	1	21	895	915	UGACAGAAGAGAGUGAGCACC	UGUGCUCUCUCUCUUCUGUCA	Cleavage	cdna:known chromosome:AGPv3:2:190489207:190493109:-1 gene:GRMZM2G126018 transcript:GRMZM2G126018_T02 description:"omrna|protein"	1
osa-miR156a_R+1	GRMZM2G106798_T01	1	22.998	1	21	1133	1153	UGACAGAAGAGAGUGAGCACC	UGUGCUCUCUCUCUUCUGUCA	Cleavage	cdna:known chromosome:AGPv3:4:17511896:17523810:1 gene:GRMZM2G106798 transcript:GRMZM2G106798_T01 description:"est"	1
osa-miR156a_R+1	GRMZM2G126018_T01	1	18.45	1	21	977	997	UGACAGAAGAGAGUGAGCACC	UGUGCUCUCUCUCUUCUGUCA	Cleavage	cdna:known chromosome:AGPv3:2:190489085:190492987:-1 gene:GRMZM2G126018 transcript:GRMZM2G126018_T01 description:"abinitio|cdna|est"	1
osa-miR156a_R+1	GRMZM2G307588_T01	1	16.689	1	21	1000	1020	UGACAGAAGAGAGUGAGCACC	UGUGCUCUCUCUCUUCUGUCA	Cleavage	cdna:known chromosome:AGPv3:7:133202776:133206423:-1 gene:GRMZM2G307588 transcript:GRMZM2G307588_T01 description:"cdna|est|omrna|protein"	1
osa-miR156a_R+1	AC233751.1_FGT002	1	23.513	1	21	1414	1434	UGACAGAAGAGAGUGAGCACC	UGUGCUCUCUCUCUUCUGUCA	Cleavage	cdna:novel chromosome:AGPv3:4:44806723:44811049:-1 gene:AC233751.1_FG002 transcript:AC233751.1_FGT002 description:"abinitio"	1
osa-miR156a_R+1	GRMZM2G460544_T01	1	20.772	1	21	1137	1157	UGACAGAAGAGAGUGAGCACC	UGUGCUCUCUCUCUUCUGUCA	Cleavage	cdna:known chromosome:AGPv3:4:199456664:199460958:-1 gene:GRMZM2G460544 transcript:GRMZM2G460544_T01 description:"cdna|est|protein"	1
osa-miR156a_R+1	GRMZM2G097275_T04	1	21.867	1	21	1504	1524	UGACAGAAGAGAGUGAGCACC	CGUGCUCUCUCUCUUCUGUCA	Cleavage	cdna:known chromosome:AGPv3:5:77973223:77978034:1 gene:GRMZM2G097275 transcript:GRMZM2G097275_T04 description:"abinitio|est"	1
osa-miR156a_R+1	GRMZM2G097275_T01	1	21.867	1	21	1372	1392	UGACAGAAGAGAGUGAGCACC	CGUGCUCUCUCUCUUCUGUCA	Cleavage	cdna:known chromosome:AGPv3:5:77973223:77978271:1 gene:GRMZM2G097275 transcript:GRMZM2G097275_T01 description:"cdna|est|protein"	1
osa-miR156a_R+1	GRMZM2G061734_T01	1	17.452	1	21	1566	1586	UGACAGAAGAGAGUGAGCACC	UGUGCUCUCUCUCUUCUGUCA	Cleavage	cdna:known chromosome:AGPv3:2:192807845:192812893:1 gene:GRMZM2G061734 transcript:GRMZM2G061734_T01 description:"cdna|est|omrna|protein"	1
osa-miR156a_R+1	GRMZM2G097275_T03	1	21.867	1	21	1764	1784	UGACAGAAGAGAGUGAGCACC	CGUGCUCUCUCUCUUCUGUCA	Cleavage	cdna:known chromosome:AGPv3:5:77973223:77978233:1 gene:GRMZM2G097275 transcript:GRMZM2G097275_T03 description:"cdna|est|omrna|protein"	1
osa-miR156a_R+1	GRMZM2G097275_T02	1	21.867	1	21	1771	1791	UGACAGAAGAGAGUGAGCACC	CGUGCUCUCUCUCUUCUGUCA	Cleavage	cdna:known chromosome:AGPv3:5:77973223:77978233:1 gene:GRMZM2G097275 transcript:GRMZM2G097275_T02 description:"cdna|est|omrna|protein"	1
osa-miR156a_R+1	GRMZM5G878561_T01	1	19.127	1	21	2339	2359	UGACAGAAGAGAGUGAGCACC	UGUGCUCUCUCUCUUCUGUCA	Cleavage	cdna:known chromosome:AGPv3:3:159420552:159425244:-1 gene:GRMZM5G878561 transcript:GRMZM5G878561_T01 description:"est"	1
osa-miR156a_R+1	GRMZM2G113779_T01	1	14.231	1	21	318	338	UGACAGAAGAGAGUGAGCACC	CAUGCUCUCUCUCUUCUGUCA	Cleavage	cdna:known chromosome:AGPv3:2:202626703:202628534:-1 gene:GRMZM2G113779 transcript:GRMZM2G113779_T01 description:"abinitio|cdna|est|omrna"	1
osa-miR156a_R+1	GRMZM2G067624_T02	1	16.263	1	21	723	743	UGACAGAAGAGAGUGAGCACC	CAUGCUCUCUCUCUUCUGUCA	Cleavage	cdna:known chromosome:AGPv3:7:151254399:151256086:-1 gene:GRMZM2G067624 transcript:GRMZM2G067624_T02 description:"abinitio|cdna|est|omrna"	1
osa-miR156a_R+1	GRMZM2G156621_T01	1	22.697	1	21	858	878	UGACAGAAGAGAGUGAGCACC	CAUGCUCUCUCUCUUCUGUCA	Cleavage	cdna:known chromosome:AGPv3:5:131224969:131228486:-1 gene:GRMZM2G156621 transcript:GRMZM2G156621_T01 description:"cdna|est|omrna|protein"	1
osa-miR156a_R+1	GRMZM2G067624_T01	1	16.263	1	21	1039	1059	UGACAGAAGAGAGUGAGCACC	CAUGCUCUCUCUCUUCUGUCA	Cleavage	cdna:known chromosome:AGPv3:7:151254398:151256086:-1 gene:GRMZM2G067624 transcript:GRMZM2G067624_T01 description:"cdna|est"	1
osa-miR156a_R+1	GRMZM2G126827_T01	1	22.697	1	21	926	946	UGACAGAAGAGAGUGAGCACC	CAUGCUCUCUCUCUUCUGUCA	Cleavage	cdna:known chromosome:AGPv3:5:86820671:86824256:1 gene:GRMZM2G126827 transcript:GRMZM2G126827_T01 description:"cdna|est|omrna|protein"	1
osa-miR156a_R+1	GRMZM2G371033_T01	1	18.515	1	21	589	609	UGACAGAAGAGAGUGAGCACU	UGUGCUCUCUCUCUUCUGUCA	Cleavage	cdna:known chromosome:AGPv3:8:161072193:161075285:-1 gene:GRMZM2G371033 transcript:GRMZM2G371033_T01 description:"est|omrna|protein"	1
osa-miR156a_R+1	GRMZM5G806833_T01	1	15.225	1	21	590	610	UGACAGAAGAGAGUGAGCACU	UGUGCUCUCUCUCUUCUGUCA	Cleavage	cdna:known chromosome:AGPv3:7:136363257:136364624:-1 gene:GRMZM5G806833 transcript:GRMZM5G806833_T01 description:"est"	1
osa-miR156a_R+1	GRMZM2G106798_T03	1	22.998	1	21	887	907	UGACAGAAGAGAGUGAGCACU	UGUGCUCUCUCUCUUCUGUCA	Cleavage	cdna:known chromosome:AGPv3:4:17511896:17523810:1 gene:GRMZM2G106798 transcript:GRMZM2G106798_T03 description:"est"	1
osa-miR156a_R+1	GRMZM2G106798_T02	1	22.998	1	21	906	926	UGACAGAAGAGAGUGAGCACU	UGUGCUCUCUCUCUUCUGUCA	Cleavage	cdna:known chromosome:AGPv3:4:17511896:17523810:1 gene:GRMZM2G106798 transcript:GRMZM2G106798_T02 description:"est"	1
osa-miR156a_R+1	GRMZM2G126018_T02	1	18.45	1	21	895	915	UGACAGAAGAGAGUGAGCACU	UGUGCUCUCUCUCUUCUGUCA	Cleavage	cdna:known chromosome:AGPv3:2:190489207:190493109:-1 gene:GRMZM2G126018 transcript:GRMZM2G126018_T02 description:"omrna|protein"	1
osa-miR156a_R+1	GRMZM2G106798_T01	1	22.998	1	21	1133	1153	UGACAGAAGAGAGUGAGCACU	UGUGCUCUCUCUCUUCUGUCA	Cleavage	cdna:known chromosome:AGPv3:4:17511896:17523810:1 gene:GRMZM2G106798 transcript:GRMZM2G106798_T01 description:"est"	1
osa-miR156a_R+1	GRMZM2G126018_T01	1	18.45	1	21	977	997	UGACAGAAGAGAGUGAGCACU	UGUGCUCUCUCUCUUCUGUCA	Cleavage	cdna:known chromosome:AGPv3:2:190489085:190492987:-1 gene:GRMZM2G126018 transcript:GRMZM2G126018_T01 description:"abinitio|cdna|est"	1
osa-miR156a_R+1	GRMZM2G307588_T01	1	16.689	1	21	1000	1020	UGACAGAAGAGAGUGAGCACU	UGUGCUCUCUCUCUUCUGUCA	Cleavage	cdna:known chromosome:AGPv3:7:133202776:133206423:-1 gene:GRMZM2G307588 transcript:GRMZM2G307588_T01 description:"cdna|est|omrna|protein"	1
osa-miR156a_R+1	AC233751.1_FGT002	1	23.513	1	21	1414	1434	UGACAGAAGAGAGUGAGCACU	UGUGCUCUCUCUCUUCUGUCA	Cleavage	cdna:novel chromosome:AGPv3:4:44806723:44811049:-1 gene:AC233751.1_FG002 transcript:AC233751.1_FGT002 description:"abinitio"	1
osa-miR156a_R+1	GRMZM2G460544_T01	1	20.772	1	21	1137	1157	UGACAGAAGAGAGUGAGCACU	UGUGCUCUCUCUCUUCUGUCA	Cleavage	cdna:known chromosome:AGPv3:4:199456664:199460958:-1 gene:GRMZM2G460544 transcript:GRMZM2G460544_T01 description:"cdna|est|protein"	1
osa-miR156a_R+1	GRMZM2G097275_T04	1	21.867	1	21	1504	1524	UGACAGAAGAGAGUGAGCACU	CGUGCUCUCUCUCUUCUGUCA	Cleavage	cdna:known chromosome:AGPv3:5:77973223:77978034:1 gene:GRMZM2G097275 transcript:GRMZM2G097275_T04 description:"abinitio|est"	1
osa-miR156a_R+1	GRMZM2G097275_T01	1	21.867	1	21	1372	1392	UGACAGAAGAGAGUGAGCACU	CGUGCUCUCUCUCUUCUGUCA	Cleavage	cdna:known chromosome:AGPv3:5:77973223:77978271:1 gene:GRMZM2G097275 transcript:GRMZM2G097275_T01 description:"cdna|est|protein"	1
osa-miR156a_R+1	GRMZM2G061734_T01	1	17.452	1	21	1566	1586	UGACAGAAGAGAGUGAGCACU	UGUGCUCUCUCUCUUCUGUCA	Cleavage	cdna:known chromosome:AGPv3:2:192807845:192812893:1 gene:GRMZM2G061734 transcript:GRMZM2G061734_T01 description:"cdna|est|omrna|protein"	1
osa-miR156a_R+1	GRMZM2G097275_T03	1	21.867	1	21	1764	1784	UGACAGAAGAGAGUGAGCACU	CGUGCUCUCUCUCUUCUGUCA	Cleavage	cdna:known chromosome:AGPv3:5:77973223:77978233:1 gene:GRMZM2G097275 transcript:GRMZM2G097275_T03 description:"cdna|est|omrna|protein"	1
osa-miR156a_R+1	GRMZM2G097275_T02	1	21.867	1	21	1771	1791	UGACAGAAGAGAGUGAGCACU	CGUGCUCUCUCUCUUCUGUCA	Cleavage	cdna:known chromosome:AGPv3:5:77973223:77978233:1 gene:GRMZM2G097275 transcript:GRMZM2G097275_T02 description:"cdna|est|omrna|protein"	1
osa-miR156a_R+1	GRMZM5G878561_T01	1	19.127	1	21	2339	2359	UGACAGAAGAGAGUGAGCACU	UGUGCUCUCUCUCUUCUGUCA	Cleavage	cdna:known chromosome:AGPv3:3:159420552:159425244:-1 gene:GRMZM5G878561 transcript:GRMZM5G878561_T01 description:"est"	1
osa-miR156a_R+1	GRMZM2G113779_T01	1	14.231	1	21	318	338	UGACAGAAGAGAGUGAGCACU	CAUGCUCUCUCUCUUCUGUCA	Cleavage	cdna:known chromosome:AGPv3:2:202626703:202628534:-1 gene:GRMZM2G113779 transcript:GRMZM2G113779_T01 description:"abinitio|cdna|est|omrna"	1
osa-miR156a_R+1	GRMZM2G067624_T02	1	16.263	1	21	723	743	UGACAGAAGAGAGUGAGCACU	CAUGCUCUCUCUCUUCUGUCA	Cleavage	cdna:known chromosome:AGPv3:7:151254399:151256086:-1 gene:GRMZM2G067624 transcript:GRMZM2G067624_T02 description:"abinitio|cdna|est|omrna"	1
osa-miR156a_R+1	GRMZM2G156621_T01	1	22.697	1	21	858	878	UGACAGAAGAGAGUGAGCACU	CAUGCUCUCUCUCUUCUGUCA	Cleavage	cdna:known chromosome:AGPv3:5:131224969:131228486:-1 gene:GRMZM2G156621 transcript:GRMZM2G156621_T01 description:"cdna|est|omrna|protein"	1
osa-miR156a_R+1	GRMZM2G067624_T01	1	16.263	1	21	1039	1059	UGACAGAAGAGAGUGAGCACU	CAUGCUCUCUCUCUUCUGUCA	Cleavage	cdna:known chromosome:AGPv3:7:151254398:151256086:-1 gene:GRMZM2G067624 transcript:GRMZM2G067624_T01 description:"cdna|est"	1
osa-miR156a_R+1	GRMZM2G126827_T01	1	22.697	1	21	926	946	UGACAGAAGAGAGUGAGCACU	CAUGCUCUCUCUCUUCUGUCA	Cleavage	cdna:known chromosome:AGPv3:5:86820671:86824256:1 gene:GRMZM2G126827 transcript:GRMZM2G126827_T01 description:"cdna|est|omrna|protein"	1
osa-miR166a-3p_1ss21CT	GRMZM2G042250_T04	1	23.534	1	21	628	648	UCGGACCAGGCUUCAUUCCCU	CUGGGAUGAAGCCUGGUCCGG	Cleavage	cdna:known chromosome:AGPv3:1:2791599:2796740:1 gene:GRMZM2G042250 transcript:GRMZM2G042250_T04 description:"cdna|est|protein"	1
osa-miR166a-3p_1ss21CT	GRMZM2G109987_T04	1	24.232	1	21	1039	1059	UCGGACCAGGCUUCAUUCCCU	CUGGGAUGAAGCCUGGUCCGG	Cleavage	cdna:known chromosome:AGPv3:9:154915666:154920527:-1 gene:GRMZM2G109987 transcript:GRMZM2G109987_T04 description:"est"	1
osa-miR166a-3p_1ss21CT	AC187157.4_FGT005	1	23.173	1	21	563	583	UCGGACCAGGCUUCAUUCCCU	CCGGGAUGAAGCCUGGUCCGG	Cleavage	cdna:known chromosome:AGPv3:8:22645969:22650386:-1 gene:AC187157.4_FG005 transcript:AC187157.4_FGT005 description:"abinitio"	1
osa-miR166a-3p_1ss21CT	GRMZM2G042250_T01	1	23.534	1	21	628	648	UCGGACCAGGCUUCAUUCCCU	CUGGGAUGAAGCCUGGUCCGG	Cleavage	cdna:known chromosome:AGPv3:1:2791599:2798512:1 gene:GRMZM2G042250 transcript:GRMZM2G042250_T01 description:"cdna|est|protein"	1
osa-miR166a-3p_1ss21CT	GRMZM2G042250_T03	1	23.534	1	21	628	648	UCGGACCAGGCUUCAUUCCCU	CUGGGAUGAAGCCUGGUCCGG	Cleavage	cdna:known chromosome:AGPv3:1:2791599:2798485:1 gene:GRMZM2G042250 transcript:GRMZM2G042250_T03 description:"cdna|est|protein"	1
osa-miR166a-3p_1ss21CT	GRMZM2G042250_T02	1	23.534	1	21	714	734	UCGGACCAGGCUUCAUUCCCU	CUGGGAUGAAGCCUGGUCCGG	Cleavage	cdna:known chromosome:AGPv3:1:2791821:2798509:1 gene:GRMZM2G042250 transcript:GRMZM2G042250_T02 description:"abinitio|cdna|est|omrna"	1
osa-miR166a-3p_1ss21CT	GRMZM2G109987_T05	1	24.232	1	21	774	794	UCGGACCAGGCUUCAUUCCCU	CUGGGAUGAAGCCUGGUCCGG	Cleavage	cdna:known chromosome:AGPv3:9:154912659:154919912:-1 gene:GRMZM2G109987 transcript:GRMZM2G109987_T05 description:"cdna|omrna|protein"	1
osa-miR166a-3p_1ss21CT	GRMZM2G003509_T02	1	23.776	1	21	805	825	UCGGACCAGGCUUCAUUCCCU	UUGGGAUGAAGCCUGGUCCGG	Cleavage	cdna:known chromosome:AGPv3:1:173252321:173257862:-1 gene:GRMZM2G003509 transcript:GRMZM2G003509_T02 description:"est|omrna"	1
osa-miR166a-3p_1ss21CT	GRMZM2G469551_T02	1	19.005	1	21	590	610	UCGGACCAGGCUUCAUUCCCU	CUGGGAUGAAGCCUGGUCCGG	Cleavage	cdna:known chromosome:AGPv3:1:230597149:230608346:-1 gene:GRMZM2G469551 transcript:GRMZM2G469551_T02 description:"cdna|est|omrna|protein"	1
osa-miR166a-3p_1ss21CT	GRMZM2G178102_T01	1	20.931	1	21	1035	1055	UCGGACCAGGCUUCAUUCCCU	UUGGGAUGAAGCCUGGUCCGG	Cleavage	cdna:known chromosome:AGPv3:3:123281942:123288759:-1 gene:GRMZM2G178102 transcript:GRMZM2G178102_T01 description:"cdna|est|protein"	1
osa-miR166a-3p_1ss21CT	GRMZM2G003509_T01	1	21.036	1	21	736	756	UCGGACCAGGCUUCAUUCCCU	UUGGGAUGAAGCCUGGUCCGG	Cleavage	cdna:known chromosome:AGPv3:1:173251835:173257862:-1 gene:GRMZM2G003509 transcript:GRMZM2G003509_T01 description:"cdna|est|omrna|protein"	1
osa-miR166a-3p_1ss21CT	GRMZM2G109987_T03	1	24.232	1	21	1039	1059	UCGGACCAGGCUUCAUUCCCU	CUGGGAUGAAGCCUGGUCCGG	Cleavage	cdna:known chromosome:AGPv3:9:154912262:154920527:-1 gene:GRMZM2G109987 transcript:GRMZM2G109987_T03 description:"est"	1
osa-miR166a-3p_1ss21CT	GRMZM2G109987_T02	1	24.232	1	21	1039	1059	UCGGACCAGGCUUCAUUCCCU	CUGGGAUGAAGCCUGGUCCGG	Cleavage	cdna:known chromosome:AGPv3:9:154912262:154920527:-1 gene:GRMZM2G109987 transcript:GRMZM2G109987_T02 description:"cdna|est|protein"	1
osa-miR166a-3p_1ss21CT	GRMZM2G109987_T01	1	24.232	1	21	1039	1059	UCGGACCAGGCUUCAUUCCCU	CUGGGAUGAAGCCUGGUCCGG	Cleavage	cdna:known chromosome:AGPv3:9:154912262:154920527:-1 gene:GRMZM2G109987 transcript:GRMZM2G109987_T01 description:"est"	1
osa-miR166a-3p_1ss21CT	GRMZM2G469551_T01	1	19.005	1	21	590	610	UCGGACCAGGCUUCAUUCCCU	CUGGGAUGAAGCCUGGUCCGG	Cleavage	cdna:known chromosome:AGPv3:1:230596368:230608346:-1 gene:GRMZM2G469551 transcript:GRMZM2G469551_T01 description:"cdna|est|omrna|protein"	1
osa-miR169b_R+1	GRMZM2G078124_T02	1	18.351	1	22	1314	1335	CAGCCAAGGAUGACUUGCCGGA	ACAGGCAAGUCAUCCUUGGCUA	Cleavage	cdna:known chromosome:AGPv3:2:193350094:193353246:-1 gene:GRMZM2G078124 transcript:GRMZM2G078124_T02 description:"cdna|est|omrna|protein"	1
osa-miR169b_R+1	GRMZM2G078124_T01	1	18.351	1	22	544	565	CAGCCAAGGAUGACUUGCCGGA	ACAGGCAAGUCAUCCUUGGCUA	Cleavage	cdna:known chromosome:AGPv3:2:193348716:193351302:-1 gene:GRMZM2G078124 transcript:GRMZM2G078124_T01 description:"cdna|est"	1
sbi-MIR437i-p5	GRMZM2G162668_T01	1	18.29	1	21	244	264	CUUCUUUAACUUUGACCAAGU	ACUUGGUCGAAGUUAGAGAAG	Cleavage	cdna:known chromosome:AGPv3:8:118420023:118421288:-1 gene:GRMZM2G162668 transcript:GRMZM2G162668_T01 description:"est|omrna|protein"	1
tae-miR395b_1ss20CT	GRMZM2G051270_T02	1	24.197	1	20	145	164	UGAAGUGUUUGGGGGAACUU	GAGUUCCUCCAAGCACUUCA	Cleavage	cdna:known chromosome:AGPv3:5:7710360:7714197:1 gene:GRMZM2G051270 transcript:GRMZM2G051270_T02 description:"est"	1
tae-miR395b_1ss20CT	GRMZM2G051270_T03	1	24.197	1	20	528	547	UGAAGUGUUUGGGGGAACUU	GAGUUCCUCCAAGCACUUCA	Cleavage	cdna:known chromosome:AGPv3:5:7710326:7714191:1 gene:GRMZM2G051270 transcript:GRMZM2G051270_T03 description:"est"	1
tae-miR395b_1ss20CT	GRMZM2G051270_T01	1	24.197	1	20	616	635	UGAAGUGUUUGGGGGAACUU	GAGUUCCUCCAAGCACUUCA	Cleavage	cdna:known chromosome:AGPv3:5:7710238:7714213:1 gene:GRMZM2G051270 transcript:GRMZM2G051270_T01 description:"cdna|est|omrna|protein"	1
zma-MIR159e-p3_1ss11CT	GRMZM2G052078_T01	1	24.867	1	20	329	348	CCGGCGGCGAUGGCGGCGGC	GCCGCCGCCGUCGUCGCCGG	Cleavage	cdna:known chromosome:AGPv3:2:30933730:30958086:-1 gene:GRMZM2G052078 transcript:GRMZM2G052078_T01 description:"cdna|est|omrna|protein"	1
zma-MIR159e-p3_1ss11CT	GRMZM2G052078_T02	1	24.867	1	20	329	348	CCGGCGGCGAUGGCGGCGGC	GCCGCCGCCGUCGUCGCCGG	Cleavage	cdna:known chromosome:AGPv3:2:30933730:30958086:-1 gene:GRMZM2G052078 transcript:GRMZM2G052078_T02 description:"cdna|est|omrna|protein"	1
zma-MIR159e-p3_1ss11CT	GRMZM2G052078_T03	1	24.867	1	20	329	348	CCGGCGGCGAUGGCGGCGGC	GCCGCCGCCGUCGUCGCCGG	Cleavage	cdna:known chromosome:AGPv3:2:30947170:30958086:-1 gene:GRMZM2G052078 transcript:GRMZM2G052078_T03 description:"cdna|est|omrna|protein"	1
zma-miR156a-5p	GRMZM5G878561_T01	1	19.127	1	20	2340	2359	UGACAGAAGAGAGUGAGCAC	GUGCUCUCUCUCUUCUGUCA	Cleavage	cdna:known chromosome:AGPv3:3:159420552:159425244:-1 gene:GRMZM5G878561 transcript:GRMZM5G878561_T01 description:"est"	1
zma-miR156a-5p	GRMZM2G097275_T02	1	21.867	1	20	1772	1791	UGACAGAAGAGAGUGAGCAC	GUGCUCUCUCUCUUCUGUCA	Cleavage	cdna:known chromosome:AGPv3:5:77973223:77978233:1 gene:GRMZM2G097275 transcript:GRMZM2G097275_T02 description:"cdna|est|omrna|protein"	1
zma-miR156a-5p	GRMZM2G097275_T03	1	21.867	1	20	1765	1784	UGACAGAAGAGAGUGAGCAC	GUGCUCUCUCUCUUCUGUCA	Cleavage	cdna:known chromosome:AGPv3:5:77973223:77978233:1 gene:GRMZM2G097275 transcript:GRMZM2G097275_T03 description:"cdna|est|omrna|protein"	1
zma-miR156a-5p	GRMZM2G061734_T01	1	17.452	1	20	1567	1586	UGACAGAAGAGAGUGAGCAC	GUGCUCUCUCUCUUCUGUCA	Cleavage	cdna:known chromosome:AGPv3:2:192807845:192812893:1 gene:GRMZM2G061734 transcript:GRMZM2G061734_T01 description:"cdna|est|omrna|protein"	1
zma-miR156a-5p	GRMZM2G097275_T01	1	21.867	1	20	1373	1392	UGACAGAAGAGAGUGAGCAC	GUGCUCUCUCUCUUCUGUCA	Cleavage	cdna:known chromosome:AGPv3:5:77973223:77978271:1 gene:GRMZM2G097275 transcript:GRMZM2G097275_T01 description:"cdna|est|protein"	1
zma-miR156a-5p	GRMZM2G097275_T04	1	21.867	1	20	1505	1524	UGACAGAAGAGAGUGAGCAC	GUGCUCUCUCUCUUCUGUCA	Cleavage	cdna:known chromosome:AGPv3:5:77973223:77978034:1 gene:GRMZM2G097275 transcript:GRMZM2G097275_T04 description:"abinitio|est"	1
zma-miR156a-5p	GRMZM2G460544_T01	1	20.772	1	20	1138	1157	UGACAGAAGAGAGUGAGCAC	GUGCUCUCUCUCUUCUGUCA	Cleavage	cdna:known chromosome:AGPv3:4:199456664:199460958:-1 gene:GRMZM2G460544 transcript:GRMZM2G460544_T01 description:"cdna|est|protein"	1
zma-miR156a-5p	AC233751.1_FGT002	1	23.513	1	20	1415	1434	UGACAGAAGAGAGUGAGCAC	GUGCUCUCUCUCUUCUGUCA	Cleavage	cdna:novel chromosome:AGPv3:4:44806723:44811049:-1 gene:AC233751.1_FG002 transcript:AC233751.1_FGT002 description:"abinitio"	1
zma-miR156a-5p	GRMZM2G307588_T01	1	16.689	1	20	1001	1020	UGACAGAAGAGAGUGAGCAC	GUGCUCUCUCUCUUCUGUCA	Cleavage	cdna:known chromosome:AGPv3:7:133202776:133206423:-1 gene:GRMZM2G307588 transcript:GRMZM2G307588_T01 description:"cdna|est|omrna|protein"	1
zma-miR156a-5p	GRMZM2G126018_T01	1	18.45	1	20	978	997	UGACAGAAGAGAGUGAGCAC	GUGCUCUCUCUCUUCUGUCA	Cleavage	cdna:known chromosome:AGPv3:2:190489085:190492987:-1 gene:GRMZM2G126018 transcript:GRMZM2G126018_T01 description:"abinitio|cdna|est"	1
zma-miR156a-5p	GRMZM2G106798_T01	1	22.998	1	20	1134	1153	UGACAGAAGAGAGUGAGCAC	GUGCUCUCUCUCUUCUGUCA	Cleavage	cdna:known chromosome:AGPv3:4:17511896:17523810:1 gene:GRMZM2G106798 transcript:GRMZM2G106798_T01 description:"est"	1
zma-miR156a-5p	GRMZM2G126018_T02	1	18.45	1	20	896	915	UGACAGAAGAGAGUGAGCAC	GUGCUCUCUCUCUUCUGUCA	Cleavage	cdna:known chromosome:AGPv3:2:190489207:190493109:-1 gene:GRMZM2G126018 transcript:GRMZM2G126018_T02 description:"omrna|protein"	1
zma-miR156a-5p	GRMZM2G106798_T02	1	22.998	1	20	907	926	UGACAGAAGAGAGUGAGCAC	GUGCUCUCUCUCUUCUGUCA	Cleavage	cdna:known chromosome:AGPv3:4:17511896:17523810:1 gene:GRMZM2G106798 transcript:GRMZM2G106798_T02 description:"est"	1
zma-miR156a-5p	GRMZM2G106798_T03	1	22.998	1	20	888	907	UGACAGAAGAGAGUGAGCAC	GUGCUCUCUCUCUUCUGUCA	Cleavage	cdna:known chromosome:AGPv3:4:17511896:17523810:1 gene:GRMZM2G106798 transcript:GRMZM2G106798_T03 description:"est"	1
zma-miR156a-5p	GRMZM5G806833_T01	1	15.225	1	20	591	610	UGACAGAAGAGAGUGAGCAC	GUGCUCUCUCUCUUCUGUCA	Cleavage	cdna:known chromosome:AGPv3:7:136363257:136364624:-1 gene:GRMZM5G806833 transcript:GRMZM5G806833_T01 description:"est"	1
zma-miR156a-5p	GRMZM2G371033_T01	1	18.515	1	20	590	609	UGACAGAAGAGAGUGAGCAC	GUGCUCUCUCUCUUCUGUCA	Cleavage	cdna:known chromosome:AGPv3:8:161072193:161075285:-1 gene:GRMZM2G371033 transcript:GRMZM2G371033_T01 description:"est|omrna|protein"	1
zma-miR156a-5p	GRMZM2G126827_T01	1	22.697	1	20	927	946	UGACAGAAGAGAGUGAGCAC	AUGCUCUCUCUCUUCUGUCA	Cleavage	cdna:known chromosome:AGPv3:5:86820671:86824256:1 gene:GRMZM2G126827 transcript:GRMZM2G126827_T01 description:"cdna|est|omrna|protein"	1
zma-miR156a-5p	GRMZM2G067624_T01	1	16.263	1	20	1040	1059	UGACAGAAGAGAGUGAGCAC	AUGCUCUCUCUCUUCUGUCA	Cleavage	cdna:known chromosome:AGPv3:7:151254398:151256086:-1 gene:GRMZM2G067624 transcript:GRMZM2G067624_T01 description:"cdna|est"	1
zma-miR156a-5p	GRMZM2G156621_T01	1	22.697	1	20	859	878	UGACAGAAGAGAGUGAGCAC	AUGCUCUCUCUCUUCUGUCA	Cleavage	cdna:known chromosome:AGPv3:5:131224969:131228486:-1 gene:GRMZM2G156621 transcript:GRMZM2G156621_T01 description:"cdna|est|omrna|protein"	1
zma-miR156a-5p	GRMZM2G067624_T02	1	16.263	1	20	724	743	UGACAGAAGAGAGUGAGCAC	AUGCUCUCUCUCUUCUGUCA	Cleavage	cdna:known chromosome:AGPv3:7:151254399:151256086:-1 gene:GRMZM2G067624 transcript:GRMZM2G067624_T02 description:"abinitio|cdna|est|omrna"	1
zma-miR156a-5p	GRMZM2G113779_T01	1	14.231	1	20	319	338	UGACAGAAGAGAGUGAGCAC	AUGCUCUCUCUCUUCUGUCA	Cleavage	cdna:known chromosome:AGPv3:2:202626703:202628534:-1 gene:GRMZM2G113779 transcript:GRMZM2G113779_T01 description:"abinitio|cdna|est|omrna"	1
zma-miR156k-5p	GRMZM5G878561_T01	1	19.127	1	20	2340	2359	UGACAGAAGAGAGCGAGCAC	GUGCUCUCUCUCUUCUGUCA	Cleavage	cdna:known chromosome:AGPv3:3:159420552:159425244:-1 gene:GRMZM5G878561 transcript:GRMZM5G878561_T01 description:"est"	1
zma-miR156k-5p	GRMZM2G097275_T02	1	21.867	1	20	1772	1791	UGACAGAAGAGAGCGAGCAC	GUGCUCUCUCUCUUCUGUCA	Cleavage	cdna:known chromosome:AGPv3:5:77973223:77978233:1 gene:GRMZM2G097275 transcript:GRMZM2G097275_T02 description:"cdna|est|omrna|protein"	1
zma-miR156k-5p	GRMZM2G097275_T03	1	21.867	1	20	1765	1784	UGACAGAAGAGAGCGAGCAC	GUGCUCUCUCUCUUCUGUCA	Cleavage	cdna:known chromosome:AGPv3:5:77973223:77978233:1 gene:GRMZM2G097275 transcript:GRMZM2G097275_T03 description:"cdna|est|omrna|protein"	1
zma-miR156k-5p	GRMZM2G061734_T01	1	17.452	1	20	1567	1586	UGACAGAAGAGAGCGAGCAC	GUGCUCUCUCUCUUCUGUCA	Cleavage	cdna:known chromosome:AGPv3:2:192807845:192812893:1 gene:GRMZM2G061734 transcript:GRMZM2G061734_T01 description:"cdna|est|omrna|protein"	1
zma-miR156k-5p	GRMZM2G097275_T01	1	21.867	1	20	1373	1392	UGACAGAAGAGAGCGAGCAC	GUGCUCUCUCUCUUCUGUCA	Cleavage	cdna:known chromosome:AGPv3:5:77973223:77978271:1 gene:GRMZM2G097275 transcript:GRMZM2G097275_T01 description:"cdna|est|protein"	1
zma-miR156k-5p	GRMZM2G097275_T04	1	21.867	1	20	1505	1524	UGACAGAAGAGAGCGAGCAC	GUGCUCUCUCUCUUCUGUCA	Cleavage	cdna:known chromosome:AGPv3:5:77973223:77978034:1 gene:GRMZM2G097275 transcript:GRMZM2G097275_T04 description:"abinitio|est"	1
zma-miR156k-5p	GRMZM2G460544_T01	1	20.772	1	20	1138	1157	UGACAGAAGAGAGCGAGCAC	GUGCUCUCUCUCUUCUGUCA	Cleavage	cdna:known chromosome:AGPv3:4:199456664:199460958:-1 gene:GRMZM2G460544 transcript:GRMZM2G460544_T01 description:"cdna|est|protein"	1
zma-miR156k-5p	AC233751.1_FGT002	1	23.513	1	20	1415	1434	UGACAGAAGAGAGCGAGCAC	GUGCUCUCUCUCUUCUGUCA	Cleavage	cdna:novel chromosome:AGPv3:4:44806723:44811049:-1 gene:AC233751.1_FG002 transcript:AC233751.1_FGT002 description:"abinitio"	1
zma-miR156k-5p	GRMZM2G307588_T01	1	16.689	1	20	1001	1020	UGACAGAAGAGAGCGAGCAC	GUGCUCUCUCUCUUCUGUCA	Cleavage	cdna:known chromosome:AGPv3:7:133202776:133206423:-1 gene:GRMZM2G307588 transcript:GRMZM2G307588_T01 description:"cdna|est|omrna|protein"	1
zma-miR156k-5p	GRMZM2G126018_T01	1	18.45	1	20	978	997	UGACAGAAGAGAGCGAGCAC	GUGCUCUCUCUCUUCUGUCA	Cleavage	cdna:known chromosome:AGPv3:2:190489085:190492987:-1 gene:GRMZM2G126018 transcript:GRMZM2G126018_T01 description:"abinitio|cdna|est"	1
zma-miR156k-5p	GRMZM2G106798_T01	1	22.998	1	20	1134	1153	UGACAGAAGAGAGCGAGCAC	GUGCUCUCUCUCUUCUGUCA	Cleavage	cdna:known chromosome:AGPv3:4:17511896:17523810:1 gene:GRMZM2G106798 transcript:GRMZM2G106798_T01 description:"est"	1
zma-miR156k-5p	GRMZM2G126018_T02	1	18.45	1	20	896	915	UGACAGAAGAGAGCGAGCAC	GUGCUCUCUCUCUUCUGUCA	Cleavage	cdna:known chromosome:AGPv3:2:190489207:190493109:-1 gene:GRMZM2G126018 transcript:GRMZM2G126018_T02 description:"omrna|protein"	1
zma-miR156k-5p	GRMZM2G106798_T02	1	22.998	1	20	907	926	UGACAGAAGAGAGCGAGCAC	GUGCUCUCUCUCUUCUGUCA	Cleavage	cdna:known chromosome:AGPv3:4:17511896:17523810:1 gene:GRMZM2G106798 transcript:GRMZM2G106798_T02 description:"est"	1
zma-miR156k-5p	GRMZM2G106798_T03	1	22.998	1	20	888	907	UGACAGAAGAGAGCGAGCAC	GUGCUCUCUCUCUUCUGUCA	Cleavage	cdna:known chromosome:AGPv3:4:17511896:17523810:1 gene:GRMZM2G106798 transcript:GRMZM2G106798_T03 description:"est"	1
zma-miR156k-5p	GRMZM5G806833_T01	1	15.225	1	20	591	610	UGACAGAAGAGAGCGAGCAC	GUGCUCUCUCUCUUCUGUCA	Cleavage	cdna:known chromosome:AGPv3:7:136363257:136364624:-1 gene:GRMZM5G806833 transcript:GRMZM5G806833_T01 description:"est"	1
zma-miR156k-5p	GRMZM2G371033_T01	1	18.515	1	20	590	609	UGACAGAAGAGAGCGAGCAC	GUGCUCUCUCUCUUCUGUCA	Cleavage	cdna:known chromosome:AGPv3:8:161072193:161075285:-1 gene:GRMZM2G371033 transcript:GRMZM2G371033_T01 description:"est|omrna|protein"	1
zma-miR156k-5p	GRMZM2G126827_T01	1	22.697	1	20	927	946	UGACAGAAGAGAGCGAGCAC	AUGCUCUCUCUCUUCUGUCA	Cleavage	cdna:known chromosome:AGPv3:5:86820671:86824256:1 gene:GRMZM2G126827 transcript:GRMZM2G126827_T01 description:"cdna|est|omrna|protein"	1
zma-miR156k-5p	GRMZM2G067624_T01	1	16.263	1	20	1040	1059	UGACAGAAGAGAGCGAGCAC	AUGCUCUCUCUCUUCUGUCA	Cleavage	cdna:known chromosome:AGPv3:7:151254398:151256086:-1 gene:GRMZM2G067624 transcript:GRMZM2G067624_T01 description:"cdna|est"	1
zma-miR156k-5p	GRMZM2G156621_T01	1	22.697	1	20	859	878	UGACAGAAGAGAGCGAGCAC	AUGCUCUCUCUCUUCUGUCA	Cleavage	cdna:known chromosome:AGPv3:5:131224969:131228486:-1 gene:GRMZM2G156621 transcript:GRMZM2G156621_T01 description:"cdna|est|omrna|protein"	1
zma-miR156k-5p	GRMZM2G067624_T02	1	16.263	1	20	724	743	UGACAGAAGAGAGCGAGCAC	AUGCUCUCUCUCUUCUGUCA	Cleavage	cdna:known chromosome:AGPv3:7:151254399:151256086:-1 gene:GRMZM2G067624 transcript:GRMZM2G067624_T02 description:"abinitio|cdna|est|omrna"	1
zma-miR156k-5p	GRMZM2G113779_T01	1	14.231	1	20	319	338	UGACAGAAGAGAGCGAGCAC	AUGCUCUCUCUCUUCUGUCA	Cleavage	cdna:known chromosome:AGPv3:2:202626703:202628534:-1 gene:GRMZM2G113779 transcript:GRMZM2G113779_T01 description:"abinitio|cdna|est|omrna"	1
zma-miR160f-5p_1ss21GA	GRMZM2G081406_T01	1	22.146	1	21	1499	1519	UGCCUGGCUCCCUGUAUGCCA	AGCCAUACAGGGAGCCAGGCA	Cleavage	cdna:known chromosome:AGPv3:4:143829841:143832631:1 gene:GRMZM2G081406 transcript:GRMZM2G081406_T01 description:"abinitio|cdna|est"	1
zma-miR164a-5p	GRMZM2G114850_T01	1	20.062	1	21	1180	1200	UGGAGAAGCAGGGCACGUGCA	AGCAGGUGCCCUGCUUCUCCA	Cleavage	cdna:known chromosome:AGPv3:3:122090412:122094741:1 gene:GRMZM2G114850 transcript:GRMZM2G114850_T01 description:"cdna|est|omrna"	1
zma-miR164a-5p	GRMZM2G063522_T01	1	19.743	1	21	895	915	UGGAGAAGCAGGGCACGUGCA	AGCAAGUGCCCUGCUUCUCCA	Cleavage	cdna:known chromosome:AGPv3:5:43445603:43449974:-1 gene:GRMZM2G063522 transcript:GRMZM2G063522_T01 description:"est|omrna|protein"	1
zma-miR164a-5p	GRMZM2G393433_T02	1	17.089	1	21	814	834	UGGAGAAGCAGGGCACGUGCA	AGCUCGUGCCCUGCUUCUCCA	Cleavage	cdna:known chromosome:AGPv3:6:16291317:16293469:-1 gene:GRMZM2G393433 transcript:GRMZM2G393433_T02 description:"cdna|est|omrna"	1
zma-miR164a-5p	GRMZM2G393433_T01	1	17.089	1	21	854	874	UGGAGAAGCAGGGCACGUGCA	AGCUCGUGCCCUGCUUCUCCA	Cleavage	cdna:known chromosome:AGPv3:6:16291428:16293647:-1 gene:GRMZM2G393433 transcript:GRMZM2G393433_T01 description:"cdna|est|omrna|protein"	1
zma-miR164a-5p	GRMZM2G139700_T01	1	20.392	1	21	737	757	UGGAGAAGCAGGGCACGUGCA	AGCUCGUGCCCUGCUUCUCCA	Cleavage	cdna:known chromosome:AGPv3:3:137606842:137608651:1 gene:GRMZM2G139700 transcript:GRMZM2G139700_T01 description:"protein"	1
zma-miR164f-5p_R-1	GRMZM2G114850_T01	1	20.062	1	20	1181	1200	UGGAGAAGCAGGGCACGUGC	GCAGGUGCCCUGCUUCUCCA	Cleavage	cdna:known chromosome:AGPv3:3:122090412:122094741:1 gene:GRMZM2G114850 transcript:GRMZM2G114850_T01 description:"cdna|est|omrna"	1
zma-miR164f-5p_R-1	GRMZM2G063522_T01	1	19.743	1	20	896	915	UGGAGAAGCAGGGCACGUGC	GCAAGUGCCCUGCUUCUCCA	Cleavage	cdna:known chromosome:AGPv3:5:43445603:43449974:-1 gene:GRMZM2G063522 transcript:GRMZM2G063522_T01 description:"est|omrna|protein"	1
zma-miR164f-5p_R-1	GRMZM2G393433_T02	1	17.089	1	20	815	834	UGGAGAAGCAGGGCACGUGC	GCUCGUGCCCUGCUUCUCCA	Cleavage	cdna:known chromosome:AGPv3:6:16291317:16293469:-1 gene:GRMZM2G393433 transcript:GRMZM2G393433_T02 description:"cdna|est|omrna"	1
zma-miR164f-5p_R-1	GRMZM2G393433_T01	1	17.089	1	20	855	874	UGGAGAAGCAGGGCACGUGC	GCUCGUGCCCUGCUUCUCCA	Cleavage	cdna:known chromosome:AGPv3:6:16291428:16293647:-1 gene:GRMZM2G393433 transcript:GRMZM2G393433_T01 description:"cdna|est|omrna|protein"	1
zma-miR164f-5p_R-1	GRMZM2G139700_T01	1	20.392	1	20	738	757	UGGAGAAGCAGGGCACGUGC	GCUCGUGCCCUGCUUCUCCA	Cleavage	cdna:known chromosome:AGPv3:3:137606842:137608651:1 gene:GRMZM2G139700 transcript:GRMZM2G139700_T01 description:"protein"	1
zma-miR166a-3p	GRMZM2G042250_T04	1	23.534	1	21	628	648	UCGGACCAGGCUUCAUUCCCC	CUGGGAUGAAGCCUGGUCCGG	Cleavage	cdna:known chromosome:AGPv3:1:2791599:2796740:1 gene:GRMZM2G042250 transcript:GRMZM2G042250_T04 description:"cdna|est|protein"	1
zma-miR166a-3p	GRMZM2G109987_T04	1	24.232	1	21	1039	1059	UCGGACCAGGCUUCAUUCCCC	CUGGGAUGAAGCCUGGUCCGG	Cleavage	cdna:known chromosome:AGPv3:9:154915666:154920527:-1 gene:GRMZM2G109987 transcript:GRMZM2G109987_T04 description:"est"	1
zma-miR166a-3p	AC187157.4_FGT005	1	23.173	1	21	563	583	UCGGACCAGGCUUCAUUCCCC	CCGGGAUGAAGCCUGGUCCGG	Cleavage	cdna:known chromosome:AGPv3:8:22645969:22650386:-1 gene:AC187157.4_FG005 transcript:AC187157.4_FGT005 description:"abinitio"	1
zma-miR166a-3p	GRMZM2G042250_T01	1	23.534	1	21	628	648	UCGGACCAGGCUUCAUUCCCC	CUGGGAUGAAGCCUGGUCCGG	Cleavage	cdna:known chromosome:AGPv3:1:2791599:2798512:1 gene:GRMZM2G042250 transcript:GRMZM2G042250_T01 description:"cdna|est|protein"	1
zma-miR166a-3p	GRMZM2G042250_T03	1	23.534	1	21	628	648	UCGGACCAGGCUUCAUUCCCC	CUGGGAUGAAGCCUGGUCCGG	Cleavage	cdna:known chromosome:AGPv3:1:2791599:2798485:1 gene:GRMZM2G042250 transcript:GRMZM2G042250_T03 description:"cdna|est|protein"	1
zma-miR166a-3p	GRMZM2G042250_T02	1	23.534	1	21	714	734	UCGGACCAGGCUUCAUUCCCC	CUGGGAUGAAGCCUGGUCCGG	Cleavage	cdna:known chromosome:AGPv3:1:2791821:2798509:1 gene:GRMZM2G042250 transcript:GRMZM2G042250_T02 description:"abinitio|cdna|est|omrna"	1
zma-miR166a-3p	GRMZM2G109987_T05	1	24.232	1	21	774	794	UCGGACCAGGCUUCAUUCCCC	CUGGGAUGAAGCCUGGUCCGG	Cleavage	cdna:known chromosome:AGPv3:9:154912659:154919912:-1 gene:GRMZM2G109987 transcript:GRMZM2G109987_T05 description:"cdna|omrna|protein"	1
zma-miR166a-3p	GRMZM2G003509_T02	1	23.776	1	21	805	825	UCGGACCAGGCUUCAUUCCCC	UUGGGAUGAAGCCUGGUCCGG	Cleavage	cdna:known chromosome:AGPv3:1:173252321:173257862:-1 gene:GRMZM2G003509 transcript:GRMZM2G003509_T02 description:"est|omrna"	1
zma-miR166a-3p	GRMZM2G469551_T02	1	19.005	1	21	590	610	UCGGACCAGGCUUCAUUCCCC	CUGGGAUGAAGCCUGGUCCGG	Cleavage	cdna:known chromosome:AGPv3:1:230597149:230608346:-1 gene:GRMZM2G469551 transcript:GRMZM2G469551_T02 description:"cdna|est|omrna|protein"	1
zma-miR166a-3p	GRMZM2G178102_T01	1	20.931	1	21	1035	1055	UCGGACCAGGCUUCAUUCCCC	UUGGGAUGAAGCCUGGUCCGG	Cleavage	cdna:known chromosome:AGPv3:3:123281942:123288759:-1 gene:GRMZM2G178102 transcript:GRMZM2G178102_T01 description:"cdna|est|protein"	1
zma-miR166a-3p	GRMZM2G003509_T01	1	21.036	1	21	736	756	UCGGACCAGGCUUCAUUCCCC	UUGGGAUGAAGCCUGGUCCGG	Cleavage	cdna:known chromosome:AGPv3:1:173251835:173257862:-1 gene:GRMZM2G003509 transcript:GRMZM2G003509_T01 description:"cdna|est|omrna|protein"	1
zma-miR166a-3p	GRMZM2G109987_T03	1	24.232	1	21	1039	1059	UCGGACCAGGCUUCAUUCCCC	CUGGGAUGAAGCCUGGUCCGG	Cleavage	cdna:known chromosome:AGPv3:9:154912262:154920527:-1 gene:GRMZM2G109987 transcript:GRMZM2G109987_T03 description:"est"	1
zma-miR166a-3p	GRMZM2G109987_T02	1	24.232	1	21	1039	1059	UCGGACCAGGCUUCAUUCCCC	CUGGGAUGAAGCCUGGUCCGG	Cleavage	cdna:known chromosome:AGPv3:9:154912262:154920527:-1 gene:GRMZM2G109987 transcript:GRMZM2G109987_T02 description:"cdna|est|protein"	1
zma-miR166a-3p	GRMZM2G109987_T01	1	24.232	1	21	1039	1059	UCGGACCAGGCUUCAUUCCCC	CUGGGAUGAAGCCUGGUCCGG	Cleavage	cdna:known chromosome:AGPv3:9:154912262:154920527:-1 gene:GRMZM2G109987 transcript:GRMZM2G109987_T01 description:"est"	1
zma-miR166a-3p	GRMZM2G469551_T01	1	19.005	1	21	590	610	UCGGACCAGGCUUCAUUCCCC	CUGGGAUGAAGCCUGGUCCGG	Cleavage	cdna:known chromosome:AGPv3:1:230596368:230608346:-1 gene:GRMZM2G469551 transcript:GRMZM2G469551_T01 description:"cdna|est|omrna|protein"	1
zma-miR166j-3p	GRMZM5G845891_T01	1	21.521	1	21	1867	1887	UCGGACCAGGCUUCAAUCCCU	GAGGAAUGAAGCCUGGUCCGA	Cleavage	cdna:known chromosome:AGPv3:4:178166680:178168813:-1 gene:GRMZM5G845891 transcript:GRMZM5G845891_T01 description:"cdna"	1
zma-miR166l-3p	GRMZM2G042250_T04	1	23.534	1	21	628	648	UCGGACCAGGCUUCAUUCCUC	CUGGGAUGAAGCCUGGUCCGG	Cleavage	cdna:known chromosome:AGPv3:1:2791599:2796740:1 gene:GRMZM2G042250 transcript:GRMZM2G042250_T04 description:"cdna|est|protein"	1
zma-miR166l-3p	GRMZM2G109987_T04	1	24.232	1	21	1039	1059	UCGGACCAGGCUUCAUUCCUC	CUGGGAUGAAGCCUGGUCCGG	Cleavage	cdna:known chromosome:AGPv3:9:154915666:154920527:-1 gene:GRMZM2G109987 transcript:GRMZM2G109987_T04 description:"est"	1
zma-miR166l-3p	AC187157.4_FGT005	1	23.173	1	21	563	583	UCGGACCAGGCUUCAUUCCUC	CCGGGAUGAAGCCUGGUCCGG	Cleavage	cdna:known chromosome:AGPv3:8:22645969:22650386:-1 gene:AC187157.4_FG005 transcript:AC187157.4_FGT005 description:"abinitio"	1
zma-miR166l-3p	GRMZM2G042250_T01	1	23.534	1	21	628	648	UCGGACCAGGCUUCAUUCCUC	CUGGGAUGAAGCCUGGUCCGG	Cleavage	cdna:known chromosome:AGPv3:1:2791599:2798512:1 gene:GRMZM2G042250 transcript:GRMZM2G042250_T01 description:"cdna|est|protein"	1
zma-miR166l-3p	GRMZM2G042250_T03	1	23.534	1	21	628	648	UCGGACCAGGCUUCAUUCCUC	CUGGGAUGAAGCCUGGUCCGG	Cleavage	cdna:known chromosome:AGPv3:1:2791599:2798485:1 gene:GRMZM2G042250 transcript:GRMZM2G042250_T03 description:"cdna|est|protein"	1
zma-miR166l-3p	GRMZM2G042250_T02	1	23.534	1	21	714	734	UCGGACCAGGCUUCAUUCCUC	CUGGGAUGAAGCCUGGUCCGG	Cleavage	cdna:known chromosome:AGPv3:1:2791821:2798509:1 gene:GRMZM2G042250 transcript:GRMZM2G042250_T02 description:"abinitio|cdna|est|omrna"	1
zma-miR166l-3p	GRMZM2G109987_T05	1	24.232	1	21	774	794	UCGGACCAGGCUUCAUUCCUC	CUGGGAUGAAGCCUGGUCCGG	Cleavage	cdna:known chromosome:AGPv3:9:154912659:154919912:-1 gene:GRMZM2G109987 transcript:GRMZM2G109987_T05 description:"cdna|omrna|protein"	1
zma-miR166l-3p	GRMZM2G003509_T02	1	23.776	1	21	805	825	UCGGACCAGGCUUCAUUCCUC	UUGGGAUGAAGCCUGGUCCGG	Cleavage	cdna:known chromosome:AGPv3:1:173252321:173257862:-1 gene:GRMZM2G003509 transcript:GRMZM2G003509_T02 description:"est|omrna"	1
zma-miR166l-3p	GRMZM2G469551_T02	1	19.005	1	21	590	610	UCGGACCAGGCUUCAUUCCUC	CUGGGAUGAAGCCUGGUCCGG	Cleavage	cdna:known chromosome:AGPv3:1:230597149:230608346:-1 gene:GRMZM2G469551 transcript:GRMZM2G469551_T02 description:"cdna|est|omrna|protein"	1
zma-miR166l-3p	GRMZM2G178102_T01	1	20.931	1	21	1035	1055	UCGGACCAGGCUUCAUUCCUC	UUGGGAUGAAGCCUGGUCCGG	Cleavage	cdna:known chromosome:AGPv3:3:123281942:123288759:-1 gene:GRMZM2G178102 transcript:GRMZM2G178102_T01 description:"cdna|est|protein"	1
zma-miR166l-3p	GRMZM2G003509_T01	1	21.036	1	21	736	756	UCGGACCAGGCUUCAUUCCUC	UUGGGAUGAAGCCUGGUCCGG	Cleavage	cdna:known chromosome:AGPv3:1:173251835:173257862:-1 gene:GRMZM2G003509 transcript:GRMZM2G003509_T01 description:"cdna|est|omrna|protein"	1
zma-miR166l-3p	GRMZM2G109987_T03	1	24.232	1	21	1039	1059	UCGGACCAGGCUUCAUUCCUC	CUGGGAUGAAGCCUGGUCCGG	Cleavage	cdna:known chromosome:AGPv3:9:154912262:154920527:-1 gene:GRMZM2G109987 transcript:GRMZM2G109987_T03 description:"est"	1
zma-miR166l-3p	GRMZM2G109987_T02	1	24.232	1	21	1039	1059	UCGGACCAGGCUUCAUUCCUC	CUGGGAUGAAGCCUGGUCCGG	Cleavage	cdna:known chromosome:AGPv3:9:154912262:154920527:-1 gene:GRMZM2G109987 transcript:GRMZM2G109987_T02 description:"cdna|est|protein"	1
zma-miR166l-3p	GRMZM2G109987_T01	1	24.232	1	21	1039	1059	UCGGACCAGGCUUCAUUCCUC	CUGGGAUGAAGCCUGGUCCGG	Cleavage	cdna:known chromosome:AGPv3:9:154912262:154920527:-1 gene:GRMZM2G109987 transcript:GRMZM2G109987_T01 description:"est"	1
zma-miR166l-3p	GRMZM2G469551_T01	1	19.005	1	21	590	610	UCGGACCAGGCUUCAUUCCUC	CUGGGAUGAAGCCUGGUCCGG	Cleavage	cdna:known chromosome:AGPv3:1:230596368:230608346:-1 gene:GRMZM2G469551 transcript:GRMZM2G469551_T01 description:"cdna|est|omrna|protein"	1
zma-miR169a-5p_R-1	GRMZM2G078124_T02	1	18.351	1	20	1316	1335	CAGCCAAGGAUGACUUGCCG	AGGCAAGUCAUCCUUGGCUA	Cleavage	cdna:known chromosome:AGPv3:2:193350094:193353246:-1 gene:GRMZM2G078124 transcript:GRMZM2G078124_T02 description:"cdna|est|omrna|protein"	1
zma-miR169a-5p_R-1	GRMZM2G078124_T01	1	18.351	1	20	546	565	CAGCCAAGGAUGACUUGCCG	AGGCAAGUCAUCCUUGGCUA	Cleavage	cdna:known chromosome:AGPv3:2:193348716:193351302:-1 gene:GRMZM2G078124 transcript:GRMZM2G078124_T01 description:"cdna|est"	1
zma-miR169c-3p_R-2	AC197427.3_FGT003	1	21.029	1	20	825	844	GGCAAGUCUGUCCUUGGCUA	GAGUCAAGGACAGAUUUGCC	Cleavage	cdna:novel chromosome:AGPv3:4:206340832:206344559:1 gene:AC197427.3_FG003 transcript:AC197427.3_FGT003 description:"abinitio"	1
zma-miR169f-5p_L+1R-1	GRMZM2G078124_T02	1	18.264	1	21	1316	1336	CUAGCCAAGGAUGACUUGCCU	AGGCAAGUCAUCCUUGGCUAU	Cleavage	cdna:known chromosome:AGPv3:2:193350094:193353246:-1 gene:GRMZM2G078124 transcript:GRMZM2G078124_T02 description:"cdna|est|omrna|protein"	1
zma-miR169f-5p_L+1R-1	GRMZM2G078124_T01	1	18.264	1	21	546	566	CUAGCCAAGGAUGACUUGCCU	AGGCAAGUCAUCCUUGGCUAU	Cleavage	cdna:known chromosome:AGPv3:2:193348716:193351302:-1 gene:GRMZM2G078124 transcript:GRMZM2G078124_T01 description:"cdna|est"	1
zma-miR169f-5p_R-1_1ss1TG	GRMZM2G078124_T02	1	18.351	1	20	1316	1335	GAGCCAAGGAUGACUUGCCU	AGGCAAGUCAUCCUUGGCUA	Cleavage	cdna:known chromosome:AGPv3:2:193350094:193353246:-1 gene:GRMZM2G078124 transcript:GRMZM2G078124_T02 description:"cdna|est|omrna|protein"	1
zma-miR169f-5p_R-1_1ss1TG	GRMZM2G078124_T01	1	18.351	1	20	546	565	GAGCCAAGGAUGACUUGCCU	AGGCAAGUCAUCCUUGGCUA	Cleavage	cdna:known chromosome:AGPv3:2:193348716:193351302:-1 gene:GRMZM2G078124 transcript:GRMZM2G078124_T01 description:"cdna|est"	1
zma-miR169f-5p_R-1_1ss1TG	GRMZM2G040349_T01	1	18.791	1	20	1263	1282	GAGCCAAGGAUGACUUGCCU	UGGCAACUCAUCCUUGGCUC	Cleavage	cdna:known chromosome:AGPv3:2:211453451:211457855:-1 gene:GRMZM2G040349 transcript:GRMZM2G040349_T01 description:"cdna|est|protein"	1
zma-miR169f-5p_R-1_1ss1TG	GRMZM2G040349_T02	1	18.791	1	20	1445	1464	GAGCCAAGGAUGACUUGCCU	UGGCAACUCAUCCUUGGCUC	Cleavage	cdna:known chromosome:AGPv3:2:211453451:211457584:-1 gene:GRMZM2G040349 transcript:GRMZM2G040349_T02 description:"cdna|est|protein"	1
zma-miR169l-3p_L+1	GRMZM2G069649_T01	1	23.767	1	21	1636	1656	GGGCAAAUCAUCCCUGCUACC	CGUGGUAGGGAUGAUUUGCCC	Cleavage	cdna:known chromosome:AGPv3:5:115766152:115769185:1 gene:GRMZM2G069649 transcript:GRMZM2G069649_T01 description:"cdna|est|omrna|protein"	1
zma-miR169l-5p	GRMZM2G078124_T02	1	18.351	1	21	1315	1335	UAGCCAGGGAUGAUUUGCCUG	CAGGCAAGUCAUCCUUGGCUA	Cleavage	cdna:known chromosome:AGPv3:2:193350094:193353246:-1 gene:GRMZM2G078124 transcript:GRMZM2G078124_T02 description:"cdna|est|omrna|protein"	1
zma-miR169l-5p	GRMZM2G078124_T01	1	18.351	1	21	545	565	UAGCCAGGGAUGAUUUGCCUG	CAGGCAAGUCAUCCUUGGCUA	Cleavage	cdna:known chromosome:AGPv3:2:193348716:193351302:-1 gene:GRMZM2G078124 transcript:GRMZM2G078124_T01 description:"cdna|est"	1
zma-miR319a-3p_R+1	GRMZM2G028054_T03	1	16.03	1	21	1359	1379	UUGGACUGAAGGGUGCUCCCU	AUGGAGCCCCCUUCAGUCCAA	Cleavage	cdna:known chromosome:AGPv3:8:170725076:170728865:-1 gene:GRMZM2G028054 transcript:GRMZM2G028054_T03 description:"est|omrna|protein"	1
zma-miR319a-3p_R+1	GRMZM2G028054_T02	1	16.03	1	21	1418	1438	UUGGACUGAAGGGUGCUCCCU	AUGGAGCCCCCUUCAGUCCAA	Cleavage	cdna:known chromosome:AGPv3:8:170725076:170728865:-1 gene:GRMZM2G028054 transcript:GRMZM2G028054_T02 description:"est|omrna|protein"	1
zma-miR319a-3p_R+1	GRMZM2G028054_T01	1	16.03	1	21	1508	1528	UUGGACUGAAGGGUGCUCCCU	AUGGAGCCCCCUUCAGUCCAA	Cleavage	cdna:known chromosome:AGPv3:8:170725034:170728865:-1 gene:GRMZM2G028054 transcript:GRMZM2G028054_T01 description:"cdna|est|protein"	1
zma-miR390a-5p	GRMZM2G304745_T01	1	21.54	1	21	242	262	AAGCUCAGGAGGGAUAGCGCC	GGCACUAUCCCUCCUGAGCUU	Cleavage	cdna:known chromosome:AGPv3:2:23576102:23579908:-1 gene:GRMZM2G304745 transcript:GRMZM2G304745_T01 description:"est|omrna|protein"	1
zma-miR393b-5p_R-1	GRMZM2G135978_T01	1	18.848	1	21	1721	1741	UCCAAAGGGAUCGCAUUGAUC	AGACAAUGCGAUCCCUUUGGA	Cleavage	cdna:known chromosome:AGPv3:8:126645845:126651380:-1 gene:GRMZM2G135978 transcript:GRMZM2G135978_T01 description:"cdna|est|omrna|protein"	1
zma-miR393b-5p_R-1	GRMZM2G137451_T02	1	19.041	1	21	1974	1994	UCCAAAGGGAUCGCAUUGAUC	ACACAAUGCGAUCCCUUUGGA	Cleavage	cdna:known chromosome:AGPv3:10:111015992:111020081:-1 gene:GRMZM2G137451 transcript:GRMZM2G137451_T02 description:"cdna|est|omrna|protein"	1
zma-miR393b-5p_R-1	GRMZM2G137451_T01	1	19.041	1	21	1858	1878	UCCAAAGGGAUCGCAUUGAUC	ACACAAUGCGAUCCCUUUGGA	Cleavage	cdna:known chromosome:AGPv3:10:111015778:111020087:-1 gene:GRMZM2G137451 transcript:GRMZM2G137451_T01 description:"cdna|est|protein"	1
zma-miR393b-5p_R-1	GRMZM5G848945_T02	1	19.825	1	21	2065	2085	UCCAAAGGGAUCGCAUUGAUC	AGACAAUGCGAUCCCUUUGGA	Cleavage	cdna:known chromosome:AGPv3:2:65666122:65670490:1 gene:GRMZM5G848945 transcript:GRMZM5G848945_T02 description:"est|mrna"	1
zma-miR827-3p	GRMZM2G166976_T01	1	23.743	1	21	580	600	UUAGAUGACCAUCAGCAAACA	GUUUUGUUGAUGGUCAUCUAG	Cleavage	cdna:known chromosome:AGPv3:5:196079252:196085120:1 gene:GRMZM2G166976 transcript:GRMZM2G166976_T01 description:"est|omrna|protein"	1
PC-3p-100706_6	GRMZM2G312661_T01	1.5	23.319	1	20	388	407	GGAGCUGCAAACACUCUGGU	ACCAGAGUGUUUGCAGCCCC	Cleavage	cdna:known chromosome:AGPv3:1:54604122:54605973:-1 gene:GRMZM2G312661 transcript:GRMZM2G312661_T01 description:"cdna|est|omrna|protein"	1
PC-3p-151371_4	GRMZM2G461804_T01	1.5	23.144	1	21	1425	1445	UCCGGAACAACCGAACAGGGC	GCCCUGUUCGGUUGUACCGGA	Cleavage	cdna:novel chromosome:AGPv3:4:239761066:239763817:-1 gene:GRMZM2G461804 transcript:GRMZM2G461804_T01 description:"abinitio|est|omrna"	1
PC-3p-172602_4	GRMZM2G019799_T01	1.5	22.227	1	20	3157	3176	AUUUUAGCCCCUCCAAUCUC	GAGAUUGGAGGGGUUGAGAU	Cleavage	cdna:novel chromosome:AGPv3:1:286429198:286437131:-1 gene:GRMZM2G019799 transcript:GRMZM2G019799_T01 description:"abinitio"	1
PC-3p-172602_4	GRMZM2G009335_T02	1.5	22.35	1	20	942	961	AUUUUAGCCCCUCCAAUCUC	GAUAUUGGAGGGGCUAAAGU	Cleavage	cdna:known chromosome:AGPv3:9:83288965:83290942:-1 gene:GRMZM2G009335 transcript:GRMZM2G009335_T02 description:"cdna|est"	1
PC-3p-172602_4	GRMZM2G009335_T03	1.5	22.35	1	20	1695	1714	AUUUUAGCCCCUCCAAUCUC	GAUAUUGGAGGGGCUAAAGU	Cleavage	cdna:known chromosome:AGPv3:9:83288941:83290942:-1 gene:GRMZM2G009335 transcript:GRMZM2G009335_T03 description:"est|mrna"	1
PC-3p-172602_4	GRMZM2G044862_T01	1.5	22.093	1	20	2359	2378	AUUUUAGCCCCUCCAAUCUC	UAGAUUGGAGGAGCUAAAAU	Cleavage	cdna:known chromosome:AGPv3:4:184714280:184721026:1 gene:GRMZM2G044862 transcript:GRMZM2G044862_T01 description:"cdna|est|omrna|protein"	1
PC-3p-172602_4	GRMZM2G047513_T01	1.5	23.555	1	20	1126	1145	AUUUUAGCCCCUCCAAUCUC	AGGAUUAGAGGGGCUAAAAU	Cleavage	cdna:novel chromosome:AGPv3:1:23961976:23966539:1 gene:GRMZM2G047513 transcript:GRMZM2G047513_T01 description:"cdna|est|omrna|protein"	1
PC-3p-236089_3	GRMZM2G161521_T01	1.5	14.149	1	21	654	674	CCAAUCCCAUCUAAUGCAUGG	ACAUGGAUUGGAUGGGAUUGG	Cleavage	cdna:known chromosome:AGPv3:4:23097637:23098423:1 gene:GRMZM2G161521 transcript:GRMZM2G161521_T01 description:"abinitio|cdna|est"	1
PC-3p-236089_3	GRMZM2G318633_T02	1.5	21.633	1	21	1115	1135	CCAAUCCCAUCUAAUGCAUGG	AUAUGGAUUGGAUGGGAUUGG	Cleavage	cdna:known chromosome:AGPv3:5:155564717:155566089:1 gene:GRMZM2G318633 transcript:GRMZM2G318633_T02 description:"cdna|protein"	1
PC-3p-236089_3	GRMZM2G318633_T03	1.5	22.073	1	21	1307	1327	CCAAUCCCAUCUAAUGCAUGG	AUAUGGAUUGGAUGGGAUUGG	Cleavage	cdna:known chromosome:AGPv3:5:155564717:155566067:1 gene:GRMZM2G318633 transcript:GRMZM2G318633_T03 description:"cdna|protein"	1
PC-3p-393710_2	GRMZM2G032140_T01	1.5	15.238	1	21	1552	1572	AGACACGAACCAAACAGACCU	AGGGCUGUUUGGUUUGUGUCU	Cleavage	cdna:novel chromosome:AGPv3:4:145207162:145210473:1 gene:GRMZM2G032140 transcript:GRMZM2G032140_T01 description:"abinitio|est|omrna|protein"	1
PC-3p-579827_2	GRMZM2G030669_T01	1.5	15.508	1	21	798	818	UUCCUGUUUGGAUAUUUAGCU	CACAAGAUAUCCAAACAGGAA	Cleavage	cdna:novel chromosome:AGPv3:9:133259720:133262774:1 gene:GRMZM2G030669 transcript:GRMZM2G030669_T01 description:"abinitio"	1
PC-3p-579827_2	GRMZM5G878497_T01	1.5	15.753	1	21	912	932	UUCCUGUUUGGAUAUUUAGCU	CACAAGAUAUCCAAACAGGAA	Cleavage	cdna:novel chromosome:AGPv3:2:101878375:101884900:-1 gene:GRMZM5G878497 transcript:GRMZM5G878497_T01 description:"est"	1
PC-3p-579827_2	GRMZM2G067450_T01	1.5	15.48	1	21	996	1016	UUCCUGUUUGGAUAUUUAGCU	CACAAGAUAUCCAAACAGGAA	Cleavage	cdna:novel chromosome:AGPv3:9:111664985:111669855:1 gene:GRMZM2G067450 transcript:GRMZM2G067450_T01 description:"est"	1
PC-3p-579827_2	GRMZM2G094269_T01	1.5	16.812	1	21	1092	1112	UUCCUGUUUGGAUAUUUAGCU	CACAAGAUAUCCAAACAGGAA	Cleavage	cdna:novel chromosome:AGPv3:4:140752008:140754743:-1 gene:GRMZM2G094269 transcript:GRMZM2G094269_T01 description:"abinitio"	1
PC-3p-579827_2	GRMZM2G025264_T01	1.5	16.821	1	21	1134	1154	UUCCUGUUUGGAUAUUUAGCU	CACAAGAUAUCCAAACAGGAA	Cleavage	cdna:novel chromosome:AGPv3:2:130601336:130605049:1 gene:GRMZM2G025264 transcript:GRMZM2G025264_T01 description:"abinitio"	1
PC-3p-579827_2	GRMZM5G869501_T01	1.5	16.812	1	21	1245	1265	UUCCUGUUUGGAUAUUUAGCU	CACAAGAUAUCCAAACAGGAA	Cleavage	cdna:novel chromosome:AGPv3:10:126869728:126873446:-1 gene:GRMZM5G869501 transcript:GRMZM5G869501_T01 description:"abinitio"	1
PC-3p-579827_2	GRMZM2G161735_T01	1.5	16.812	1	21	1332	1352	UUCCUGUUUGGAUAUUUAGCU	CACAAGAUAUCCAAACAGGAA	Cleavage	cdna:novel chromosome:AGPv3:4:166327265:166330978:-1 gene:GRMZM2G161735 transcript:GRMZM2G161735_T01 description:"abinitio"	1
PC-3p-579827_2	GRMZM5G868324_T01	1.5	16.812	1	21	1398	1418	UUCCUGUUUGGAUAUUUAGCU	CACAAGAUAUCCAAACAGGAA	Cleavage	cdna:novel chromosome:AGPv3:1:152415014:152418731:1 gene:GRMZM5G868324 transcript:GRMZM5G868324_T01 description:"abinitio"	1
PC-3p-579827_2	GRMZM2G085538_T01	1.5	15.753	1	21	1275	1295	UUCCUGUUUGGAUAUUUAGCU	CACAAGAUAUCCAAACAGGAA	Cleavage	cdna:novel chromosome:AGPv3:9:76742210:76747774:-1 gene:GRMZM2G085538 transcript:GRMZM2G085538_T01 description:"abinitio|est|omrna"	1
PC-3p-579827_2	GRMZM2G134468_T01	1.5	16.815	1	21	1326	1346	UUCCUGUUUGGAUAUUUAGCU	CACAAGAUAUCCAAACAGGAA	Cleavage	cdna:novel chromosome:AGPv3:5:98341168:98346804:-1 gene:GRMZM2G134468 transcript:GRMZM2G134468_T01 description:"abinitio|est|omrna"	1
PC-3p-579827_2	GRMZM2G345619_T01	1.5	16.89	1	21	1398	1418	UUCCUGUUUGGAUAUUUAGCU	CACAAGAUAUCCAAACAGGAA	Cleavage	cdna:novel chromosome:AGPv3:1:129040792:129046421:1 gene:GRMZM2G345619 transcript:GRMZM2G345619_T01 description:"abinitio|est"	1
PC-3p-579827_2	GRMZM2G139886_T01	1.5	14.99	1	21	1464	1484	UUCCUGUUUGGAUAUUUAGCU	CACAAGAUAUCCAAACAGGAA	Cleavage	cdna:novel chromosome:AGPv3:8:5563141:5569250:1 gene:GRMZM2G139886 transcript:GRMZM2G139886_T01 description:"abinitio|est"	1
PC-3p-70257_9	GRMZM2G042599_T03	1.5	22.933	1	20	1356	1375	GUCUAGAAAGAACUAUAUUU	AAAUAUAGUUCUUUCUAGCC	Cleavage	cdna:known chromosome:AGPv3:2:3946960:3950571:-1 gene:GRMZM2G042599 transcript:GRMZM2G042599_T03 description:"cdna|est|protein"	1
PC-3p-70257_9	GRMZM2G042599_T04	1.5	22.933	1	20	1388	1407	GUCUAGAAAGAACUAUAUUU	AAAUAUAGUUCUUUCUAGCC	Cleavage	cdna:known chromosome:AGPv3:2:3946960:3950571:-1 gene:GRMZM2G042599 transcript:GRMZM2G042599_T04 description:"cdna|est"	1
PC-3p-70257_9	GRMZM2G042599_T01	1.5	22.933	1	20	1350	1369	GUCUAGAAAGAACUAUAUUU	AAAUAUAGUUCUUUCUAGCC	Cleavage	cdna:known chromosome:AGPv3:2:3946869:3950571:-1 gene:GRMZM2G042599 transcript:GRMZM2G042599_T01 description:"est"	1
PC-3p-70257_9	GRMZM2G042599_T02	1.5	22.933	1	20	1481	1500	GUCUAGAAAGAACUAUAUUU	AAAUAUAGUUCUUUCUAGCC	Cleavage	cdna:known chromosome:AGPv3:2:3946869:3950571:-1 gene:GRMZM2G042599 transcript:GRMZM2G042599_T02 description:"cdna|est"	1
PC-3p-70257_9	GRMZM2G327099_T01	1.5	15.25	1	20	2633	2652	GUCUAGAAAGAACUAUAUUU	AAAUAUAGUUCUUUCUAGCC	Cleavage	cdna:novel chromosome:AGPv3:10:107769636:107776364:1 gene:GRMZM2G327099 transcript:GRMZM2G327099_T01 description:"abinitio|est"	1
PC-5p-232686_3	GRMZM5G839763_T01	1.5	21.859	1	20	1932	1951	CGGAGGGGAUUGGAGAGGUU	AACCUCUUCAAUCCCCUCCU	Cleavage	cdna:known chromosome:AGPv3:2:24878635:24881986:-1 gene:GRMZM5G839763 transcript:GRMZM5G839763_T01 description:"cdna"	1
PC-5p-244174_3	GRMZM2G351990_T01	1.5	23.49	1	20	1448	1467	CCGAUCUAGAUCUAAUGGUA	AACCGUUGGAUCUAGAUUGG	Cleavage	cdna:known chromosome:AGPv3:8:141182700:141185718:-1 gene:GRMZM2G351990 transcript:GRMZM2G351990_T01 description:"cdna|est|omrna|protein"	1
PC-5p-244174_3	GRMZM2G308193_T04	1.5	17.255	1	20	1450	1469	CCGAUCUAGAUCUAAUGGUA	AACCGUUGGAUCUAGAUUGG	Cleavage	cdna:known chromosome:AGPv3:4:179840382:179842102:-1 gene:GRMZM2G308193 transcript:GRMZM2G308193_T04 description:"est"	1
PC-5p-244174_3	AC208895.3_FGT001	1.5	19.518	1	20	1304	1323	CCGAUCUAGAUCUAAUGGUA	GGCCUUUAGAUCUAGAUCGG	Cleavage	cdna:novel chromosome:AGPv3:3:33252367:33259299:1 gene:AC208895.3_FG001 transcript:AC208895.3_FGT001 description:"abinitio"	2
PC-5p-3035332_1	GRMZM2G140970_T01	1.5	14.761	1	21	895	915	AUCUUCGUCCUUGAAUUGUCA	CCACAGCUCAAGGACGAAGAU	Cleavage	cdna:known chromosome:AGPv3:2:219252562:219254776:1 gene:GRMZM2G140970 transcript:GRMZM2G140970_T01 description:"abinitio|est|omrna|protein"	1
PC-5p-3035332_1	GRMZM2G140970_T02	1.5	14.761	1	21	980	1000	AUCUUCGUCCUUGAAUUGUCA	CCACAGCUCAAGGACGAAGAU	Cleavage	cdna:known chromosome:AGPv3:2:219252477:219254700:1 gene:GRMZM2G140970 transcript:GRMZM2G140970_T02 description:"est|omrna|protein"	1
PC-5p-397584_2	GRMZM2G311051_T01	1.5	21.75	1	21	2073	2093	AUUCGGAUGACUAACCUUAGA	UCUAAGGUUAGUUGUUCGAAU	Cleavage	cdna:known chromosome:AGPv3:10:140488800:140493553:-1 gene:GRMZM2G311051 transcript:GRMZM2G311051_T01 description:"est|mrna"	1
PC-5p-75406_8	GRMZM2G351259_T01	1.5	23.776	1	21	1842	1862	CAUGGAUUGAGUGGGAUUGGG	UCCAAUCCCGCUCAAUCCAUA	Cleavage	cdna:known chromosome:AGPv3:1:72891989:72893894:1 gene:GRMZM2G351259 transcript:GRMZM2G351259_T01 description:"est"	1
PC-5p-75406_8	GRMZM2G001334_T05	1.5	20.752	1	21	2030	2050	CAUGGAUUGAGUGGGAUUGGG	UCUAAUCCCACUCAAUCCAUA	Cleavage	cdna:known chromosome:AGPv3:2:8295857:8302610:-1 gene:GRMZM2G001334 transcript:GRMZM2G001334_T05 description:"est"	1
PC-5p-75406_8	GRMZM2G001334_T02	1.5	20.752	1	21	2048	2068	CAUGGAUUGAGUGGGAUUGGG	UCUAAUCCCACUCAAUCCAUA	Cleavage	cdna:known chromosome:AGPv3:2:8295857:8302610:-1 gene:GRMZM2G001334 transcript:GRMZM2G001334_T02 description:"mrna"	1
PC-5p-75406_8	GRMZM2G001334_T06	1.5	20.752	1	21	2052	2072	CAUGGAUUGAGUGGGAUUGGG	UCUAAUCCCACUCAAUCCAUA	Cleavage	cdna:known chromosome:AGPv3:2:8295857:8302610:-1 gene:GRMZM2G001334 transcript:GRMZM2G001334_T06 description:"cdna|est"	1
PC-5p-75406_8	GRMZM2G001334_T04	1.5	20.752	1	21	2053	2073	CAUGGAUUGAGUGGGAUUGGG	UCUAAUCCCACUCAAUCCAUA	Cleavage	cdna:known chromosome:AGPv3:2:8295857:8302610:-1 gene:GRMZM2G001334 transcript:GRMZM2G001334_T04 description:"est"	1
PC-5p-75406_8	GRMZM2G001334_T03	1.5	20.752	1	21	2230	2250	CAUGGAUUGAGUGGGAUUGGG	UCUAAUCCCACUCAAUCCAUA	Cleavage	cdna:known chromosome:AGPv3:2:8295857:8302610:-1 gene:GRMZM2G001334 transcript:GRMZM2G001334_T03 description:"cdna"	1
PC-5p-75406_8	GRMZM2G015097_T01	1.5	8.667	1	21	1772	1792	CAUGGAUUGAGUGGGAUUGGG	UCCAAUUUCAUUCAAUCCAUG	Cleavage	cdna:known chromosome:AGPv3:1:171249195:171254764:1 gene:GRMZM2G015097 transcript:GRMZM2G015097_T01 description:"cdna|est|omrna|protein"	1
PC-5p-75406_8	GRMZM2G140150_T01	1.5	22.087	1	21	1465	1485	CAUGGAUUGAGUGGGAUUGGG	UCCAAACCCAUUCAAUCCAUG	Cleavage	cdna:known chromosome:AGPv3:5:205833927:205838509:-1 gene:GRMZM2G140150 transcript:GRMZM2G140150_T01 description:"est"	1
PC-5p-87289_7	GRMZM2G042295_T01	1.5	16.849	1	21	2320	2340	AGUGGAUUGAGGGGGAUUGGA	CUCAAUCUCCCUCAAUCCACC	Cleavage	cdna:known chromosome:AGPv3:3:180009697:180024511:1 gene:GRMZM2G042295 transcript:GRMZM2G042295_T01 description:"est|omrna|protein"	1
PC-5p-87289_7	GRMZM2G104955_T01	1.5	13.086	1	21	3244	3264	AGUGGAUUGAGGGGGAUUGGA	CUCAAUCCUCUUCAAUCCAUU	Cleavage	cdna:known chromosome:AGPv3:6:158314804:158321311:-1 gene:GRMZM2G104955 transcript:GRMZM2G104955_T01 description:"abinitio|cdna|est|omrna"	1
PC-5p-87289_7	GRMZM2G418752_T01	1.5	18.301	1	21	1877	1897	AGUGGAUUGAGGGGGAUUGGA	GGCAAUCCCUCUCAAUCCACA	Cleavage	cdna:known chromosome:AGPv3:7:110942240:110947021:-1 gene:GRMZM2G418752 transcript:GRMZM2G418752_T01 description:"abinitio|est|omrna"	1
bdi-miR156b-5p_R+2	GRMZM2G133959_T04	1.5	23.336	1	22	1144	1165	UGACAGAAGAGAGUGAGCACCA	UGAUGCUAACUCUCUUCUGUUA	Cleavage	cdna:known chromosome:AGPv3:8:156949383:156952928:1 gene:GRMZM2G133959 transcript:GRMZM2G133959_T04 description:"est"	1
bdi-miR156b-5p_R+2	GRMZM2G044697_T10	1.5	8.708	1	22	1390	1411	UGACAGAAGAGAGUGAGCACCA	AUAUGCUUACUCUUUUCUGUUA	Cleavage	cdna:known chromosome:AGPv3:3:19258580:19260950:1 gene:GRMZM2G044697 transcript:GRMZM2G044697_T10 description:"cdna"	1
bdi-miR156b-5p_R+2	GRMZM2G044697_T09	1.5	8.708	1	22	1477	1498	UGACAGAAGAGAGUGAGCACCA	AUAUGCUUACUCUUUUCUGUUA	Cleavage	cdna:known chromosome:AGPv3:3:19258512:19260950:1 gene:GRMZM2G044697 transcript:GRMZM2G044697_T09 description:"est"	1
gma-miR171m_1ss21AC	GRMZM2G110579_T01	1.5	23.999	1	21	1075	1095	UUGAGCCGCGUCAAUAUCUCC	AGCGAUAUUGGCGCGGCUCAA	Cleavage	cdna:known chromosome:AGPv3:5:192899281:192902025:1 gene:GRMZM2G110579 transcript:GRMZM2G110579_T01 description:"est|mrna"	1
osa-miR156a_R+1	GRMZM2G044697_T10	1.5	8.708	1	21	1391	1411	UGACAGAAGAGAGUGAGCACC	UAUGCUUACUCUUUUCUGUUA	Cleavage	cdna:known chromosome:AGPv3:3:19258580:19260950:1 gene:GRMZM2G044697 transcript:GRMZM2G044697_T10 description:"cdna"	1
osa-miR156a_R+1	GRMZM2G044697_T09	1.5	8.708	1	21	1478	1498	UGACAGAAGAGAGUGAGCACC	UAUGCUUACUCUUUUCUGUUA	Cleavage	cdna:known chromosome:AGPv3:3:19258512:19260950:1 gene:GRMZM2G044697 transcript:GRMZM2G044697_T09 description:"est"	1
osa-miR156a_R+1	GRMZM2G133959_T04	1.5	23.336	1	21	1145	1165	UGACAGAAGAGAGUGAGCACC	GAUGCUAACUCUCUUCUGUUA	Cleavage	cdna:known chromosome:AGPv3:8:156949383:156952928:1 gene:GRMZM2G133959 transcript:GRMZM2G133959_T04 description:"est"	1
osa-miR156a_R+1	GRMZM2G044697_T10	1.5	8.708	1	21	1391	1411	UGACAGAAGAGAGUGAGCACU	UAUGCUUACUCUUUUCUGUUA	Cleavage	cdna:known chromosome:AGPv3:3:19258580:19260950:1 gene:GRMZM2G044697 transcript:GRMZM2G044697_T10 description:"cdna"	1
osa-miR156a_R+1	GRMZM2G044697_T09	1.5	8.708	1	21	1478	1498	UGACAGAAGAGAGUGAGCACU	UAUGCUUACUCUUUUCUGUUA	Cleavage	cdna:known chromosome:AGPv3:3:19258512:19260950:1 gene:GRMZM2G044697 transcript:GRMZM2G044697_T09 description:"est"	1
osa-miR156a_R+1	GRMZM2G133959_T04	1.5	23.336	1	21	1145	1165	UGACAGAAGAGAGUGAGCACU	GAUGCUAACUCUCUUCUGUUA	Cleavage	cdna:known chromosome:AGPv3:8:156949383:156952928:1 gene:GRMZM2G133959 transcript:GRMZM2G133959_T04 description:"est"	1
osa-miR166a-3p_1ss21CT	GRMZM2G336718_T01	1.5	20.807	1	21	104	124	UCGGACCAGGCUUCAUUCCCU	UUGGGAUGGAGCCUGGUCCGG	Cleavage	cdna:novel chromosome:AGPv3:10:102296114:102300171:1 gene:GRMZM2G336718 transcript:GRMZM2G336718_T01 description:"abinitio|omrna|protein"	1
osa-miR166a-3p_1ss21CT	GRMZM2G123644_T01	1.5	19.564	1	21	545	565	UCGGACCAGGCUUCAUUCCCU	UUGGGAUGGAGCCUGGUCCGG	Cleavage	cdna:novel chromosome:AGPv3:10:71621291:71626431:1 gene:GRMZM2G123644 transcript:GRMZM2G123644_T01 description:"abinitio"	1
osa-miR169b_R+1	GRMZM5G853836_T01	1.5	20.936	1	22	551	572	CAGCCAAGGAUGACUUGCCGGA	GUAGGCAAAUCAUUCUUGGCUG	Cleavage	cdna:novel chromosome:AGPv3:1:174875434:174876987:1 gene:GRMZM5G853836 transcript:GRMZM5G853836_T01 description:"cdna"	1
osa-miR169b_R+1	GRMZM5G853836_T02	1.5	20.936	1	22	561	582	CAGCCAAGGAUGACUUGCCGGA	GUAGGCAAAUCAUUCUUGGCUG	Cleavage	cdna:novel chromosome:AGPv3:1:174875842:174876987:1 gene:GRMZM5G853836 transcript:GRMZM5G853836_T02 description:"abinitio"	1
osa-miR3979-5p_R+1_1ss3TC	GRMZM2G142709_T01	1.5	19.469	1	21	124	144	UCCCUCUCUCCCUUGAAGGCU	CCCCUUCCAGGGAGGGAGGGA	Cleavage	cdna:known chromosome:AGPv3:5:205803521:205805374:-1 gene:GRMZM2G142709 transcript:GRMZM2G142709_T01 description:"cdna|est|omrna|protein"	1
osa-miR3979-5p_R+1_1ss3TC	GRMZM2G142709_T02	1.5	19.469	1	21	120	140	UCCCUCUCUCCCUUGAAGGCU	CCCCUUCCAGGGAGGGAGGGA	Cleavage	cdna:known chromosome:AGPv3:5:205803549:205805370:-1 gene:GRMZM2G142709 transcript:GRMZM2G142709_T02 description:"est"	1
osa-miR3979-5p_R+1_1ss3TC	GRMZM2G142709_T03	1.5	19.469	1	21	120	140	UCCCUCUCUCCCUUGAAGGCU	CCCCUUCCAGGGAGGGAGGGA	Cleavage	cdna:known chromosome:AGPv3:5:205803549:205805370:-1 gene:GRMZM2G142709 transcript:GRMZM2G142709_T03 description:"est"	1
sbi-MIR171h-p3	GRMZM2G110579_T01	1.5	23.999	1	20	1076	1095	UUGAGCCGCGUCAAUAUCUC	GCGAUAUUGGCGCGGCUCAA	Cleavage	cdna:known chromosome:AGPv3:5:192899281:192902025:1 gene:GRMZM2G110579 transcript:GRMZM2G110579_T01 description:"est|mrna"	1
zma-MIR159e-p3_1ss11CT	GRMZM2G018974_T01	1.5	24.961	1	20	148	167	CCGGCGGCGAUGGCGGCGGC	GCCGCCGCCGUCGCCGCCGC	Cleavage	cdna:novel chromosome:AGPv3:1:300307670:300317619:1 gene:GRMZM2G018974 transcript:GRMZM2G018974_T01 description:"cdna|est|omrna|protein"	1
zma-MIR159e-p3_1ss11CT	GRMZM2G063192_T01	1.5	23.128	1	20	408	427	CCGGCGGCGAUGGCGGCGGC	GCCGCCGCCGUCGCCGCCGC	Cleavage	cdna:known chromosome:AGPv3:4:159201602:159204082:1 gene:GRMZM2G063192 transcript:GRMZM2G063192_T01 description:"cdna|est|omrna"	1
zma-MIR159e-p3_1ss11CT	GRMZM2G078058_T02	1.5	23.072	1	20	1151	1170	CCGGCGGCGAUGGCGGCGGC	GCCGCCGCCGUCGCCGCCGC	Cleavage	cdna:known chromosome:AGPv3:3:6294669:6296594:-1 gene:GRMZM2G078058 transcript:GRMZM2G078058_T02 description:"est|omrna|protein"	1
zma-MIR159e-p3_1ss11CT	GRMZM2G078058_T01	1.5	21.208	1	20	1121	1140	CCGGCGGCGAUGGCGGCGGC	GCCGCCGCCGUCGCCGCCGC	Cleavage	cdna:known chromosome:AGPv3:3:6294650:6296389:-1 gene:GRMZM2G078058 transcript:GRMZM2G078058_T01 description:"est"	1
zma-MIR159e-p3_1ss11CT	GRMZM2G027960_T01	1.5	22.585	1	20	126	145	CCGGCGGCGAUGGCGGCGGC	GCCGCCGCCAUCGCCGUCGU	Cleavage	cdna:novel chromosome:AGPv3:8:98277582:98279938:-1 gene:GRMZM2G027960 transcript:GRMZM2G027960_T01 description:"abinitio|omrna|protein"	1
zma-MIR159e-p3_1ss11CT	GRMZM2G063192_T02	1.5	23.128	1	20	408	427	CCGGCGGCGAUGGCGGCGGC	GCCGCCGCCGUCGCCGCCGC	Cleavage	cdna:known chromosome:AGPv3:4:159201602:159202949:1 gene:GRMZM2G063192 transcript:GRMZM2G063192_T02 description:"est"	1
zma-MIR159e-p3_1ss11CT	GRMZM2G146015_T01	1.5	24.566	1	20	700	719	CCGGCGGCGAUGGCGGCGGC	GCCGCCGCCGUCGCCGCCGC	Cleavage	cdna:known chromosome:AGPv3:1:278439805:278441026:-1 gene:GRMZM2G146015 transcript:GRMZM2G146015_T01 description:"cdna|est|omrna|protein"	2
zma-MIR159e-p3_1ss11CT	GRMZM2G428020_T01	1.5	24.571	1	20	193	212	CCGGCGGCGAUGGCGGCGGC	GCCGCCGCCAUCGCCGUCGU	Cleavage	cdna:novel chromosome:AGPv3:9:14322329:14323553:-1 gene:GRMZM2G428020 transcript:GRMZM2G428020_T01 description:"abinitio"	1
zma-MIR159e-p3_1ss11CT	GRMZM6G998221_T01	1.5	22.155	1	20	207	226	CCGGCGGCGAUGGCGGCGGC	GCCGUCGCCGUCGUCGCCGG	Cleavage	cdna:known scaffold:AGPv3:scaffold_179:348:1708:1 gene:GRMZM6G998221 transcript:GRMZM6G998221_T01 description:"cdna"	2
zma-MIR159e-p3_1ss11CT	GRMZM2G154229_T01	1.5	22.08	1	20	95	114	CCGGCGGCGAUGGCGGCGGC	UCCGCCGCCGUCGCCGCCGC	Cleavage	cdna:known chromosome:AGPv3:9:28628215:28634137:1 gene:GRMZM2G154229 transcript:GRMZM2G154229_T01 description:"cdna|est|omrna|protein"	1
zma-MIR159e-p3_1ss11CT	GRMZM2G061447_T03	1.5	17.49	1	20	131	150	CCGGCGGCGAUGGCGGCGGC	GCCUCCGCCGUCGCCGCCGG	Cleavage	cdna:known chromosome:AGPv3:10:86435168:86439381:1 gene:GRMZM2G061447 transcript:GRMZM2G061447_T03 description:"abinitio|est"	1
zma-MIR159e-p3_1ss11CT	GRMZM2G061447_T04	1.5	17.49	1	20	131	150	CCGGCGGCGAUGGCGGCGGC	GCCUCCGCCGUCGCCGCCGG	Cleavage	cdna:known chromosome:AGPv3:10:86435168:86439381:1 gene:GRMZM2G061447 transcript:GRMZM2G061447_T04 description:"cdna|est|omrna|protein"	1
zma-MIR159e-p3_1ss11CT	GRMZM2G154229_T02	1.5	22.08	1	20	95	114	CCGGCGGCGAUGGCGGCGGC	UCCGCCGCCGUCGCCGCCGC	Cleavage	cdna:known chromosome:AGPv3:9:28628215:28633186:1 gene:GRMZM2G154229 transcript:GRMZM2G154229_T02 description:"cdna|est|omrna|protein"	1
zma-MIR397b-p5	GRMZM2G336337_T01	1.5	22.554	1	21	923	943	UUGAGCGCAGCGUUGAUGAGC	GUUCAUCAACGCCGCGCUCAA	Cleavage	cdna:known chromosome:AGPv3:8:169586736:169589263:-1 gene:GRMZM2G336337 transcript:GRMZM2G336337_T01 description:"est|omrna|protein"	1
zma-MIR397b-p5	GRMZM2G447271_T01	1.5	22.535	1	21	1198	1218	UUGAGCGCAGCGUUGAUGAGC	CCUCAUCAACGCGGCGCUCAA	Cleavage	cdna:known chromosome:AGPv3:8:168305110:168308827:-1 gene:GRMZM2G447271 transcript:GRMZM2G447271_T01 description:"cdna|est|omrna|protein"	1
zma-MIR397b-p5	GRMZM2G164467_T01	1.5	24.44	1	21	893	913	UUGAGCGCAGCGUUGAUGAGC	CCUCAUCAACGCGGCGCUCAA	Cleavage	cdna:known chromosome:AGPv3:1:260132427:260135902:-1 gene:GRMZM2G164467 transcript:GRMZM2G164467_T01 description:"cdna|est|omrna|protein"	1
zma-MIR397b-p5	GRMZM2G305526_T01	1.5	14.784	1	21	843	863	UUGAGCGCAGCGUUGAUGAGC	UCUCAUCAACGCCGCGCUCAA	Cleavage	cdna:known chromosome:AGPv3:1:39932860:39936266:-1 gene:GRMZM2G305526 transcript:GRMZM2G305526_T01 description:"cdna|est|omrna|protein"	1
zma-MIR397b-p5	GRMZM2G072780_T01	1.5	24.44	1	21	817	837	UUGAGCGCAGCGUUGAUGAGC	CCUCAUCAACGCGGCGCUCAA	Cleavage	cdna:known chromosome:AGPv3:3:180730567:180733966:1 gene:GRMZM2G072780 transcript:GRMZM2G072780_T01 description:"cdna|est|omrna|protein"	1
zma-MIR397b-p5	GRMZM2G388587_T01	1.5	23.93	1	21	822	842	UUGAGCGCAGCGUUGAUGAGC	CUUCAUCAACGCCGCGCUCAA	Cleavage	cdna:novel chromosome:AGPv3:4:183905678:183908367:1 gene:GRMZM2G388587 transcript:GRMZM2G388587_T01 description:"abinitio"	1
zma-MIR397b-p5	GRMZM2G094375_T03	1.5	22.941	1	21	894	914	UUGAGCGCAGCGUUGAUGAGC	GAUCAUCAACGCCGCGCUCAA	Cleavage	cdna:known chromosome:AGPv3:10:12171976:12174400:-1 gene:GRMZM2G094375 transcript:GRMZM2G094375_T03 description:"est|mrna"	1
zma-MIR397b-p5	GRMZM2G094375_T02	1.5	20.534	1	21	946	966	UUGAGCGCAGCGUUGAUGAGC	GAUCAUCAACGCCGCGCUCAA	Cleavage	cdna:known chromosome:AGPv3:10:12172569:12174400:-1 gene:GRMZM2G094375 transcript:GRMZM2G094375_T02 description:"est"	1
zma-MIR397b-p5	GRMZM2G094375_T01	1.5	20.534	1	21	803	823	UUGAGCGCAGCGUUGAUGAGC	GAUCAUCAACGCCGCGCUCAA	Cleavage	cdna:known chromosome:AGPv3:10:12172569:12174400:-1 gene:GRMZM2G094375 transcript:GRMZM2G094375_T01 description:"est"	1
zma-miR156a-5p	GRMZM2G044697_T09	1.5	8.708	1	20	1479	1498	UGACAGAAGAGAGUGAGCAC	AUGCUUACUCUUUUCUGUUA	Cleavage	cdna:known chromosome:AGPv3:3:19258512:19260950:1 gene:GRMZM2G044697 transcript:GRMZM2G044697_T09 description:"est"	1
zma-miR156a-5p	GRMZM2G044697_T10	1.5	8.708	1	20	1392	1411	UGACAGAAGAGAGUGAGCAC	AUGCUUACUCUUUUCUGUUA	Cleavage	cdna:known chromosome:AGPv3:3:19258580:19260950:1 gene:GRMZM2G044697 transcript:GRMZM2G044697_T10 description:"cdna"	1
zma-miR156a-5p	GRMZM2G133959_T04	1.5	23.336	1	20	1146	1165	UGACAGAAGAGAGUGAGCAC	AUGCUAACUCUCUUCUGUUA	Cleavage	cdna:known chromosome:AGPv3:8:156949383:156952928:1 gene:GRMZM2G133959 transcript:GRMZM2G133959_T04 description:"est"	1
zma-miR156k-3p	GRMZM2G701791_T01	1.5	11.604	1	22	855	876	GCUCGCUUCUCUUUCUGUCAGC	ACAGAGAGAAAGAGAGGCGAGC	Cleavage	cdna:novel chromosome:AGPv3:3:144623143:144624347:1 gene:GRMZM2G701791 transcript:GRMZM2G701791_T01 description:"cdna"	1
zma-miR159a-3p_R-1	GRMZM2G127720_T01	1.5	20.911	1	20	33	52	UUUGGAUUGAAGGGAGCUCU	AGAGCUCCCUUCGAUCCAAU	Cleavage	cdna:known chromosome:AGPv3:8:26827530:26827854:1 gene:GRMZM2G127720 transcript:GRMZM2G127720_T01 description:"omrna"	1
zma-miR159a-3p_R-1	GRMZM2G423833_T01	1.5	16.255	1	20	906	925	UUUGGAUUGAAGGGAGCUCU	AGAGAUCCCUUCGAUCCAAA	Cleavage	cdna:known chromosome:AGPv3:6:89300616:89303600:-1 gene:GRMZM2G423833 transcript:GRMZM2G423833_T01 description:"abinitio|est|omrna|protein"	1
zma-miR159a-3p_R-1	AC209015.3_FGT004	1.5	13.983	1	20	329	348	UUUGGAUUGAAGGGAGCUCU	GGAGAUCCCUUCGAUCCAAA	Cleavage	cdna:novel chromosome:AGPv3:6:102487706:102488242:-1 gene:AC209015.3_FG004 transcript:AC209015.3_FGT004 description:"abinitio"	1
zma-miR159a-3p_R-1	GRMZM2G376684_T01	1.5	13.939	1	20	765	784	UUUGGAUUGAAGGGAGCUCU	GGAGAUCCCUUCGAUCCAAA	Cleavage	cdna:novel chromosome:AGPv3:6:102477204:102479780:-1 gene:GRMZM2G376684 transcript:GRMZM2G376684_T01 description:"abinitio"	1
zma-miR159a-3p_R-1	GRMZM2G075064_T01	1.5	18.026	1	20	852	871	UUUGGAUUGAAGGGAGCUCU	GGAGAUCCCUUCGAUCCAAA	Cleavage	cdna:novel chromosome:AGPv3:6:102481776:102484118:-1 gene:GRMZM2G075064 transcript:GRMZM2G075064_T01 description:"abinitio|protein"	1
zma-miR159a-3p_R-1	GRMZM2G028054_T03	1.5	16.122	1	20	1361	1380	UUUGGAUUGAAGGGAGCUCU	GGAGCCCCCUUCAGUCCAAA	Cleavage	cdna:known chromosome:AGPv3:8:170725076:170728865:-1 gene:GRMZM2G028054 transcript:GRMZM2G028054_T03 description:"est|omrna|protein"	1
zma-miR159a-3p_R-1	GRMZM2G028054_T02	1.5	16.122	1	20	1420	1439	UUUGGAUUGAAGGGAGCUCU	GGAGCCCCCUUCAGUCCAAA	Cleavage	cdna:known chromosome:AGPv3:8:170725076:170728865:-1 gene:GRMZM2G028054 transcript:GRMZM2G028054_T02 description:"est|omrna|protein"	1
zma-miR159a-3p_R-1	GRMZM2G028054_T01	1.5	16.122	1	20	1510	1529	UUUGGAUUGAAGGGAGCUCU	GGAGCCCCCUUCAGUCCAAA	Cleavage	cdna:known chromosome:AGPv3:8:170725034:170728865:-1 gene:GRMZM2G028054 transcript:GRMZM2G028054_T01 description:"cdna|est|protein"	1
zma-miR159c-5p_L-1	GRMZM2G027100_T01	1.5	20.54	1	20	99	118	AGCUCCCUUCGAUCCAAUCC	UGCUUGGAUUGAAGGGAGCU	Cleavage	cdna:novel chromosome:AGPv3:3:2748084:2748260:-1 gene:GRMZM2G027100 transcript:GRMZM2G027100_T01 description:"protein"	1
zma-miR159c-5p_L-1	GRMZM2G027100_T02	1.5	19.3	1	20	99	118	AGCUCCCUUCGAUCCAAUCC	UGCUUGGAUUGAAGGGAGCU	Cleavage	cdna:novel chromosome:AGPv3:3:2747994:2748260:-1 gene:GRMZM2G027100 transcript:GRMZM2G027100_T02 description:"protein"	1
zma-miR159c-5p_L-1	GRMZM2G127720_T01	1.5	18.285	1	20	187	206	AGCUCCCUUCGAUCCAAUCC	UGCUUGGAUUGAAGGGAGCU	Cleavage	cdna:known chromosome:AGPv3:8:26827530:26827854:1 gene:GRMZM2G127720 transcript:GRMZM2G127720_T01 description:"omrna"	1
zma-miR164a-5p	GRMZM2G146380_T01	1.5	17.042	1	21	447	467	UGGAGAAGCAGGGCACGUGCA	CACACGUGACCUGCUUCUCCA	Cleavage	cdna:known chromosome:AGPv3:5:176985518:176986621:-1 gene:GRMZM2G146380 transcript:GRMZM2G146380_T01 description:"est"	1
zma-miR164f-5p_R-1	GRMZM2G146380_T01	1.5	17.042	1	20	448	467	UGGAGAAGCAGGGCACGUGC	ACACGUGACCUGCUUCUCCA	Cleavage	cdna:known chromosome:AGPv3:5:176985518:176986621:-1 gene:GRMZM2G146380 transcript:GRMZM2G146380_T01 description:"est"	1
zma-miR166a-3p	GRMZM2G336718_T01	1.5	20.807	1	21	104	124	UCGGACCAGGCUUCAUUCCCC	UUGGGAUGGAGCCUGGUCCGG	Cleavage	cdna:novel chromosome:AGPv3:10:102296114:102300171:1 gene:GRMZM2G336718 transcript:GRMZM2G336718_T01 description:"abinitio|omrna|protein"	1
zma-miR166a-3p	GRMZM2G123644_T01	1.5	19.564	1	21	545	565	UCGGACCAGGCUUCAUUCCCC	UUGGGAUGGAGCCUGGUCCGG	Cleavage	cdna:novel chromosome:AGPv3:10:71621291:71626431:1 gene:GRMZM2G123644 transcript:GRMZM2G123644_T01 description:"abinitio"	1
zma-miR166c-5p_R-1	GRMZM2G495837_T01	1.5	8.913	1	20	449	468	GGAAUGUUGUCUGGCUCGAG	UUCGAGACAGACAACAUUUC	Cleavage	cdna:novel chromosome:AGPv3:7:68331095:68335098:1 gene:GRMZM2G495837 transcript:GRMZM2G495837_T01 description:"abinitio|est|protein"	2
zma-miR166c-5p_R-1	GRMZM2G137820_T03	1.5	9.639	1	20	335	354	GGAAUGUUGUCUGGCUCGAG	UUCGAGACAGACAACAUUUC	Cleavage	cdna:known chromosome:AGPv3:6:128845962:128849475:1 gene:GRMZM2G137820 transcript:GRMZM2G137820_T03 description:"abinitio|est"	2
zma-miR166c-5p_R-1	GRMZM2G137820_T02	1.5	9.639	1	20	335	354	GGAAUGUUGUCUGGCUCGAG	UUCGAGACAGACAACAUUUC	Cleavage	cdna:known chromosome:AGPv3:6:128845962:128852600:1 gene:GRMZM2G137820 transcript:GRMZM2G137820_T02 description:"abinitio|est|omrna"	2
zma-miR166g-5p	GRMZM2G087144_T02	1.5	19.961	1	21	882	902	GGAAUGUUGUCUGGUUGGAGA	UGACCAACCAGACAACAUUCU	Cleavage	cdna:known chromosome:AGPv3:7:141844532:141849471:-1 gene:GRMZM2G087144 transcript:GRMZM2G087144_T02 description:"cdna|est|omrna"	1
zma-miR166g-5p	GRMZM2G087144_T01	1.5	19.961	1	21	884	904	GGAAUGUUGUCUGGUUGGAGA	UGACCAACCAGACAACAUUCU	Cleavage	cdna:known chromosome:AGPv3:7:141844023:141849471:-1 gene:GRMZM2G087144 transcript:GRMZM2G087144_T01 description:"cdna|est|omrna|protein"	1
zma-miR166l-3p	GRMZM2G336718_T01	1.5	20.807	1	21	104	124	UCGGACCAGGCUUCAUUCCUC	UUGGGAUGGAGCCUGGUCCGG	Cleavage	cdna:novel chromosome:AGPv3:10:102296114:102300171:1 gene:GRMZM2G336718 transcript:GRMZM2G336718_T01 description:"abinitio|omrna|protein"	1
zma-miR166l-3p	GRMZM2G123644_T01	1.5	19.564	1	21	545	565	UCGGACCAGGCUUCAUUCCUC	UUGGGAUGGAGCCUGGUCCGG	Cleavage	cdna:novel chromosome:AGPv3:10:71621291:71626431:1 gene:GRMZM2G123644 transcript:GRMZM2G123644_T01 description:"abinitio"	1
zma-miR167h-3p_L+1R+1	GRMZM2G145756_T01	1.5	20.658	1	21	4122	4142	AGAUCAUGUUGCAGCUUCACU	GUUGAAGCUGCAACAUGAGCU	Cleavage	cdna:known chromosome:AGPv3:3:37161424:37167105:-1 gene:GRMZM2G145756 transcript:GRMZM2G145756_T01 description:"est|omrna"	1
zma-miR169a-5p_R-1	GRMZM5G853836_T01	1.5	20.936	1	20	553	572	CAGCCAAGGAUGACUUGCCG	AGGCAAAUCAUUCUUGGCUG	Cleavage	cdna:novel chromosome:AGPv3:1:174875434:174876987:1 gene:GRMZM5G853836 transcript:GRMZM5G853836_T01 description:"cdna"	1
zma-miR169a-5p_R-1	GRMZM5G853836_T02	1.5	20.936	1	20	563	582	CAGCCAAGGAUGACUUGCCG	AGGCAAAUCAUUCUUGGCUG	Cleavage	cdna:novel chromosome:AGPv3:1:174875842:174876987:1 gene:GRMZM5G853836 transcript:GRMZM5G853836_T02 description:"abinitio"	1
zma-miR169f-5p_R-1_1ss1TG	GRMZM5G857944_T03	1.5	17.474	1	20	948	967	GAGCCAAGGAUGACUUGCCU	AGGCAAUUCAUCCUUGGCUU	Cleavage	cdna:known chromosome:AGPv3:5:211715089:211719532:-1 gene:GRMZM5G857944 transcript:GRMZM5G857944_T03 description:"est"	1
zma-miR169f-5p_R-1_1ss1TG	GRMZM5G857944_T02	1.5	17.474	1	20	972	991	GAGCCAAGGAUGACUUGCCU	AGGCAAUUCAUCCUUGGCUU	Cleavage	cdna:known chromosome:AGPv3:5:211715089:211720032:-1 gene:GRMZM5G857944 transcript:GRMZM5G857944_T02 description:"est"	1
zma-miR169f-5p_R-1_1ss1TG	GRMZM5G857944_T01	1.5	17.474	1	20	1065	1084	GAGCCAAGGAUGACUUGCCU	AGGCAAUUCAUCCUUGGCUU	Cleavage	cdna:known chromosome:AGPv3:5:211715089:211720032:-1 gene:GRMZM5G857944 transcript:GRMZM5G857944_T01 description:"est"	1
zma-miR169f-5p_R-1_1ss1TG	GRMZM2G037630_T01	1.5	19.97	1	20	797	816	GAGCCAAGGAUGACUUGCCU	UGGCAAUUCAUCCUUGGCUU	Cleavage	cdna:novel chromosome:AGPv3:1:71589264:71595809:1 gene:GRMZM2G037630 transcript:GRMZM2G037630_T01 description:"est"	1
zma-miR169f-5p_R-1_1ss1TG	GRMZM6G205247_T01	1.5	19.97	1	20	938	957	GAGCCAAGGAUGACUUGCCU	UGGCAAUUCAUCCUUGGCUU	Cleavage	cdna:known chromosome:AGPv3:1:71582884:71595805:1 gene:GRMZM6G205247 transcript:GRMZM6G205247_T01 description:"cdna"	1
zma-miR169f-5p_R-1_1ss1TG	GRMZM2G000686_T06	1.5	18.959	1	20	891	910	GAGCCAAGGAUGACUUGCCU	UGGCAACUCAUCCUUGGCUU	Cleavage	cdna:known chromosome:AGPv3:1:15805373:15808637:-1 gene:GRMZM2G000686 transcript:GRMZM2G000686_T06 description:"cdna|est|omrna"	1
zma-miR169f-5p_R-1_1ss1TG	GRMZM2G000686_T05	1.5	18.959	1	20	935	954	GAGCCAAGGAUGACUUGCCU	UGGCAACUCAUCCUUGGCUU	Cleavage	cdna:known chromosome:AGPv3:1:15805373:15808637:-1 gene:GRMZM2G000686 transcript:GRMZM2G000686_T05 description:"cdna|est|omrna"	1
zma-miR169f-5p_R-1_1ss1TG	GRMZM2G000686_T04	1.5	18.959	1	20	963	982	GAGCCAAGGAUGACUUGCCU	UGGCAACUCAUCCUUGGCUU	Cleavage	cdna:known chromosome:AGPv3:1:15805373:15808637:-1 gene:GRMZM2G000686 transcript:GRMZM2G000686_T04 description:"cdna|est|omrna"	1
zma-miR169f-5p_R-1_1ss1TG	GRMZM2G000686_T09	1.5	18.959	1	20	992	1011	GAGCCAAGGAUGACUUGCCU	UGGCAACUCAUCCUUGGCUU	Cleavage	cdna:known chromosome:AGPv3:1:15805373:15808566:-1 gene:GRMZM2G000686 transcript:GRMZM2G000686_T09 description:"cdna|omrna|protein"	1
zma-miR169f-5p_R-1_1ss1TG	GRMZM2G000686_T03	1.5	18.959	1	20	1007	1026	GAGCCAAGGAUGACUUGCCU	UGGCAACUCAUCCUUGGCUU	Cleavage	cdna:known chromosome:AGPv3:1:15805373:15808637:-1 gene:GRMZM2G000686 transcript:GRMZM2G000686_T03 description:"cdna|est|omrna"	1
zma-miR169f-5p_R-1_1ss1TG	GRMZM2G000686_T02	1.5	18.959	1	20	1011	1030	GAGCCAAGGAUGACUUGCCU	UGGCAACUCAUCCUUGGCUU	Cleavage	cdna:known chromosome:AGPv3:1:15805373:15808637:-1 gene:GRMZM2G000686 transcript:GRMZM2G000686_T02 description:"cdna|est|omrna"	1
zma-miR169f-5p_R-1_1ss1TG	GRMZM2G000686_T08	1.5	18.959	1	20	1107	1126	GAGCCAAGGAUGACUUGCCU	UGGCAACUCAUCCUUGGCUU	Cleavage	cdna:known chromosome:AGPv3:1:15805373:15808637:-1 gene:GRMZM2G000686 transcript:GRMZM2G000686_T08 description:"cdna|est|omrna"	1
zma-miR169f-5p_R-1_1ss1TG	GRMZM2G038303_T01	1.5	16.87	1	20	1166	1185	GAGCCAAGGAUGACUUGCCU	UGGCAACUCAUCCUUGGCUU	Cleavage	cdna:known chromosome:AGPv3:7:165030959:165035270:-1 gene:GRMZM2G038303 transcript:GRMZM2G038303_T01 description:"cdna|est|protein"	1
zma-miR169f-5p_R-1_1ss1TG	GRMZM2G000686_T10	1.5	18.959	1	20	1301	1320	GAGCCAAGGAUGACUUGCCU	UGGCAACUCAUCCUUGGCUU	Cleavage	cdna:known chromosome:AGPv3:1:15805373:15808360:-1 gene:GRMZM2G000686 transcript:GRMZM2G000686_T10 description:"cdna|est|omrna"	1
zma-miR169f-5p_R-1_1ss1TG	GRMZM2G000686_T07	1.5	18.959	1	20	1375	1394	GAGCCAAGGAUGACUUGCCU	UGGCAACUCAUCCUUGGCUU	Cleavage	cdna:known chromosome:AGPv3:1:15805373:15808637:-1 gene:GRMZM2G000686 transcript:GRMZM2G000686_T07 description:"cdna|est|omrna"	1
zma-miR169f-5p_R-1_1ss1TG	GRMZM2G000686_T01	1.5	18.959	1	20	2121	2140	GAGCCAAGGAUGACUUGCCU	UGGCAACUCAUCCUUGGCUU	Cleavage	cdna:known chromosome:AGPv3:1:15805373:15808637:-1 gene:GRMZM2G000686 transcript:GRMZM2G000686_T01 description:"cdna|est|omrna"	1
zma-miR169l-5p	GRMZM5G853836_T01	1.5	20.936	1	21	552	572	UAGCCAGGGAUGAUUUGCCUG	UAGGCAAAUCAUUCUUGGCUG	Cleavage	cdna:novel chromosome:AGPv3:1:174875434:174876987:1 gene:GRMZM5G853836 transcript:GRMZM5G853836_T01 description:"cdna"	1
zma-miR169l-5p	GRMZM5G853836_T02	1.5	20.936	1	21	562	582	UAGCCAGGGAUGAUUUGCCUG	UAGGCAAAUCAUUCUUGGCUG	Cleavage	cdna:novel chromosome:AGPv3:1:174875842:174876987:1 gene:GRMZM5G853836 transcript:GRMZM5G853836_T02 description:"abinitio"	1
zma-miR169o-5p_R-1	GRMZM2G078124_T02	1.5	18.351	1	20	1316	1335	UAGCCAAGAAUGACUUGCCU	AGGCAAGUCAUCCUUGGCUA	Cleavage	cdna:known chromosome:AGPv3:2:193350094:193353246:-1 gene:GRMZM2G078124 transcript:GRMZM2G078124_T02 description:"cdna|est|omrna|protein"	1
zma-miR169o-5p_R-1	GRMZM2G078124_T01	1.5	18.351	1	20	546	565	UAGCCAAGAAUGACUUGCCU	AGGCAAGUCAUCCUUGGCUA	Cleavage	cdna:known chromosome:AGPv3:2:193348716:193351302:-1 gene:GRMZM2G078124 transcript:GRMZM2G078124_T01 description:"cdna|est"	1
zma-miR169o-5p_R-1	GRMZM5G853836_T01	1.5	20.936	1	20	553	572	UAGCCAAGAAUGACUUGCCU	AGGCAAAUCAUUCUUGGCUG	Cleavage	cdna:novel chromosome:AGPv3:1:174875434:174876987:1 gene:GRMZM5G853836 transcript:GRMZM5G853836_T01 description:"cdna"	1
zma-miR169o-5p_R-1	GRMZM5G853836_T02	1.5	20.936	1	20	563	582	UAGCCAAGAAUGACUUGCCU	AGGCAAAUCAUUCUUGGCUG	Cleavage	cdna:novel chromosome:AGPv3:1:174875842:174876987:1 gene:GRMZM5G853836 transcript:GRMZM5G853836_T02 description:"abinitio"	1
zma-miR319a-3p_R+1	GRMZM2G115516_T02	1.5	18.845	1	21	804	824	UUGGACUGAAGGGUGCUCCCU	UAGGGGGACCCUUCAGUCCAA	Cleavage	cdna:known chromosome:AGPv3:1:285381417:285385542:1 gene:GRMZM2G115516 transcript:GRMZM2G115516_T02 description:"cdna|protein"	1
zma-miR319a-3p_R+1	GRMZM2G089361_T01	1.5	18.038	1	21	1315	1335	UUGGACUGAAGGGUGCUCCCU	UAGGGGGACCCUUCAGUCCAA	Cleavage	cdna:known chromosome:AGPv3:5:4945651:4947211:-1 gene:GRMZM2G089361 transcript:GRMZM2G089361_T01 description:"est|omrna|protein"	1
zma-miR319a-3p_R+1	GRMZM2G115516_T01	1.5	18.845	1	21	1411	1431	UUGGACUGAAGGGUGCUCCCU	UAGGGGGACCCUUCAGUCCAA	Cleavage	cdna:known chromosome:AGPv3:1:285381000:285385544:1 gene:GRMZM2G115516 transcript:GRMZM2G115516_T01 description:"abinitio|cdna|est|omrna"	1
zma-miR390a-5p	GRMZM2G463904_T01	1.5	13.337	1	21	3480	3500	AAGCUCAGGAGGGAUAGCGCC	UACGUUAUCCUUCCUGGGCUU	Cleavage	cdna:known chromosome:AGPv3:5:211801598:211813877:1 gene:GRMZM2G463904 transcript:GRMZM2G463904_T01 description:"cdna|est"	1
zma-miR395e-5p_R-2	GRMZM2G420988_T01	1.5	14.876	1	20	245	264	GUUCCCUUCAAGCACUUCAC	GUGAAGUGUUUGGAGGGAAU	Cleavage	cdna:known chromosome:AGPv3:9:44686573:44689415:-1 gene:GRMZM2G420988 transcript:GRMZM2G420988_T01 description:"abinitio|cdna|est|protein"	1
zma-miR396c_L-1R-1	GRMZM2G178261_T04	1.5	24.221	1	20	571	590	UCCACAGGCUUUCUUGAACU	CGUUCAAGAAAGCAUGUGGA	Cleavage	cdna:known chromosome:AGPv3:1:272417145:272418595:1 gene:GRMZM2G178261 transcript:GRMZM2G178261_T04 description:"est"	1
zma-miR396c_L-1R-1	GRMZM5G853392_T03	1.5	19.127	1	20	383	402	UCCACAGGCUUUCUUGAACU	CGUUCAAGAAAGCAUGUGGA	Cleavage	cdna:known chromosome:AGPv3:5:8709195:8711213:-1 gene:GRMZM5G853392 transcript:GRMZM5G853392_T03 description:"est"	1
zma-miR396c_L-1R-1	GRMZM2G178261_T05	1.5	24.221	1	20	205	224	UCCACAGGCUUUCUUGAACU	CGUUCAAGAAAGCAUGUGGA	Cleavage	cdna:known chromosome:AGPv3:1:272417672:272419742:1 gene:GRMZM2G178261 transcript:GRMZM2G178261_T05 description:"est"	1
zma-miR396c_L-1R-1	GRMZM2G178261_T03	1.5	24.221	1	20	394	413	UCCACAGGCUUUCUUGAACU	CGUUCAAGAAAGCAUGUGGA	Cleavage	cdna:known chromosome:AGPv3:1:272417144:272419742:1 gene:GRMZM2G178261 transcript:GRMZM2G178261_T03 description:"abinitio|est"	1
zma-miR396c_L-1R-1	GRMZM2G178261_T02	1.5	24.221	1	20	484	503	UCCACAGGCUUUCUUGAACU	CGUUCAAGAAAGCAUGUGGA	Cleavage	cdna:known chromosome:AGPv3:1:272417144:272419742:1 gene:GRMZM2G178261 transcript:GRMZM2G178261_T02 description:"abinitio|est"	1
zma-miR396c_L-1R-1	GRMZM5G853392_T02	1.5	19.127	1	20	1121	1140	UCCACAGGCUUUCUUGAACU	CGUUCAAGAAAGCAUGUGGA	Cleavage	cdna:known chromosome:AGPv3:5:8709497:8720923:-1 gene:GRMZM5G853392 transcript:GRMZM5G853392_T02 description:"mrna"	1
zma-miR396c_L-1R-1	GRMZM5G853392_T04	1.5	19.127	1	20	1121	1140	UCCACAGGCUUUCUUGAACU	CGUUCAAGAAAGCAUGUGGA	Cleavage	cdna:known chromosome:AGPv3:5:8709195:8720923:-1 gene:GRMZM5G853392 transcript:GRMZM5G853392_T04 description:"cdna|est"	1
zma-miR396c_L-1R-1	GRMZM2G178261_T01	1.5	24.221	1	20	1000	1019	UCCACAGGCUUUCUUGAACU	CGUUCAAGAAAGCAUGUGGA	Cleavage	cdna:known chromosome:AGPv3:1:272415607:272419742:1 gene:GRMZM2G178261 transcript:GRMZM2G178261_T01 description:"cdna|est|omrna|protein"	1
zma-miR396c_L-1R-1	GRMZM2G443903_T01	1.5	22.831	1	20	2338	2357	UCCACAGGCUUUCUUGAACU	CGUUCAAGAAAGCAUGUGGA	Cleavage	cdna:known chromosome:AGPv3:2:5011325:5036544:1 gene:GRMZM2G443903 transcript:GRMZM2G443903_T01 description:"abinitio|est|omrna"	1
zma-miR399e-5p_R-1	GRMZM2G135654_T02	1.5	20.977	1	20	373	392	GGGCUUCUCUUUCUUGGCAG	CUGCCAAGAAGGAGAGGCUC	Cleavage	cdna:known chromosome:AGPv3:1:194764577:194767659:-1 gene:GRMZM2G135654 transcript:GRMZM2G135654_T02 description:"cdna|est"	1
zma-miR399e-5p_R-1	GRMZM2G135654_T01	1.5	20.977	1	20	425	444	GGGCUUCUCUUUCUUGGCAG	CUGCCAAGAAGGAGAGGCUC	Cleavage	cdna:known chromosome:AGPv3:1:194764577:194767711:-1 gene:GRMZM2G135654 transcript:GRMZM2G135654_T01 description:"abinitio|cdna|est|omrna"	1
zma-miR399e-5p_R-1	GRMZM2G135654_T03	1.5	20.977	1	20	323	342	GGGCUUCUCUUUCUUGGCAG	CUGCCAAGAAGGAGAGGCUC	Cleavage	cdna:known chromosome:AGPv3:1:194765554:194768032:-1 gene:GRMZM2G135654 transcript:GRMZM2G135654_T03 description:"protein"	1
zma-miR529-5p	GRMZM5G878561_T01	1.5	19.107	1	21	2335	2355	AGAAGAGAGAGAGUACAGCCU	CAACUGUGCUCUCUCUCUUCU	Cleavage	cdna:known chromosome:AGPv3:3:159420552:159425244:-1 gene:GRMZM5G878561 transcript:GRMZM5G878561_T01 description:"est"	2
zma-miR529-5p	GRMZM2G371033_T01	1.5	19.059	1	21	585	605	AGAAGAGAGAGAGUACAGCCU	CAACUGUGCUCUCUCUCUUCU	Cleavage	cdna:known chromosome:AGPv3:8:161072193:161075285:-1 gene:GRMZM2G371033 transcript:GRMZM2G371033_T01 description:"est|omrna|protein"	1
zma-miR529-5p	GRMZM2G054921_T01	1.5	10.621	1	21	161	181	AGAAGAGAGAGAGUACAGCCU	CUGCCGUGCUCUCUCUCUUCU	Cleavage	cdna:novel chromosome:AGPv3:5:76688666:76689694:1 gene:GRMZM2G054921 transcript:GRMZM2G054921_T01 description:"est|protein"	1
zma-miR529-5p	GRMZM2G344001_T01	1.5	10.621	1	21	161	181	AGAAGAGAGAGAGUACAGCCU	CUGCCGUGCUCUCUCUCUUCU	Cleavage	cdna:novel chromosome:AGPv3:5:76696092:76697120:1 gene:GRMZM2G344001 transcript:GRMZM2G344001_T01 description:"est|protein"	1
zma-miR827-3p	GRMZM2G044788_T01	1.5	22.209	1	21	147	167	UUAGAUGACCAUCAGCAAACA	GUUUUGUUGGUGGUCAUUUAA	Cleavage	cdna:known chromosome:AGPv3:5:167388090:167389054:-1 gene:GRMZM2G044788 transcript:GRMZM2G044788_T01 description:"cdna|est|omrna"	1
PC-3p-118065_5	GRMZM2G032654_T01	2	23.783	1	21	191	211	ACAUGUGUGCUGCUCCAAACA	AAGUUGGAGUAGCACAUAUGU	Cleavage	cdna:known chromosome:AGPv3:5:51299699:51300948:-1 gene:GRMZM2G032654 transcript:GRMZM2G032654_T01 description:"cdna|est"	1
PC-3p-122175_5	GRMZM2G097987_T01	2	20.732	1	21	931	951	UCUUCUAUCUAAAAUAAAAGA	UGUUUUAUUUUAGGUAGCAGA	Cleavage	cdna:known chromosome:AGPv3:9:119540241:119542982:1 gene:GRMZM2G097987 transcript:GRMZM2G097987_T01 description:"est|mrna"	1
PC-3p-122175_5	GRMZM2G097987_T02	2	20.732	1	21	974	994	UCUUCUAUCUAAAAUAAAAGA	UGUUUUAUUUUAGGUAGCAGA	Cleavage	cdna:known chromosome:AGPv3:9:119540241:119542982:1 gene:GRMZM2G097987 transcript:GRMZM2G097987_T02 description:"cdna"	1
PC-3p-151371_4	GRMZM2G146490_T02	2	21.822	1	21	1311	1331	UCCGGAACAACCGAACAGGGC	GCUCUGUUAGGUUGUUCCGGA	Cleavage	cdna:known chromosome:AGPv3:9:20440848:20447702:1 gene:GRMZM2G146490 transcript:GRMZM2G146490_T02 description:"est"	1
PC-3p-151371_4	GRMZM2G146490_T01	2	21.822	1	21	1336	1356	UCCGGAACAACCGAACAGGGC	GCUCUGUUAGGUUGUUCCGGA	Cleavage	cdna:known chromosome:AGPv3:9:20440848:20447774:1 gene:GRMZM2G146490 transcript:GRMZM2G146490_T01 description:"cdna|est|protein"	1
PC-3p-172602_4	GRMZM2G052991_T01	2	21.864	1	20	460	479	AUUUUAGCCCCUCCAAUCUC	GAGAUUGGAGGAGCUAAGAU	Cleavage	cdna:novel chromosome:AGPv3:3:217887252:217890489:1 gene:GRMZM2G052991 transcript:GRMZM2G052991_T01 description:"abinitio"	1
PC-3p-172602_4	GRMZM2G043749_T01	2	23.211	1	20	232	251	AUUUUAGCCCCUCCAAUCUC	GGGAUUGGAGGGGUUGAGAU	Cleavage	cdna:known chromosome:AGPv3:10:66026088:66034641:1 gene:GRMZM2G043749 transcript:GRMZM2G043749_T01 description:"cdna|est|omrna|protein"	1
PC-3p-18578_50	GRMZM2G012806_T01	2	14.336	1	21	681	701	UUUAUGAUAUGUUACUCUACU	GAUGGAAUAAUAUAUCAUAAA	Cleavage	cdna:known chromosome:AGPv3:6:39091667:39092487:1 gene:GRMZM2G012806 transcript:GRMZM2G012806_T01 description:"cdna|est|omrna|protein"	1
PC-3p-233388_3	GRMZM2G024533_T01	2	17.375	1	21	2068	2088	AGAGUUGUGAUAAAUCUGCCC	AUGCAUGUUUAUCAUAACUCU	Cleavage	cdna:known chromosome:AGPv3:6:29641743:29646123:-1 gene:GRMZM2G024533 transcript:GRMZM2G024533_T01 description:"cdna|est|omrna|protein"	1
PC-3p-236089_3	GRMZM2G136624_T02	2	17.345	1	21	2153	2173	CCAAUCCCAUCUAAUGCAUGG	AUAUGAAUUGGGUGGGAUUGG	Cleavage	cdna:known chromosome:AGPv3:2:63353805:63416187:-1 gene:GRMZM2G136624 transcript:GRMZM2G136624_T02 description:"cdna"	1
PC-3p-236089_3	GRMZM2G136624_T03	2	17.345	1	21	2171	2191	CCAAUCCCAUCUAAUGCAUGG	AUAUGAAUUGGGUGGGAUUGG	Cleavage	cdna:known chromosome:AGPv3:2:63353805:63416187:-1 gene:GRMZM2G136624 transcript:GRMZM2G136624_T03 description:"est"	1
PC-3p-327923_2	GRMZM2G312661_T01	2	23.319	1	21	387	407	GAGGCUGCAAACAUUCUGGUU	AACCAGAGUGUUUGCAGCCCC	Cleavage	cdna:known chromosome:AGPv3:1:54604122:54605973:-1 gene:GRMZM2G312661 transcript:GRMZM2G312661_T01 description:"cdna|est|omrna|protein"	1
PC-3p-330924_2	GRMZM2G052129_T01	2	21.874	1	21	365	385	AGAUGCGAAAUGGAUGCACCC	AGCUGCAUCCAUUUUGCAUUU	Cleavage	cdna:known chromosome:AGPv3:6:169032339:169034833:1 gene:GRMZM2G052129 transcript:GRMZM2G052129_T01 description:"est|protein"	1
PC-3p-330924_2	GRMZM2G052129_T02	2	21.874	1	21	365	385	AGAUGCGAAAUGGAUGCACCC	AGCUGCAUCCAUUUUGCAUUU	Cleavage	cdna:novel chromosome:AGPv3:6:169032339:169034833:1 gene:GRMZM2G052129 transcript:GRMZM2G052129_T02 description:"est"	1
PC-3p-513669_2	GRMZM2G025231_T01	2	14.594	1	21	1497	1517	UAUAUUGUACUGUUUGUAGAA	UUCUGCAAACGGUACAAUAUU	Cleavage	cdna:known chromosome:AGPv3:7:37037007:37042784:-1 gene:GRMZM2G025231 transcript:GRMZM2G025231_T01 description:"cdna|est|omrna|protein"	1
PC-3p-513669_2	GRMZM2G025231_T02	2	14.594	1	21	1497	1517	UAUAUUGUACUGUUUGUAGAA	UUCUGCAAACGGUACAAUAUU	Cleavage	cdna:known chromosome:AGPv3:7:37037012:37042784:-1 gene:GRMZM2G025231 transcript:GRMZM2G025231_T02 description:"cdna|est|omrna|protein"	1
PC-3p-516135_2	GRMZM2G057623_T01	2	18.997	1	21	617	637	UUGGAUCAACAUCACAUGGUU	UAUCAAGUGAUGUUGGUCCAA	Cleavage	cdna:known chromosome:AGPv3:5:6618729:6624312:1 gene:GRMZM2G057623 transcript:GRMZM2G057623_T01 description:"abinitio"	1
PC-3p-516135_2	GRMZM2G325332_T01	2	18.456	1	21	892	912	UUGGAUCAACAUCACAUGGUU	UGCCUUGUGAUGUUGAUCUAG	Cleavage	cdna:known chromosome:AGPv3:10:87197759:87199424:-1 gene:GRMZM2G325332 transcript:GRMZM2G325332_T01 description:"cdna|est|protein"	1
PC-3p-579827_2	GRMZM2G062524_T02	2	8.393	1	21	4430	4450	UUCCUGUUUGGAUAUUUAGCU	AACUAAAGAUUUAAACAGGAA	Cleavage	cdna:known chromosome:AGPv3:3:151087028:151096088:1 gene:GRMZM2G062524 transcript:GRMZM2G062524_T02 description:"cdna|est|omrna|protein"	1
PC-3p-579827_2	GRMZM2G062524_T01	2	8.393	1	21	4501	4521	UUCCUGUUUGGAUAUUUAGCU	AACUAAAGAUUUAAACAGGAA	Cleavage	cdna:known chromosome:AGPv3:3:151087028:151096088:1 gene:GRMZM2G062524 transcript:GRMZM2G062524_T01 description:"cdna|est|omrna|protein"	1
PC-3p-70257_9	GRMZM2G171254_T02	2	17.446	1	20	47	66	GUCUAGAAAGAACUAUAUUU	AACUGUAGUUCUUUCUAGAU	Cleavage	cdna:known chromosome:AGPv3:2:44819317:44825367:-1 gene:GRMZM2G171254 transcript:GRMZM2G171254_T02 description:"cdna|est|omrna|protein"	1
PC-3p-74571_8	GRMZM2G069061_T01	2	17.501	1	21	1037	1057	CCGAACAUGGUCUAAGGGAGC	UGUCUUUUAGGCCAUGUUUGG	Cleavage	cdna:known chromosome:AGPv3:3:202212384:202221141:-1 gene:GRMZM2G069061 transcript:GRMZM2G069061_T01 description:"cdna|est|omrna|protein"	1
PC-3p-76635_8	GRMZM2G386051_T03	2	22.707	1	21	780	800	GGGAUGAAACGAACAAAGCCU	AGGCUUUGUUCGUUUCAAUCC	Cleavage	cdna:known chromosome:AGPv3:6:68268323:68272872:1 gene:GRMZM2G386051 transcript:GRMZM2G386051_T03 description:"cdna"	1
PC-3p-76635_8	GRMZM2G092669_T01	2	18.375	1	21	1866	1886	GGGAUGAAACGAACAAAGCCU	UAAUUUUGUUUGUUUCAUCCC	Cleavage	cdna:known chromosome:AGPv3:7:159895056:159898945:1 gene:GRMZM2G092669 transcript:GRMZM2G092669_T01 description:"cdna|est|omrna|protein"	1
PC-3p-89447_7	GRMZM2G117706_T01	2	16.756	1	21	1265	1285	CACUUGCUCCCAAACAAGCCC	AUACUUGUUUGGGAGCAAGUU	Cleavage	cdna:known chromosome:AGPv3:4:229390065:229391580:1 gene:GRMZM2G117706 transcript:GRMZM2G117706_T01 description:"cdna|est|omrna|protein"	1
PC-3p-89447_7	GRMZM2G062354_T01	2	12.568	1	21	2817	2837	CACUUGCUCCCAAACAAGCCC	GAGCUUGUUUGGGAGUAAGAG	Cleavage	cdna:known chromosome:AGPv3:2:3574664:3590255:1 gene:GRMZM2G062354 transcript:GRMZM2G062354_T01 description:"cdna|est|protein"	1
PC-5p-109949_6	GRMZM2G025031_T02	2	17.999	1	21	450	470	ACUUGUAAUGGUGAGAGCAUC	UUUGUUCUCACCAUUACCAGU	Cleavage	cdna:novel chromosome:AGPv3:8:144501140:144503213:1 gene:GRMZM2G025031 transcript:GRMZM2G025031_T02 description:"est"	1
PC-5p-109949_6	GRMZM2G025031_T01	2	17.999	1	21	497	517	ACUUGUAAUGGUGAGAGCAUC	UUUGUUCUCACCAUUACCAGU	Cleavage	cdna:novel chromosome:AGPv3:8:144500088:144503304:1 gene:GRMZM2G025031 transcript:GRMZM2G025031_T01 description:"est|omrna|protein"	1
PC-5p-109949_6	GRMZM2G365644_T02	2	19.979	1	21	699	719	ACUUGUAAUGGUGAGAGCAUC	UCUGUUCUCACCAUUACCAGU	Cleavage	cdna:novel chromosome:AGPv3:2:196464511:196478215:1 gene:GRMZM2G365644 transcript:GRMZM2G365644_T02 description:"abinitio"	1
PC-5p-109949_6	GRMZM2G024738_T03	2	17.975	1	21	1084	1104	ACUUGUAAUGGUGAGAGCAUC	UUUGUUCUCACCAUUACCAGU	Cleavage	cdna:known chromosome:AGPv3:8:144493857:144498999:-1 gene:GRMZM2G024738 transcript:GRMZM2G024738_T03 description:"protein"	1
PC-5p-109949_6	GRMZM2G046468_T01	2	19.163	1	21	910	930	ACUUGUAAUGGUGAGAGCAUC	UUUGUUCUCACCAUUACCAGU	Cleavage	cdna:novel chromosome:AGPv3:2:204986723:204994232:1 gene:GRMZM2G046468 transcript:GRMZM2G046468_T01 description:"abinitio|omrna"	1
PC-5p-109949_6	GRMZM2G377609_T02	2	21.052	1	21	1048	1068	ACUUGUAAUGGUGAGAGCAUC	UCUGUUCUCACCAUUACCAGU	Cleavage	cdna:known chromosome:AGPv3:3:217877552:217880430:1 gene:GRMZM2G377609 transcript:GRMZM2G377609_T02 description:"cdna|est"	1
PC-5p-109949_6	GRMZM2G024738_T04	2	17.999	1	21	1084	1104	ACUUGUAAUGGUGAGAGCAUC	UUUGUUCUCACCAUUACCAGU	Cleavage	cdna:known chromosome:AGPv3:8:144493493:144498999:-1 gene:GRMZM2G024738 transcript:GRMZM2G024738_T04 description:"est"	1
PC-5p-109949_6	GRMZM2G377609_T01	2	21.796	1	21	924	944	ACUUGUAAUGGUGAGAGCAUC	UCUGUUCUCACCAUUACCAGU	Cleavage	cdna:known chromosome:AGPv3:3:217877552:217887099:1 gene:GRMZM2G377609 transcript:GRMZM2G377609_T01 description:"est"	1
PC-5p-109949_6	GRMZM2G377609_T03	2	22.543	1	21	1038	1058	ACUUGUAAUGGUGAGAGCAUC	UCUGUUCUCACCAUUACCAGU	Cleavage	cdna:known chromosome:AGPv3:3:217877562:217887099:1 gene:GRMZM2G377609 transcript:GRMZM2G377609_T03 description:"cdna|est|omrna|protein"	1
PC-5p-14301_71	GRMZM2G367026_T04	2	16.164	1	21	552	572	GGUUUUAGCUUCAAGCCAUCU	AGAUGGCUUGAAGUUGAAGCU	Cleavage	cdna:known chromosome:AGPv3:3:149019405:149022104:-1 gene:GRMZM2G367026 transcript:GRMZM2G367026_T04 description:"abinitio|est"	1
PC-5p-14301_71	GRMZM2G367026_T03	2	16.164	1	21	552	572	GGUUUUAGCUUCAAGCCAUCU	AGAUGGCUUGAAGUUGAAGCU	Cleavage	cdna:known chromosome:AGPv3:3:149016323:149022104:-1 gene:GRMZM2G367026 transcript:GRMZM2G367026_T03 description:"abinitio|cdna|est"	2
PC-5p-14301_71	GRMZM2G367026_T02	2	16.164	1	21	552	572	GGUUUUAGCUUCAAGCCAUCU	AGAUGGCUUGAAGUUGAAGCU	Cleavage	cdna:known chromosome:AGPv3:3:149015475:149022104:-1 gene:GRMZM2G367026 transcript:GRMZM2G367026_T02 description:"abinitio|est|omrna|protein"	2
PC-5p-14301_71	GRMZM2G367026_T01	2	16.164	1	21	552	572	GGUUUUAGCUUCAAGCCAUCU	AGAUGGCUUGAAGUUGAAGCU	Cleavage	cdna:known chromosome:AGPv3:3:149013856:149022104:-1 gene:GRMZM2G367026 transcript:GRMZM2G367026_T01 description:"abinitio|est|omrna|protein"	2
PC-5p-143215_4	GRMZM2G044044_T01	2	11.763	1	21	4358	4378	AUGCAGAACAAUUUACAGACG	UGGCUGUAAAUUGUUCUGUGU	Cleavage	cdna:known chromosome:AGPv3:7:152721826:152729179:1 gene:GRMZM2G044044 transcript:GRMZM2G044044_T01 description:"est|mrna"	1
PC-5p-167816_4	GRMZM2G128176_T01	2	13.566	1	21	5457	5477	UCCAAGUCAAUGCAUCAUUGC	ACGAUUAUGCAUUGAUUUGGA	Cleavage	cdna:known chromosome:AGPv3:7:171605886:171616324:-1 gene:GRMZM2G128176 transcript:GRMZM2G128176_T01 description:"abinitio|est|omrna"	1
PC-5p-167816_4	GRMZM2G128176_T02	2	14.105	1	21	5534	5554	UCCAAGUCAAUGCAUCAUUGC	ACGAUUAUGCAUUGAUUUGGA	Cleavage	cdna:known chromosome:AGPv3:7:171606145:171616500:-1 gene:GRMZM2G128176 transcript:GRMZM2G128176_T02 description:"cdna|est|omrna|protein"	1
PC-5p-167816_4	GRMZM2G128176_T03	2	14.105	1	21	5586	5606	UCCAAGUCAAUGCAUCAUUGC	ACGAUUAUGCAUUGAUUUGGA	Cleavage	cdna:known chromosome:AGPv3:7:171606145:171616453:-1 gene:GRMZM2G128176 transcript:GRMZM2G128176_T03 description:"cdna|est|omrna|protein"	1
PC-5p-232686_3	GRMZM2G399048_T01	2	18.68	1	20	962	981	CGGAGGGGAUUGGAGAGGUU	AACCUCUCCAACCUCCUCCG	Cleavage	cdna:known chromosome:AGPv3:10:132415554:132417206:1 gene:GRMZM2G399048 transcript:GRMZM2G399048_T01 description:"cdna|est|omrna|protein"	1
PC-5p-27068_30	AC190841.2_FGT007	2	20.654	1	21	271	291	ACCGGAGGAGGUUAGAGGAGC	GUCCCUCUAAUCUCCUUCGGU	Cleavage	cdna:novel chromosome:AGPv3:2:230083975:230084298:-1 gene:AC190841.2_FG007 transcript:AC190841.2_FGT007 description:"abinitio"	1
PC-5p-27068_30	GRMZM2G300437_T01	2	16.974	1	21	450	470	ACCGGAGGAGGUUAGAGGAGC	GUUCCUCCAACCUUUUCCGGU	Cleavage	cdna:novel chromosome:AGPv3:3:87414003:87419626:-1 gene:GRMZM2G300437 transcript:GRMZM2G300437_T01 description:"abinitio"	1
PC-5p-3035332_1	GRMZM2G355760_T01	2	13.139	1	21	1097	1117	AUCUUCGUCCUUGAAUUGUCA	AUACAAAUCGAGGACGAGGAU	Cleavage	cdna:novel chromosome:AGPv3:2:226118020:226120726:-1 gene:GRMZM2G355760 transcript:GRMZM2G355760_T01 description:"abinitio|protein"	1
PC-5p-350931_2	GRMZM2G036564_T01	2	21.373	1	21	881	901	ACCGCGCCACACUUUUCAGCC	GGCUGAAAGAUGUGGCGCGGU	Cleavage	cdna:known chromosome:AGPv3:6:120315469:120319622:-1 gene:GRMZM2G036564 transcript:GRMZM2G036564_T01 description:"cdna|est"	1
PC-5p-350931_2	AC191042.4_FGT001	2	18.885	1	21	578	598	ACCGCGCCACACUUUUCAGCC	GGCUGAAAGAUGUGGCGCGGU	Cleavage	cdna:novel chromosome:AGPv3:1:82652958:82683365:-1 gene:AC191042.4_FG001 transcript:AC191042.4_FGT001 description:"abinitio"	1
PC-5p-37430_20	GRMZM2G425736_T01	2	13.847	1	20	1178	1197	UCUCUUAAGGCUUGUUCGGA	ACCGAACAAGUCCUAAGAGA	Cleavage	cdna:known chromosome:AGPv3:1:75776042:75782348:-1 gene:GRMZM2G425736 transcript:GRMZM2G425736_T01 description:"cdna|est|omrna|protein"	1
PC-5p-37430_20	GRMZM2G123122_T01	2	12.369	1	20	294	313	UCUCUUAAGGCUUGUUCGGA	ACCGAACAAGCUUUAAUAGA	Cleavage	cdna:known chromosome:AGPv3:2:26758697:26763090:1 gene:GRMZM2G123122 transcript:GRMZM2G123122_T01 description:"est|omrna|protein"	1
PC-5p-395659_2	GRMZM2G335564_T03	2	23.411	1	20	814	833	GCAAUUUUACGAAGAACCCC	UGGGAUCUUCGUAAAAUUGA	Cleavage	cdna:known chromosome:AGPv3:2:172718412:172720550:1 gene:GRMZM2G335564 transcript:GRMZM2G335564_T03 description:"est|omrna"	1
PC-5p-395659_2	GRMZM2G335564_T02	2	23.411	1	20	731	750	GCAAUUUUACGAAGAACCCC	UGGGAUCUUCGUAAAAUUGA	Cleavage	cdna:known chromosome:AGPv3:2:172718495:172722458:1 gene:GRMZM2G335564 transcript:GRMZM2G335564_T02 description:"omrna|protein"	1
PC-5p-397584_2	GRMZM2G450937_T01	2	18.336	1	21	1360	1380	AUUCGGAUGACUAACCUUAGA	UCUAAAGUUAGUCGUUCGAAU	Cleavage	cdna:known chromosome:AGPv3:4:237851280:237854246:1 gene:GRMZM2G450937 transcript:GRMZM2G450937_T01 description:"est|protein"	1
PC-5p-412461_2	GRMZM2G111846_T03	2	17.072	1	20	4422	4441	AAUCUAACAACUUUUGAACU	GGUUCAAAAGUUGUUAGGAU	Cleavage	cdna:known chromosome:AGPv3:3:8805663:8828476:1 gene:GRMZM2G111846 transcript:GRMZM2G111846_T03 description:"cdna|est|omrna|protein"	1
PC-5p-412461_2	GRMZM2G111846_T02	2	17.072	1	20	4515	4534	AAUCUAACAACUUUUGAACU	GGUUCAAAAGUUGUUAGGAU	Cleavage	cdna:known chromosome:AGPv3:3:8805663:8828476:1 gene:GRMZM2G111846 transcript:GRMZM2G111846_T02 description:"cdna|est|omrna|protein"	1
PC-5p-412461_2	GRMZM2G111846_T01	2	17.072	1	20	4755	4774	AAUCUAACAACUUUUGAACU	GGUUCAAAAGUUGUUAGGAU	Cleavage	cdna:known chromosome:AGPv3:3:8805663:8828573:1 gene:GRMZM2G111846 transcript:GRMZM2G111846_T01 description:"abinitio|cdna|est"	1
PC-5p-442461_2	GRMZM2G171476_T02	2	11.793	1	21	561	581	ACGUAUGGAUUGGACGGGAUU	AAUCUCAUCCAAUCCAUAUGU	Cleavage	cdna:known chromosome:AGPv3:4:186759889:186763167:-1 gene:GRMZM2G171476 transcript:GRMZM2G171476_T02 description:"est|omrna|protein"	1
PC-5p-442461_2	GRMZM2G457697_T01	2	21.392	1	21	850	870	ACGUAUGGAUUGGACGGGAUU	AAUCUCAUCCAAUCCAUAUGU	Cleavage	cdna:known chromosome:AGPv3:2:32895217:32899163:1 gene:GRMZM2G457697 transcript:GRMZM2G457697_T01 description:"est|protein"	1
PC-5p-442461_2	GRMZM2G457697_T02	2	21.392	1	21	966	986	ACGUAUGGAUUGGACGGGAUU	AAUCUCAUCCAAUCCAUAUGU	Cleavage	cdna:known chromosome:AGPv3:2:32897852:32899163:1 gene:GRMZM2G457697 transcript:GRMZM2G457697_T02 description:"cdna|est|protein"	1
PC-5p-442461_2	GRMZM2G017290_T01	2	17.807	1	21	1409	1429	ACGUAUGGAUUGGACGGGAUU	AAUCCCAUCCAAUCCAUGUGU	Cleavage	cdna:known chromosome:AGPv3:1:283501470:283502945:-1 gene:GRMZM2G017290 transcript:GRMZM2G017290_T01 description:"est|omrna|protein"	1
PC-5p-442461_2	GRMZM2G016774_T01	2	17.286	1	21	2198	2218	ACGUAUGGAUUGGACGGGAUU	AAUCUCAUCCAAUCCAUAUGU	Cleavage	cdna:novel chromosome:AGPv3:1:297866361:297874947:-1 gene:GRMZM2G016774 transcript:GRMZM2G016774_T01 description:"abinitio|cdna|est|omrna"	1
PC-5p-75406_8	GRMZM2G434425_T01	2	19.668	1	21	1651	1671	CAUGGAUUGAGUGGGAUUGGG	CUCAAUCUCAUUCAAUCCAUA	Cleavage	cdna:known chromosome:AGPv3:8:171768723:171770405:-1 gene:GRMZM2G434425 transcript:GRMZM2G434425_T01 description:"est|omrna|protein"	1
PC-5p-75406_8	GRMZM2G122569_T01	2	18.803	1	21	1215	1235	CAUGGAUUGAGUGGGAUUGGG	GGCAACCCCACUUAGUCCAUG	Cleavage	cdna:known chromosome:AGPv3:8:118678191:118682292:-1 gene:GRMZM2G122569 transcript:GRMZM2G122569_T01 description:"cdna|est|omrna|protein"	1
PC-5p-76360_8	GRMZM2G417963_T01	2	12.154	1	20	2159	2178	GGUGGACAGGGAAAUAGAGA	CCUCCAUUUCUCUGUCCACU	Cleavage	cdna:known chromosome:AGPv3:7:141754358:141757129:-1 gene:GRMZM2G417963 transcript:GRMZM2G417963_T01 description:"est|omrna|protein"	2
PC-5p-81117_8	GRMZM2G096806_T01	2	20.263	1	21	2649	2669	UCUGUUGUAGUUUCUGCACCU	GGGUGAAGAAACUACAGCGGA	Cleavage	cdna:known chromosome:AGPv3:1:192437196:192441780:-1 gene:GRMZM2G096806 transcript:GRMZM2G096806_T01 description:"abinitio|est|omrna"	3
PC-5p-81117_8	GRMZM2G096806_T01	2	18.819	1	21	2712	2732	UCUGUUGUAGUUUCUGCACCU	GGGUGAAGAAACUACAGCGGA	Cleavage	cdna:known chromosome:AGPv3:1:192437196:192441780:-1 gene:GRMZM2G096806 transcript:GRMZM2G096806_T01 description:"abinitio|est|omrna"	3
PC-5p-81117_8	GRMZM2G350793_T01	2	20.345	1	21	2058	2078	UCUGUUGUAGUUUCUGCACCU	GUGUGCAGAAACUAUAGCAGU	Cleavage	cdna:novel chromosome:AGPv3:1:169756325:169759774:1 gene:GRMZM2G350793 transcript:GRMZM2G350793_T01 description:"abinitio|omrna|protein"	1
PC-5p-87289_7	GRMZM2G142964_T01	2	19.241	1	21	1319	1339	AGUGGAUUGAGGGGGAUUGGA	UCCGACCCCCUUCAAUCCACU	Cleavage	cdna:known chromosome:AGPv3:8:60823339:60898916:-1 gene:GRMZM2G142964 transcript:GRMZM2G142964_T01 description:"cdna|est"	1
PC-5p-87289_7	GRMZM2G140782_T02	2	23.121	1	21	846	866	AGUGGAUUGAGGGGGAUUGGA	UUUAAUACCCUUCAAUCCACU	Cleavage	cdna:known chromosome:AGPv3:8:10091838:10093231:-1 gene:GRMZM2G140782 transcript:GRMZM2G140782_T02 description:"cdna|est|omrna|protein"	1
PC-5p-87289_7	GRMZM2G027282_T02	2	23.725	1	21	1523	1543	AGUGGAUUGAGGGGGAUUGGA	AUCAAUCCCCUUCAAUCCAUA	Cleavage	cdna:known chromosome:AGPv3:5:214382310:214386531:-1 gene:GRMZM2G027282 transcript:GRMZM2G027282_T02 description:"cdna|est|protein"	2
PC-5p-87289_7	GRMZM2G103078_T01	2	9.057	1	21	53	73	AGUGGAUUGAGGGGGAUUGGA	CUCAAUUCUCUUUAAUCCACU	Cleavage	cdna:novel chromosome:AGPv3:6:57755681:57758262:-1 gene:GRMZM2G103078 transcript:GRMZM2G103078_T01 description:"est|omrna|protein"	1
gma-miR171m_1ss21AC	GRMZM2G000039_T01	2	18.252	1	21	2012	2032	UUGAGCCGCGUCAAUAUCUCC	GAGGAUAUUGACGAGGCUCAA	Cleavage	cdna:known chromosome:AGPv3:2:9018122:9027319:-1 gene:GRMZM2G000039 transcript:GRMZM2G000039_T01 description:"cdna|est|omrna|protein"	1
hvu-MIR6199-p5	GRMZM2G057171_T01	2	12.661	1	21	202	222	GAAUUCUCACAGUGAUGGGCC	ACCCUGUCGUUGUGAGAAUUC	Cleavage	cdna:known chromosome:AGPv3:4:156747216:156748670:-1 gene:GRMZM2G057171 transcript:GRMZM2G057171_T01 description:"est|omrna|protein"	1
hvu-MIR6199-p5	GRMZM2G450762_T01	2	13.775	1	21	10	30	GAAUUCUCACAGUGAUGGGCC	ACCCUGUCGUUGUGAGAAUUC	Cleavage	cdna:novel chromosome:AGPv3:1:234715688:234717186:1 gene:GRMZM2G450762 transcript:GRMZM2G450762_T01 description:"ocdna2"	1
hvu-MIR6199-p5	GRMZM2G360821_T01	2	12.646	1	21	369	389	GAAUUCUCACAGUGAUGGGCC	ACCCUGUCGUUGUGAGAAUUC	Cleavage	cdna:known chromosome:AGPv3:6:160979497:160981584:1 gene:GRMZM2G360821 transcript:GRMZM2G360821_T01 description:"cdna|est|omrna|protein"	1
hvu-MIR6199-p5	GRMZM2G385635_T01	2	12.646	1	21	274	294	GAAUUCUCACAGUGAUGGGCC	ACCCUGUCGUUGUGAGAAUUC	Cleavage	cdna:known chromosome:AGPv3:2:200752580:200756855:-1 gene:GRMZM2G385635 transcript:GRMZM2G385635_T01 description:"cdna|est|omrna|protein"	1
hvu-MIR6199-p5	GRMZM2G448344_T01	2	12.678	1	21	3836	3856	GAAUUCUCACAGUGAUGGGCC	ACCCUGUCGUUGUGAGAAUUC	Cleavage	cdna:known chromosome:AGPv3:1:203965684:203971162:-1 gene:GRMZM2G448344 transcript:GRMZM2G448344_T01 description:"cdna|est|omrna|protein"	1
lus-miR169a_R-1	GRMZM2G037630_T01	2	19.97	1	20	797	816	UAGCCAAGGAUGACUUGCCC	UGGCAAUUCAUCCUUGGCUU	Cleavage	cdna:novel chromosome:AGPv3:1:71589264:71595809:1 gene:GRMZM2G037630 transcript:GRMZM2G037630_T01 description:"est"	1
lus-miR169a_R-1	GRMZM6G205247_T01	2	19.97	1	20	938	957	UAGCCAAGGAUGACUUGCCC	UGGCAAUUCAUCCUUGGCUU	Cleavage	cdna:known chromosome:AGPv3:1:71582884:71595805:1 gene:GRMZM6G205247 transcript:GRMZM6G205247_T01 description:"cdna"	1
lus-miR169a_R-1	GRMZM5G857944_T03	2	17.474	1	20	948	967	UAGCCAAGGAUGACUUGCCC	AGGCAAUUCAUCCUUGGCUU	Cleavage	cdna:known chromosome:AGPv3:5:211715089:211719532:-1 gene:GRMZM5G857944 transcript:GRMZM5G857944_T03 description:"est"	1
lus-miR169a_R-1	GRMZM5G857944_T02	2	17.474	1	20	972	991	UAGCCAAGGAUGACUUGCCC	AGGCAAUUCAUCCUUGGCUU	Cleavage	cdna:known chromosome:AGPv3:5:211715089:211720032:-1 gene:GRMZM5G857944 transcript:GRMZM5G857944_T02 description:"est"	1
lus-miR169a_R-1	GRMZM2G000686_T06	2	18.959	1	20	891	910	UAGCCAAGGAUGACUUGCCC	UGGCAACUCAUCCUUGGCUU	Cleavage	cdna:known chromosome:AGPv3:1:15805373:15808637:-1 gene:GRMZM2G000686 transcript:GRMZM2G000686_T06 description:"cdna|est|omrna"	1
lus-miR169a_R-1	GRMZM2G000686_T05	2	18.959	1	20	935	954	UAGCCAAGGAUGACUUGCCC	UGGCAACUCAUCCUUGGCUU	Cleavage	cdna:known chromosome:AGPv3:1:15805373:15808637:-1 gene:GRMZM2G000686 transcript:GRMZM2G000686_T05 description:"cdna|est|omrna"	1
lus-miR169a_R-1	GRMZM2G000686_T04	2	18.959	1	20	963	982	UAGCCAAGGAUGACUUGCCC	UGGCAACUCAUCCUUGGCUU	Cleavage	cdna:known chromosome:AGPv3:1:15805373:15808637:-1 gene:GRMZM2G000686 transcript:GRMZM2G000686_T04 description:"cdna|est|omrna"	1
lus-miR169a_R-1	GRMZM5G857944_T01	2	17.474	1	20	1065	1084	UAGCCAAGGAUGACUUGCCC	AGGCAAUUCAUCCUUGGCUU	Cleavage	cdna:known chromosome:AGPv3:5:211715089:211720032:-1 gene:GRMZM5G857944 transcript:GRMZM5G857944_T01 description:"est"	1
lus-miR169a_R-1	GRMZM2G000686_T09	2	18.959	1	20	992	1011	UAGCCAAGGAUGACUUGCCC	UGGCAACUCAUCCUUGGCUU	Cleavage	cdna:known chromosome:AGPv3:1:15805373:15808566:-1 gene:GRMZM2G000686 transcript:GRMZM2G000686_T09 description:"cdna|omrna|protein"	1
lus-miR169a_R-1	GRMZM2G000686_T03	2	18.959	1	20	1007	1026	UAGCCAAGGAUGACUUGCCC	UGGCAACUCAUCCUUGGCUU	Cleavage	cdna:known chromosome:AGPv3:1:15805373:15808637:-1 gene:GRMZM2G000686 transcript:GRMZM2G000686_T03 description:"cdna|est|omrna"	1
lus-miR169a_R-1	GRMZM2G000686_T02	2	18.959	1	20	1011	1030	UAGCCAAGGAUGACUUGCCC	UGGCAACUCAUCCUUGGCUU	Cleavage	cdna:known chromosome:AGPv3:1:15805373:15808637:-1 gene:GRMZM2G000686 transcript:GRMZM2G000686_T02 description:"cdna|est|omrna"	1
lus-miR169a_R-1	GRMZM2G000686_T08	2	18.959	1	20	1107	1126	UAGCCAAGGAUGACUUGCCC	UGGCAACUCAUCCUUGGCUU	Cleavage	cdna:known chromosome:AGPv3:1:15805373:15808637:-1 gene:GRMZM2G000686 transcript:GRMZM2G000686_T08 description:"cdna|est|omrna"	1
lus-miR169a_R-1	GRMZM2G038303_T01	2	16.87	1	20	1166	1185	UAGCCAAGGAUGACUUGCCC	UGGCAACUCAUCCUUGGCUU	Cleavage	cdna:known chromosome:AGPv3:7:165030959:165035270:-1 gene:GRMZM2G038303 transcript:GRMZM2G038303_T01 description:"cdna|est|protein"	1
lus-miR169a_R-1	GRMZM2G000686_T10	2	18.959	1	20	1301	1320	UAGCCAAGGAUGACUUGCCC	UGGCAACUCAUCCUUGGCUU	Cleavage	cdna:known chromosome:AGPv3:1:15805373:15808360:-1 gene:GRMZM2G000686 transcript:GRMZM2G000686_T10 description:"cdna|est|omrna"	1
lus-miR169a_R-1	GRMZM2G040349_T01	2	18.791	1	20	1263	1282	UAGCCAAGGAUGACUUGCCC	UGGCAACUCAUCCUUGGCUC	Cleavage	cdna:known chromosome:AGPv3:2:211453451:211457855:-1 gene:GRMZM2G040349 transcript:GRMZM2G040349_T01 description:"cdna|est|protein"	1
lus-miR169a_R-1	GRMZM2G000686_T07	2	18.959	1	20	1375	1394	UAGCCAAGGAUGACUUGCCC	UGGCAACUCAUCCUUGGCUU	Cleavage	cdna:known chromosome:AGPv3:1:15805373:15808637:-1 gene:GRMZM2G000686 transcript:GRMZM2G000686_T07 description:"cdna|est|omrna"	1
lus-miR169a_R-1	GRMZM2G040349_T02	2	18.791	1	20	1445	1464	UAGCCAAGGAUGACUUGCCC	UGGCAACUCAUCCUUGGCUC	Cleavage	cdna:known chromosome:AGPv3:2:211453451:211457584:-1 gene:GRMZM2G040349 transcript:GRMZM2G040349_T02 description:"cdna|est|protein"	1
lus-miR169a_R-1	GRMZM2G000686_T01	2	18.959	1	20	2121	2140	UAGCCAAGGAUGACUUGCCC	UGGCAACUCAUCCUUGGCUU	Cleavage	cdna:known chromosome:AGPv3:1:15805373:15808637:-1 gene:GRMZM2G000686 transcript:GRMZM2G000686_T01 description:"cdna|est|omrna"	1
lus-miR169a_R-1	GRMZM5G853836_T01	2	20.936	1	20	553	572	UAGCCAAGGAUGACUUGCCC	AGGCAAAUCAUUCUUGGCUG	Cleavage	cdna:novel chromosome:AGPv3:1:174875434:174876987:1 gene:GRMZM5G853836 transcript:GRMZM5G853836_T01 description:"cdna"	1
lus-miR169a_R-1	GRMZM5G853836_T02	2	20.936	1	20	563	582	UAGCCAAGGAUGACUUGCCC	AGGCAAAUCAUUCUUGGCUG	Cleavage	cdna:novel chromosome:AGPv3:1:174875842:174876987:1 gene:GRMZM5G853836 transcript:GRMZM5G853836_T02 description:"abinitio"	1
osa-MIR171a-p3	GRMZM2G111191_T02	2	19.979	1	21	1356	1376	UUGAGCCGCGCCAAUAUCUCU	AUGGACAUUGGCGCGGCUUAA	Cleavage	cdna:known chromosome:AGPv3:1:20989350:20994219:1 gene:GRMZM2G111191 transcript:GRMZM2G111191_T02 description:"cdna|omrna|protein"	1
osa-MIR171a-p3	GRMZM2G111191_T01	2	19.979	1	21	1500	1520	UUGAGCCGCGCCAAUAUCUCU	AUGGACAUUGGCGCGGCUUAA	Cleavage	cdna:known chromosome:AGPv3:1:20989320:20994288:1 gene:GRMZM2G111191 transcript:GRMZM2G111191_T01 description:"cdna|est|omrna"	1
osa-miR169b_R+1	GRMZM2G000686_T06	2	18.959	1	22	889	910	CAGCCAAGGAUGACUUGCCGGA	ACUGGCAACUCAUCCUUGGCUU	Cleavage	cdna:known chromosome:AGPv3:1:15805373:15808637:-1 gene:GRMZM2G000686 transcript:GRMZM2G000686_T06 description:"cdna|est|omrna"	1
osa-miR169b_R+1	GRMZM2G000686_T05	2	18.959	1	22	933	954	CAGCCAAGGAUGACUUGCCGGA	ACUGGCAACUCAUCCUUGGCUU	Cleavage	cdna:known chromosome:AGPv3:1:15805373:15808637:-1 gene:GRMZM2G000686 transcript:GRMZM2G000686_T05 description:"cdna|est|omrna"	1
osa-miR169b_R+1	GRMZM2G000686_T04	2	18.959	1	22	961	982	CAGCCAAGGAUGACUUGCCGGA	ACUGGCAACUCAUCCUUGGCUU	Cleavage	cdna:known chromosome:AGPv3:1:15805373:15808637:-1 gene:GRMZM2G000686 transcript:GRMZM2G000686_T04 description:"cdna|est|omrna"	1
osa-miR169b_R+1	GRMZM2G000686_T09	2	18.959	1	22	990	1011	CAGCCAAGGAUGACUUGCCGGA	ACUGGCAACUCAUCCUUGGCUU	Cleavage	cdna:known chromosome:AGPv3:1:15805373:15808566:-1 gene:GRMZM2G000686 transcript:GRMZM2G000686_T09 description:"cdna|omrna|protein"	1
osa-miR169b_R+1	GRMZM2G000686_T03	2	18.959	1	22	1005	1026	CAGCCAAGGAUGACUUGCCGGA	ACUGGCAACUCAUCCUUGGCUU	Cleavage	cdna:known chromosome:AGPv3:1:15805373:15808637:-1 gene:GRMZM2G000686 transcript:GRMZM2G000686_T03 description:"cdna|est|omrna"	1
osa-miR169b_R+1	GRMZM2G000686_T02	2	18.959	1	22	1009	1030	CAGCCAAGGAUGACUUGCCGGA	ACUGGCAACUCAUCCUUGGCUU	Cleavage	cdna:known chromosome:AGPv3:1:15805373:15808637:-1 gene:GRMZM2G000686 transcript:GRMZM2G000686_T02 description:"cdna|est|omrna"	1
osa-miR169b_R+1	GRMZM2G000686_T08	2	18.959	1	22	1105	1126	CAGCCAAGGAUGACUUGCCGGA	ACUGGCAACUCAUCCUUGGCUU	Cleavage	cdna:known chromosome:AGPv3:1:15805373:15808637:-1 gene:GRMZM2G000686 transcript:GRMZM2G000686_T08 description:"cdna|est|omrna"	1
osa-miR169b_R+1	GRMZM2G000686_T10	2	18.959	1	22	1299	1320	CAGCCAAGGAUGACUUGCCGGA	ACUGGCAACUCAUCCUUGGCUU	Cleavage	cdna:known chromosome:AGPv3:1:15805373:15808360:-1 gene:GRMZM2G000686 transcript:GRMZM2G000686_T10 description:"cdna|est|omrna"	1
osa-miR169b_R+1	GRMZM2G000686_T07	2	18.959	1	22	1373	1394	CAGCCAAGGAUGACUUGCCGGA	ACUGGCAACUCAUCCUUGGCUU	Cleavage	cdna:known chromosome:AGPv3:1:15805373:15808637:-1 gene:GRMZM2G000686 transcript:GRMZM2G000686_T07 description:"cdna|est|omrna"	1
osa-miR169b_R+1	GRMZM2G000686_T01	2	18.959	1	22	2119	2140	CAGCCAAGGAUGACUUGCCGGA	ACUGGCAACUCAUCCUUGGCUU	Cleavage	cdna:known chromosome:AGPv3:1:15805373:15808637:-1 gene:GRMZM2G000686 transcript:GRMZM2G000686_T01 description:"cdna|est|omrna"	1
osa-miR169b_R+1	GRMZM5G857944_T03	2	17.474	1	22	946	967	CAGCCAAGGAUGACUUGCCGGA	UCAGGCAAUUCAUCCUUGGCUU	Cleavage	cdna:known chromosome:AGPv3:5:211715089:211719532:-1 gene:GRMZM5G857944 transcript:GRMZM5G857944_T03 description:"est"	1
osa-miR169b_R+1	GRMZM5G857944_T02	2	17.474	1	22	970	991	CAGCCAAGGAUGACUUGCCGGA	UCAGGCAAUUCAUCCUUGGCUU	Cleavage	cdna:known chromosome:AGPv3:5:211715089:211720032:-1 gene:GRMZM5G857944 transcript:GRMZM5G857944_T02 description:"est"	1
osa-miR169b_R+1	GRMZM5G857944_T01	2	17.474	1	22	1063	1084	CAGCCAAGGAUGACUUGCCGGA	UCAGGCAAUUCAUCCUUGGCUU	Cleavage	cdna:known chromosome:AGPv3:5:211715089:211720032:-1 gene:GRMZM5G857944 transcript:GRMZM5G857944_T01 description:"est"	1
osa-miR169b_R+1	GRMZM2G038303_T01	2	16.87	1	22	1164	1185	CAGCCAAGGAUGACUUGCCGGA	UGUGGCAACUCAUCCUUGGCUU	Cleavage	cdna:known chromosome:AGPv3:7:165030959:165035270:-1 gene:GRMZM2G038303 transcript:GRMZM2G038303_T01 description:"cdna|est|protein"	1
osa-miR169b_R+1	GRMZM2G040349_T01	2	18.791	1	22	1261	1282	CAGCCAAGGAUGACUUGCCGGA	UGUGGCAACUCAUCCUUGGCUC	Cleavage	cdna:known chromosome:AGPv3:2:211453451:211457855:-1 gene:GRMZM2G040349 transcript:GRMZM2G040349_T01 description:"cdna|est|protein"	1
osa-miR169b_R+1	GRMZM2G040349_T02	2	18.791	1	22	1443	1464	CAGCCAAGGAUGACUUGCCGGA	UGUGGCAACUCAUCCUUGGCUC	Cleavage	cdna:known chromosome:AGPv3:2:211453451:211457584:-1 gene:GRMZM2G040349 transcript:GRMZM2G040349_T02 description:"cdna|est|protein"	1
osa-miR169b_R+1	GRMZM2G037630_T01	2	19.97	1	22	795	816	CAGCCAAGGAUGACUUGCCGGA	CGUGGCAAUUCAUCCUUGGCUU	Cleavage	cdna:novel chromosome:AGPv3:1:71589264:71595809:1 gene:GRMZM2G037630 transcript:GRMZM2G037630_T01 description:"est"	1
osa-miR169b_R+1	GRMZM6G205247_T01	2	19.97	1	22	936	957	CAGCCAAGGAUGACUUGCCGGA	CGUGGCAAUUCAUCCUUGGCUU	Cleavage	cdna:known chromosome:AGPv3:1:71582884:71595805:1 gene:GRMZM6G205247 transcript:GRMZM6G205247_T01 description:"cdna"	1
rgl-MIR5141-p5_1ss20GC	GRMZM2G114675_T03	2	14.112	1	21	439	459	UCGCAGCAUCAAGGUCUGACC	UUUCAGACUUUGAUGCUGAGA	Cleavage	cdna:known chromosome:AGPv3:5:143710044:143712282:1 gene:GRMZM2G114675 transcript:GRMZM2G114675_T03 description:"est"	1
sbi-MIR171h-p3	GRMZM2G000039_T01	2	18.252	1	20	2013	2032	UUGAGCCGCGUCAAUAUCUC	AGGAUAUUGACGAGGCUCAA	Cleavage	cdna:known chromosome:AGPv3:2:9018122:9027319:-1 gene:GRMZM2G000039 transcript:GRMZM2G000039_T01 description:"cdna|est|omrna|protein"	1
zma-MIR159e-p3_1ss11CT	GRMZM2G120973_T01	2	24.963	1	20	92	111	CCGGCGGCGAUGGCGGCGGC	GCCGCCGCCGUCGCUGCCGC	Cleavage	cdna:known chromosome:AGPv3:5:25818354:25825972:1 gene:GRMZM2G120973 transcript:GRMZM2G120973_T01 description:"cdna|est|protein"	1
zma-MIR159e-p3_1ss11CT	GRMZM2G108284_T01	2	23.64	1	20	1572	1591	CCGGCGGCGAUGGCGGCGGC	GCCGUCGCCGUCGCCGCCGC	Cleavage	cdna:known chromosome:AGPv3:4:173027519:173031230:1 gene:GRMZM2G108284 transcript:GRMZM2G108284_T01 description:"est|protein"	2
zma-MIR159e-p3_1ss11CT	GRMZM2G108284_T02	2	23.64	1	20	1572	1591	CCGGCGGCGAUGGCGGCGGC	GCCGUCGCCGUCGCCGCCGC	Cleavage	cdna:known chromosome:AGPv3:4:173027519:173030445:1 gene:GRMZM2G108284 transcript:GRMZM2G108284_T02 description:"est|protein"	2
zma-MIR159e-p3_1ss11CT	GRMZM2G120973_T02	2	24.985	1	20	82	101	CCGGCGGCGAUGGCGGCGGC	GCCGCCGCCGUCGCUGCCGC	Cleavage	cdna:known chromosome:AGPv3:5:25818364:25825972:1 gene:GRMZM2G120973 transcript:GRMZM2G120973_T02 description:"est"	1
zma-MIR159e-p3_1ss11CT	GRMZM2G391794_T01	2	23.725	1	20	206	225	CCGGCGGCGAUGGCGGCGGC	GCCGCCGCCAUCGUCGCCUG	Cleavage	cdna:known chromosome:AGPv3:3:91614917:91618846:1 gene:GRMZM2G391794 transcript:GRMZM2G391794_T01 description:"est|omrna|protein"	1
zma-MIR159e-p3_1ss11CT	GRMZM2G120973_T03	2	24.985	1	20	82	101	CCGGCGGCGAUGGCGGCGGC	GCCGCCGCCGUCGCUGCCGC	Cleavage	cdna:known chromosome:AGPv3:5:25818364:25825972:1 gene:GRMZM2G120973 transcript:GRMZM2G120973_T03 description:"est"	1
zma-MIR159e-p3_1ss11CT	GRMZM2G142825_T01	2	13.569	1	20	83	102	CCGGCGGCGAUGGCGGCGGC	GCCGCCGCCGUCGCCGUCGC	Cleavage	cdna:known chromosome:AGPv3:4:26636669:26640580:1 gene:GRMZM2G142825 transcript:GRMZM2G142825_T01 description:"cdna|est"	1
zma-MIR159e-p3_1ss11CT	GRMZM2G139621_T01	2	21.155	1	20	331	350	CCGGCGGCGAUGGCGGCGGC	GCUGCCGCCGUCGCCGCCGC	Cleavage	cdna:known chromosome:AGPv3:4:14835372:14839934:1 gene:GRMZM2G139621 transcript:GRMZM2G139621_T01 description:"cdna|est|omrna|protein"	1
zma-MIR159e-p3_1ss11CT	GRMZM2G048450_T01	2	24.294	1	20	485	504	CCGGCGGCGAUGGCGGCGGC	GCCGUCGCCGUCGCCGCCGC	Cleavage	cdna:known chromosome:AGPv3:5:138386996:138389124:-1 gene:GRMZM2G048450 transcript:GRMZM2G048450_T01 description:"cdna|est|omrna|protein"	1
zma-MIR159e-p3_1ss11CT	GRMZM2G047637_T01	2	20.622	1	20	35	54	CCGGCGGCGAUGGCGGCGGC	GCCGCCGCCGUCGUCGCCGC	Cleavage	cdna:known chromosome:AGPv3:3:113364679:113366959:-1 gene:GRMZM2G047637 transcript:GRMZM2G047637_T01 description:"cdna|est|omrna|protein"	1
zma-MIR159e-p3_1ss11CT	GRMZM2G142825_T05	2	13.56	1	20	31	50	CCGGCGGCGAUGGCGGCGGC	GCCGCCGCCGUCGCCGUCGC	Cleavage	cdna:known chromosome:AGPv3:4:26636721:26640415:1 gene:GRMZM2G142825 transcript:GRMZM2G142825_T05 description:"cdna|omrna|protein"	1
zma-MIR159e-p3_1ss11CT	GRMZM2G142825_T04	2	16.312	1	20	54	73	CCGGCGGCGAUGGCGGCGGC	GCCGCCGCCGUCGCCGUCGC	Cleavage	cdna:known chromosome:AGPv3:4:26636698:26640580:1 gene:GRMZM2G142825 transcript:GRMZM2G142825_T04 description:"est"	1
zma-MIR159e-p3_1ss11CT	GRMZM2G142825_T02	2	13.488	1	20	83	102	CCGGCGGCGAUGGCGGCGGC	GCCGCCGCCGUCGCCGUCGC	Cleavage	cdna:known chromosome:AGPv3:4:26636669:26639818:1 gene:GRMZM2G142825 transcript:GRMZM2G142825_T02 description:"est"	1
zma-MIR159e-p3_1ss11CT	GRMZM2G146346_T01	2	12.835	1	20	95	114	CCGGCGGCGAUGGCGGCGGC	GCCGCCGCCAUCGCUGUCGU	Cleavage	cdna:known chromosome:AGPv3:4:174945275:174946868:1 gene:GRMZM2G146346 transcript:GRMZM2G146346_T01 description:"cdna|est|omrna|protein"	1
zma-MIR159e-p3_1ss11CT	GRMZM2G120973_T04	2	24.985	1	20	82	101	CCGGCGGCGAUGGCGGCGGC	GCCGCCGCCGUCGCUGCCGC	Cleavage	cdna:known chromosome:AGPv3:5:25818364:25823871:1 gene:GRMZM2G120973 transcript:GRMZM2G120973_T04 description:"est"	1
zma-MIR159e-p3_1ss11CT	GRMZM2G142825_T03	2	15.578	1	20	69	88	CCGGCGGCGAUGGCGGCGGC	GCCGCCGCCGUCGCCGUCGC	Cleavage	cdna:known chromosome:AGPv3:4:26636683:26639818:1 gene:GRMZM2G142825 transcript:GRMZM2G142825_T03 description:"cdna|est|omrna"	1
zma-MIR159e-p3_1ss11CT	GRMZM2G399098_T01	2	22.903	1	20	668	687	CCGGCGGCGAUGGCGGCGGC	GCCGCCGCCGUCGCCGUCGC	Cleavage	cdna:novel chromosome:AGPv3:9:151187691:151189042:-1 gene:GRMZM2G399098 transcript:GRMZM2G399098_T01 description:"omrna|protein"	1
zma-MIR159e-p3_1ss11CT	GRMZM2G111711_T01	2	21.807	1	20	664	683	CCGGCGGCGAUGGCGGCGGC	GCCGUCGCCGUCGCCGCCGU	Cleavage	cdna:known chromosome:AGPv3:9:104082393:104083964:1 gene:GRMZM2G111711 transcript:GRMZM2G111711_T01 description:"cdna|est|omrna|protein"	2
zma-MIR159e-p3_1ss11CT	GRMZM2G017319_T01	2	18.916	1	20	140	159	CCGGCGGCGAUGGCGGCGGC	GCCGCCGCCAUCGUCGUCGC	Cleavage	cdna:novel chromosome:AGPv3:1:255383520:255385569:1 gene:GRMZM2G017319 transcript:GRMZM2G017319_T01 description:"est|omrna|protein"	1
zma-MIR159e-p3_1ss11CT	GRMZM2G155321_T01	2	24.574	1	20	387	406	CCGGCGGCGAUGGCGGCGGC	GCCGCUGCCAUCGCCUCCGG	Cleavage	cdna:known chromosome:AGPv3:3:186439741:186443075:1 gene:GRMZM2G155321 transcript:GRMZM2G155321_T01 description:"cdna|est|omrna|protein"	1
zma-MIR159e-p3_1ss11CT	GRMZM2G391794_T02	2	23.725	1	20	125	144	CCGGCGGCGAUGGCGGCGGC	GCCGCCGCCAUCGUCGCCUG	Cleavage	cdna:known chromosome:AGPv3:3:91614998:91618299:1 gene:GRMZM2G391794 transcript:GRMZM2G391794_T02 description:"est"	1
zma-MIR159e-p3_1ss11CT	GRMZM2G102225_T01	2	20.859	1	20	63	82	CCGGCGGCGAUGGCGGCGGC	GCCGUCGCCGUCGCCGCCGC	Cleavage	cdna:novel chromosome:AGPv3:6:78261888:78264079:1 gene:GRMZM2G102225 transcript:GRMZM2G102225_T01 description:"abinitio|est|omrna|protein"	1
zma-MIR159e-p3_1ss11CT	GRMZM2G009936_T02	2	21.157	1	20	71	90	CCGGCGGCGAUGGCGGCGGC	GCCGCCGCCGUCGCCGUCGC	Cleavage	cdna:known chromosome:AGPv3:8:116060353:116062253:1 gene:GRMZM2G009936 transcript:GRMZM2G009936_T02 description:"cdna|est|protein"	1
zma-MIR159e-p3_1ss11CT	GRMZM2G009189_T01	2	21.084	1	20	672	691	CCGGCGGCGAUGGCGGCGGC	GCCGCCGCCGUCGCCGUCGC	Cleavage	cdna:known chromosome:AGPv3:10:103379779:103380665:-1 gene:GRMZM2G009189 transcript:GRMZM2G009189_T01 description:"est|omrna|protein"	1
zma-MIR159e-p3_1ss11CT	AC193786.3_FGT005	2	24.938	1	20	81	100	CCGGCGGCGAUGGCGGCGGC	GCUGCCGCCGUCGCCGCCGU	Cleavage	cdna:novel chromosome:AGPv3:8:157462749:157463805:1 gene:AC193786.3_FG005 transcript:AC193786.3_FGT005 description:"abinitio"	1
zma-miR156j-5p_R-1	GRMZM2G473182_T01	2	18.082	1	20	1572	1591	UGACAGAAGAGAGAGAGCAC	UAGCUCUUUCUCUUUUGUCA	Cleavage	cdna:novel chromosome:AGPv3:2:194031271:194040469:1 gene:GRMZM2G473182 transcript:GRMZM2G473182_T01 description:"est"	1
zma-miR156j-5p_R-1	GRMZM2G473182_T02	2	18.082	1	20	1537	1556	UGACAGAAGAGAGAGAGCAC	UAGCUCUUUCUCUUUUGUCA	Cleavage	cdna:novel chromosome:AGPv3:2:194031271:194040469:1 gene:GRMZM2G473182 transcript:GRMZM2G473182_T02 description:"abinitio"	1
zma-miR156j-5p_R-1	GRMZM2G382747_T01	2	9.175	1	20	1738	1757	UGACAGAAGAGAGAGAGCAC	AUGCUCUCUUUUUUUUGUCG	Cleavage	cdna:known chromosome:AGPv3:2:30029491:30031361:1 gene:GRMZM2G382747 transcript:GRMZM2G382747_T01 description:"abinitio|est|protein"	1
zma-miR159a-3p_R-1	GRMZM2G046443_T01	2	24.756	1	20	350	369	UUUGGAUUGAAGGGAGCUCU	GGAGCUCCAUUCGAUCCAAA	Cleavage	cdna:novel chromosome:AGPv3:1:190346919:190348170:1 gene:GRMZM2G046443 transcript:GRMZM2G046443_T01 description:"omrna|protein"	1
zma-miR159a-3p_R-1	GRMZM2G093789_T01	2	17.64	1	20	1121	1140	UUUGGAUUGAAGGGAGCUCU	AGAGAUUCCUUCGAUCCAAA	Cleavage	cdna:known chromosome:AGPv3:6:89403121:89416241:-1 gene:GRMZM2G093789 transcript:GRMZM2G093789_T01 description:"cdna|est|omrna|protein"	1
zma-miR159a-3p_R-1	GRMZM2G139688_T01	2	17.184	1	20	1400	1419	UUUGGAUUGAAGGGAGCUCU	GGAGCUCCCUUCACUCCAAG	Cleavage	cdna:known chromosome:AGPv3:3:187060539:187064561:-1 gene:GRMZM2G139688 transcript:GRMZM2G139688_T01 description:"cdna|est|omrna|protein"	1
zma-miR164a-5p	GRMZM2G022616_T01	2	21.425	1	21	1429	1449	UGGAGAAGCAGGGCACGUGCA	CCUACGUCCCCUGUUUCUCCA	Cleavage	cdna:known chromosome:AGPv3:7:13612838:13614464:-1 gene:GRMZM2G022616 transcript:GRMZM2G022616_T01 description:"cdna|est|protein"	1
zma-miR164a-5p	GRMZM2G082906_T01	2	15.042	1	21	62	82	UGGAGAAGCAGGGCACGUGCA	ACCACGAGCCUUGCUUCUUCA	Cleavage	cdna:known chromosome:AGPv3:5:32527048:32528654:1 gene:GRMZM2G082906 transcript:GRMZM2G082906_T01 description:"cdna|est"	1
zma-miR164a-5p	GRMZM2G087291_T01	2	11.425	1	21	27	47	UGGAGAAGCAGGGCACGUGCA	ACCACGAGCCUUGCUUCUUCA	Cleavage	cdna:known chromosome:AGPv3:1:232536588:232537631:-1 gene:GRMZM2G087291 transcript:GRMZM2G087291_T01 description:"cdna|est"	1
zma-miR164a-5p	GRMZM2G087291_T02	2	11.425	1	21	27	47	UGGAGAAGCAGGGCACGUGCA	ACCACGAGCCUUGCUUCUUCA	Cleavage	cdna:novel chromosome:AGPv3:1:232536942:232537631:-1 gene:GRMZM2G087291 transcript:GRMZM2G087291_T02 description:"est"	1
zma-miR164b-3p_L+1	GRMZM2G128319_T01	2	18.342	1	21	2045	2065	CAUGUGCCCAUCUUCUCCACC	GUUCGAGAAGAUGGGCACAUC	Cleavage	cdna:known chromosome:AGPv3:10:113847914:113851820:-1 gene:GRMZM2G128319 transcript:GRMZM2G128319_T01 description:"cdna|est|omrna|protein"	1
zma-miR164c-3p	GRMZM2G700716_T01	2	19.433	1	21	778	798	CAUGUGCCCUUCUUCUCCAUC	CUCGGAGGAGGAGGGCACAUG	Cleavage	cdna:novel chromosome:AGPv3:8:153018125:153023553:-1 gene:GRMZM2G700716 transcript:GRMZM2G700716_T01 description:"cdna"	1
zma-miR164d-3p_R+1	GRMZM2G140917_T01	2	22.236	1	21	1334	1354	CACGUGGUCUCCUUCUCCAUC	UGUGCAGAGGGAGAUCACGUG	Cleavage	cdna:known chromosome:AGPv3:6:86911024:86919377:1 gene:GRMZM2G140917 transcript:GRMZM2G140917_T01 description:"cdna|est|omrna|protein"	1
zma-miR164f-5p_R-1	GRMZM2G022616_T01	2	21.425	1	20	1430	1449	UGGAGAAGCAGGGCACGUGC	CUACGUCCCCUGUUUCUCCA	Cleavage	cdna:known chromosome:AGPv3:7:13612838:13614464:-1 gene:GRMZM2G022616 transcript:GRMZM2G022616_T01 description:"cdna|est|protein"	1
zma-miR164f-5p_R-1	GRMZM2G082906_T01	2	15.042	1	20	63	82	UGGAGAAGCAGGGCACGUGC	CCACGAGCCUUGCUUCUUCA	Cleavage	cdna:known chromosome:AGPv3:5:32527048:32528654:1 gene:GRMZM2G082906 transcript:GRMZM2G082906_T01 description:"cdna|est"	1
zma-miR164f-5p_R-1	GRMZM2G087291_T01	2	11.425	1	20	28	47	UGGAGAAGCAGGGCACGUGC	CCACGAGCCUUGCUUCUUCA	Cleavage	cdna:known chromosome:AGPv3:1:232536588:232537631:-1 gene:GRMZM2G087291 transcript:GRMZM2G087291_T01 description:"cdna|est"	1
zma-miR164f-5p_R-1	GRMZM2G087291_T02	2	11.425	1	20	28	47	UGGAGAAGCAGGGCACGUGC	CCACGAGCCUUGCUUCUUCA	Cleavage	cdna:novel chromosome:AGPv3:1:232536942:232537631:-1 gene:GRMZM2G087291 transcript:GRMZM2G087291_T02 description:"est"	1
zma-miR166a-5p_L-1R+1	GRMZM5G845891_T01	2	18.068	1	21	1958	1978	GAAUGUUGUCUGGCUCGGGGC	GCCUCGAGCCAGCCAACAUUC	Cleavage	cdna:known chromosome:AGPv3:4:178166680:178168813:-1 gene:GRMZM5G845891 transcript:GRMZM5G845891_T01 description:"cdna"	1
zma-miR166j-3p	GRMZM2G042250_T04	2	23.534	1	21	628	648	UCGGACCAGGCUUCAAUCCCU	CUGGGAUGAAGCCUGGUCCGG	Cleavage	cdna:known chromosome:AGPv3:1:2791599:2796740:1 gene:GRMZM2G042250 transcript:GRMZM2G042250_T04 description:"cdna|est|protein"	1
zma-miR166j-3p	GRMZM2G109987_T04	2	24.232	1	21	1039	1059	UCGGACCAGGCUUCAAUCCCU	CUGGGAUGAAGCCUGGUCCGG	Cleavage	cdna:known chromosome:AGPv3:9:154915666:154920527:-1 gene:GRMZM2G109987 transcript:GRMZM2G109987_T04 description:"est"	1
zma-miR166j-3p	AC187157.4_FGT005	2	23.173	1	21	563	583	UCGGACCAGGCUUCAAUCCCU	CCGGGAUGAAGCCUGGUCCGG	Cleavage	cdna:known chromosome:AGPv3:8:22645969:22650386:-1 gene:AC187157.4_FG005 transcript:AC187157.4_FGT005 description:"abinitio"	1
zma-miR166j-3p	GRMZM2G042250_T01	2	23.534	1	21	628	648	UCGGACCAGGCUUCAAUCCCU	CUGGGAUGAAGCCUGGUCCGG	Cleavage	cdna:known chromosome:AGPv3:1:2791599:2798512:1 gene:GRMZM2G042250 transcript:GRMZM2G042250_T01 description:"cdna|est|protein"	1
zma-miR166j-3p	GRMZM2G042250_T03	2	23.534	1	21	628	648	UCGGACCAGGCUUCAAUCCCU	CUGGGAUGAAGCCUGGUCCGG	Cleavage	cdna:known chromosome:AGPv3:1:2791599:2798485:1 gene:GRMZM2G042250 transcript:GRMZM2G042250_T03 description:"cdna|est|protein"	1
zma-miR166j-3p	GRMZM2G042250_T02	2	23.534	1	21	714	734	UCGGACCAGGCUUCAAUCCCU	CUGGGAUGAAGCCUGGUCCGG	Cleavage	cdna:known chromosome:AGPv3:1:2791821:2798509:1 gene:GRMZM2G042250 transcript:GRMZM2G042250_T02 description:"abinitio|cdna|est|omrna"	1
zma-miR166j-3p	GRMZM2G109987_T05	2	24.232	1	21	774	794	UCGGACCAGGCUUCAAUCCCU	CUGGGAUGAAGCCUGGUCCGG	Cleavage	cdna:known chromosome:AGPv3:9:154912659:154919912:-1 gene:GRMZM2G109987 transcript:GRMZM2G109987_T05 description:"cdna|omrna|protein"	1
zma-miR166j-3p	GRMZM2G003509_T02	2	23.776	1	21	805	825	UCGGACCAGGCUUCAAUCCCU	UUGGGAUGAAGCCUGGUCCGG	Cleavage	cdna:known chromosome:AGPv3:1:173252321:173257862:-1 gene:GRMZM2G003509 transcript:GRMZM2G003509_T02 description:"est|omrna"	1
zma-miR166j-3p	GRMZM2G469551_T02	2	19.005	1	21	590	610	UCGGACCAGGCUUCAAUCCCU	CUGGGAUGAAGCCUGGUCCGG	Cleavage	cdna:known chromosome:AGPv3:1:230597149:230608346:-1 gene:GRMZM2G469551 transcript:GRMZM2G469551_T02 description:"cdna|est|omrna|protein"	2
zma-miR166j-3p	GRMZM2G178102_T01	2	20.931	1	21	1035	1055	UCGGACCAGGCUUCAAUCCCU	UUGGGAUGAAGCCUGGUCCGG	Cleavage	cdna:known chromosome:AGPv3:3:123281942:123288759:-1 gene:GRMZM2G178102 transcript:GRMZM2G178102_T01 description:"cdna|est|protein"	1
zma-miR166j-3p	GRMZM2G003509_T01	2	21.036	1	21	736	756	UCGGACCAGGCUUCAAUCCCU	UUGGGAUGAAGCCUGGUCCGG	Cleavage	cdna:known chromosome:AGPv3:1:173251835:173257862:-1 gene:GRMZM2G003509 transcript:GRMZM2G003509_T01 description:"cdna|est|omrna|protein"	1
zma-miR166j-3p	GRMZM2G109987_T03	2	24.232	1	21	1039	1059	UCGGACCAGGCUUCAAUCCCU	CUGGGAUGAAGCCUGGUCCGG	Cleavage	cdna:known chromosome:AGPv3:9:154912262:154920527:-1 gene:GRMZM2G109987 transcript:GRMZM2G109987_T03 description:"est"	1
zma-miR166j-3p	GRMZM2G109987_T02	2	24.232	1	21	1039	1059	UCGGACCAGGCUUCAAUCCCU	CUGGGAUGAAGCCUGGUCCGG	Cleavage	cdna:known chromosome:AGPv3:9:154912262:154920527:-1 gene:GRMZM2G109987 transcript:GRMZM2G109987_T02 description:"cdna|est|protein"	1
zma-miR166j-3p	GRMZM2G109987_T01	2	24.232	1	21	1039	1059	UCGGACCAGGCUUCAAUCCCU	CUGGGAUGAAGCCUGGUCCGG	Cleavage	cdna:known chromosome:AGPv3:9:154912262:154920527:-1 gene:GRMZM2G109987 transcript:GRMZM2G109987_T01 description:"est"	1
zma-miR166j-3p	GRMZM2G469551_T01	2	19.005	1	21	590	610	UCGGACCAGGCUUCAAUCCCU	CUGGGAUGAAGCCUGGUCCGG	Cleavage	cdna:known chromosome:AGPv3:1:230596368:230608346:-1 gene:GRMZM2G469551 transcript:GRMZM2G469551_T01 description:"cdna|est|omrna|protein"	2
zma-miR166m-5p_L-2R+2	GRMZM2G085301_T01	2	18.29	1	21	767	787	AAUGUUGGCUGGCUCGAGGCA	CUCCUCGGGCCAGCCAAUAUA	Cleavage	cdna:known chromosome:AGPv3:5:2181763:2184186:1 gene:GRMZM2G085301 transcript:GRMZM2G085301_T01 description:"mrna"	1
zma-miR167e-3p	GRMZM2G096171_T02	2	22.383	1	22	577	598	GAUCAUGCUGUGCAGUUUCAUC	AUAGGAAUUGCAUGGCAUGAUC	Cleavage	cdna:novel chromosome:AGPv3:4:118088455:118089499:1 gene:GRMZM2G096171 transcript:GRMZM2G096171_T02 description:"est|protein"	1
zma-miR167f-3p_R-2_1ss5GA	GRMZM2G099583_T01	2	21.283	1	20	1361	1380	GAUCAUGCUGCGCAGUUUCA	GGAAACUGCGCAGCAUGUUU	Cleavage	cdna:known chromosome:AGPv3:4:6413519:6419448:-1 gene:GRMZM2G099583 transcript:GRMZM2G099583_T01 description:"cdna|est|omrna"	2
zma-miR167f-3p_R-2_1ss5GA	GRMZM2G099583_T02	2	21.384	1	20	1461	1480	GAUCAUGCUGCGCAGUUUCA	GGAAACUGCGCAGCAUGUUU	Cleavage	cdna:known chromosome:AGPv3:4:6413519:6419448:-1 gene:GRMZM2G099583 transcript:GRMZM2G099583_T02 description:"cdna|est|omrna"	2
zma-miR167g-3p_L+1	GRMZM2G142019_T01	2	12.888	1	21	844	864	AGGUCAUGCUGUAGUUUCAUC	CAUGAUAUUACAGCAUGAUCU	Cleavage	cdna:known chromosome:AGPv3:10:9597088:9602435:-1 gene:GRMZM2G142019 transcript:GRMZM2G142019_T01 description:"cdna|est|omrna"	1
zma-miR169a-5p_R-1	GRMZM2G037630_T01	2	19.97	1	20	797	816	CAGCCAAGGAUGACUUGCCG	UGGCAAUUCAUCCUUGGCUU	Cleavage	cdna:novel chromosome:AGPv3:1:71589264:71595809:1 gene:GRMZM2G037630 transcript:GRMZM2G037630_T01 description:"est"	1
zma-miR169a-5p_R-1	GRMZM6G205247_T01	2	19.97	1	20	938	957	CAGCCAAGGAUGACUUGCCG	UGGCAAUUCAUCCUUGGCUU	Cleavage	cdna:known chromosome:AGPv3:1:71582884:71595805:1 gene:GRMZM6G205247 transcript:GRMZM6G205247_T01 description:"cdna"	1
zma-miR169a-5p_R-1	GRMZM2G000686_T06	2	18.959	1	20	891	910	CAGCCAAGGAUGACUUGCCG	UGGCAACUCAUCCUUGGCUU	Cleavage	cdna:known chromosome:AGPv3:1:15805373:15808637:-1 gene:GRMZM2G000686 transcript:GRMZM2G000686_T06 description:"cdna|est|omrna"	1
zma-miR169a-5p_R-1	GRMZM2G000686_T05	2	18.959	1	20	935	954	CAGCCAAGGAUGACUUGCCG	UGGCAACUCAUCCUUGGCUU	Cleavage	cdna:known chromosome:AGPv3:1:15805373:15808637:-1 gene:GRMZM2G000686 transcript:GRMZM2G000686_T05 description:"cdna|est|omrna"	1
zma-miR169a-5p_R-1	GRMZM2G000686_T04	2	18.959	1	20	963	982	CAGCCAAGGAUGACUUGCCG	UGGCAACUCAUCCUUGGCUU	Cleavage	cdna:known chromosome:AGPv3:1:15805373:15808637:-1 gene:GRMZM2G000686 transcript:GRMZM2G000686_T04 description:"cdna|est|omrna"	1
zma-miR169a-5p_R-1	GRMZM2G000686_T09	2	18.959	1	20	992	1011	CAGCCAAGGAUGACUUGCCG	UGGCAACUCAUCCUUGGCUU	Cleavage	cdna:known chromosome:AGPv3:1:15805373:15808566:-1 gene:GRMZM2G000686 transcript:GRMZM2G000686_T09 description:"cdna|omrna|protein"	1
zma-miR169a-5p_R-1	GRMZM2G000686_T03	2	18.959	1	20	1007	1026	CAGCCAAGGAUGACUUGCCG	UGGCAACUCAUCCUUGGCUU	Cleavage	cdna:known chromosome:AGPv3:1:15805373:15808637:-1 gene:GRMZM2G000686 transcript:GRMZM2G000686_T03 description:"cdna|est|omrna"	1
zma-miR169a-5p_R-1	GRMZM2G000686_T02	2	18.959	1	20	1011	1030	CAGCCAAGGAUGACUUGCCG	UGGCAACUCAUCCUUGGCUU	Cleavage	cdna:known chromosome:AGPv3:1:15805373:15808637:-1 gene:GRMZM2G000686 transcript:GRMZM2G000686_T02 description:"cdna|est|omrna"	1
zma-miR169a-5p_R-1	GRMZM2G000686_T08	2	18.959	1	20	1107	1126	CAGCCAAGGAUGACUUGCCG	UGGCAACUCAUCCUUGGCUU	Cleavage	cdna:known chromosome:AGPv3:1:15805373:15808637:-1 gene:GRMZM2G000686 transcript:GRMZM2G000686_T08 description:"cdna|est|omrna"	1
zma-miR169a-5p_R-1	GRMZM2G038303_T01	2	16.87	1	20	1166	1185	CAGCCAAGGAUGACUUGCCG	UGGCAACUCAUCCUUGGCUU	Cleavage	cdna:known chromosome:AGPv3:7:165030959:165035270:-1 gene:GRMZM2G038303 transcript:GRMZM2G038303_T01 description:"cdna|est|protein"	1
zma-miR169a-5p_R-1	GRMZM2G000686_T10	2	18.959	1	20	1301	1320	CAGCCAAGGAUGACUUGCCG	UGGCAACUCAUCCUUGGCUU	Cleavage	cdna:known chromosome:AGPv3:1:15805373:15808360:-1 gene:GRMZM2G000686 transcript:GRMZM2G000686_T10 description:"cdna|est|omrna"	1
zma-miR169a-5p_R-1	GRMZM2G040349_T01	2	18.791	1	20	1263	1282	CAGCCAAGGAUGACUUGCCG	UGGCAACUCAUCCUUGGCUC	Cleavage	cdna:known chromosome:AGPv3:2:211453451:211457855:-1 gene:GRMZM2G040349 transcript:GRMZM2G040349_T01 description:"cdna|est|protein"	1
zma-miR169a-5p_R-1	GRMZM2G000686_T07	2	18.959	1	20	1375	1394	CAGCCAAGGAUGACUUGCCG	UGGCAACUCAUCCUUGGCUU	Cleavage	cdna:known chromosome:AGPv3:1:15805373:15808637:-1 gene:GRMZM2G000686 transcript:GRMZM2G000686_T07 description:"cdna|est|omrna"	1
zma-miR169a-5p_R-1	GRMZM2G040349_T02	2	18.791	1	20	1445	1464	CAGCCAAGGAUGACUUGCCG	UGGCAACUCAUCCUUGGCUC	Cleavage	cdna:known chromosome:AGPv3:2:211453451:211457584:-1 gene:GRMZM2G040349 transcript:GRMZM2G040349_T02 description:"cdna|est|protein"	1
zma-miR169a-5p_R-1	GRMZM2G000686_T01	2	18.959	1	20	2121	2140	CAGCCAAGGAUGACUUGCCG	UGGCAACUCAUCCUUGGCUU	Cleavage	cdna:known chromosome:AGPv3:1:15805373:15808637:-1 gene:GRMZM2G000686 transcript:GRMZM2G000686_T01 description:"cdna|est|omrna"	1
zma-miR169a-5p_R-1	GRMZM5G857944_T03	2	17.474	1	20	948	967	CAGCCAAGGAUGACUUGCCG	AGGCAAUUCAUCCUUGGCUU	Cleavage	cdna:known chromosome:AGPv3:5:211715089:211719532:-1 gene:GRMZM5G857944 transcript:GRMZM5G857944_T03 description:"est"	1
zma-miR169a-5p_R-1	GRMZM5G857944_T02	2	17.474	1	20	972	991	CAGCCAAGGAUGACUUGCCG	AGGCAAUUCAUCCUUGGCUU	Cleavage	cdna:known chromosome:AGPv3:5:211715089:211720032:-1 gene:GRMZM5G857944 transcript:GRMZM5G857944_T02 description:"est"	1
zma-miR169a-5p_R-1	GRMZM5G857944_T01	2	17.474	1	20	1065	1084	CAGCCAAGGAUGACUUGCCG	AGGCAAUUCAUCCUUGGCUU	Cleavage	cdna:known chromosome:AGPv3:5:211715089:211720032:-1 gene:GRMZM5G857944 transcript:GRMZM5G857944_T01 description:"est"	1
zma-miR169f-5p_R-1_1ss1TG	GRMZM2G091964_T02	2	20.956	1	20	1316	1335	GAGCCAAGGAUGACUUGCCU	AGGCAAUUCAUUCUUGGCUU	Cleavage	cdna:known chromosome:AGPv3:1:263505895:263513358:1 gene:GRMZM2G091964 transcript:GRMZM2G091964_T02 description:"est|omrna|protein"	1
zma-miR169f-5p_R-1_1ss1TG	GRMZM2G091964_T01	2	20.956	1	20	1319	1338	GAGCCAAGGAUGACUUGCCU	AGGCAAUUCAUUCUUGGCUU	Cleavage	cdna:known chromosome:AGPv3:1:263505895:263513358:1 gene:GRMZM2G091964 transcript:GRMZM2G091964_T01 description:"cdna|est|omrna|protein"	1
zma-miR169f-5p_R-1_1ss1TG	GRMZM2G091964_T03	2	20.956	1	20	1431	1450	GAGCCAAGGAUGACUUGCCU	AGGCAAUUCAUUCUUGGCUU	Cleavage	cdna:known chromosome:AGPv3:1:263505895:263513307:1 gene:GRMZM2G091964 transcript:GRMZM2G091964_T03 description:"est|omrna|protein"	1
zma-miR169f-5p_R-1_1ss1TG	GRMZM5G849099_T01	2	12.86	1	20	728	747	GAGCCAAGGAUGACUUGCCU	UAGCUAGUCAUCCUUGGCUC	Cleavage	cdna:known chromosome:AGPv3:3:207850188:207851192:-1 gene:GRMZM5G849099 transcript:GRMZM5G849099_T01 description:"est"	1
zma-miR169i-3p_R+2	GRMZM2G178958_T01	2	24.98	1	20	1538	1557	GGCAGUCUCCUUGGCUAGCC	AGCUUGCCAAGGAGGUUGCC	Cleavage	cdna:known chromosome:AGPv3:5:213590124:213594002:-1 gene:GRMZM2G178958 transcript:GRMZM2G178958_T01 description:"cdna|est|omrna|protein"	1
zma-miR169i-5p_R-1	GRMZM5G857944_T03	2	17.474	1	20	948	967	UAGCCAAGGAUGACUUGCCU	AGGCAAUUCAUCCUUGGCUU	Cleavage	cdna:known chromosome:AGPv3:5:211715089:211719532:-1 gene:GRMZM5G857944 transcript:GRMZM5G857944_T03 description:"est"	1
zma-miR169i-5p_R-1	GRMZM5G857944_T02	2	17.474	1	20	972	991	UAGCCAAGGAUGACUUGCCU	AGGCAAUUCAUCCUUGGCUU	Cleavage	cdna:known chromosome:AGPv3:5:211715089:211720032:-1 gene:GRMZM5G857944 transcript:GRMZM5G857944_T02 description:"est"	1
zma-miR169i-5p_R-1	GRMZM5G857944_T01	2	17.474	1	20	1065	1084	UAGCCAAGGAUGACUUGCCU	AGGCAAUUCAUCCUUGGCUU	Cleavage	cdna:known chromosome:AGPv3:5:211715089:211720032:-1 gene:GRMZM5G857944 transcript:GRMZM5G857944_T01 description:"est"	1
zma-miR169i-5p_R-1	GRMZM5G853836_T01	2	20.936	1	20	553	572	UAGCCAAGGAUGACUUGCCU	AGGCAAAUCAUUCUUGGCUG	Cleavage	cdna:novel chromosome:AGPv3:1:174875434:174876987:1 gene:GRMZM5G853836 transcript:GRMZM5G853836_T01 description:"cdna"	1
zma-miR169i-5p_R-1	GRMZM5G853836_T02	2	20.936	1	20	563	582	UAGCCAAGGAUGACUUGCCU	AGGCAAAUCAUUCUUGGCUG	Cleavage	cdna:novel chromosome:AGPv3:1:174875842:174876987:1 gene:GRMZM5G853836 transcript:GRMZM5G853836_T02 description:"abinitio"	1
zma-miR169i-5p_R-1	GRMZM2G037630_T01	2	19.97	1	20	797	816	UAGCCAAGGAUGACUUGCCU	UGGCAAUUCAUCCUUGGCUU	Cleavage	cdna:novel chromosome:AGPv3:1:71589264:71595809:1 gene:GRMZM2G037630 transcript:GRMZM2G037630_T01 description:"est"	1
zma-miR169i-5p_R-1	GRMZM6G205247_T01	2	19.97	1	20	938	957	UAGCCAAGGAUGACUUGCCU	UGGCAAUUCAUCCUUGGCUU	Cleavage	cdna:known chromosome:AGPv3:1:71582884:71595805:1 gene:GRMZM6G205247 transcript:GRMZM6G205247_T01 description:"cdna"	1
zma-miR169i-5p_R-1	GRMZM2G000686_T06	2	18.959	1	20	891	910	UAGCCAAGGAUGACUUGCCU	UGGCAACUCAUCCUUGGCUU	Cleavage	cdna:known chromosome:AGPv3:1:15805373:15808637:-1 gene:GRMZM2G000686 transcript:GRMZM2G000686_T06 description:"cdna|est|omrna"	1
zma-miR169i-5p_R-1	GRMZM2G000686_T05	2	18.959	1	20	935	954	UAGCCAAGGAUGACUUGCCU	UGGCAACUCAUCCUUGGCUU	Cleavage	cdna:known chromosome:AGPv3:1:15805373:15808637:-1 gene:GRMZM2G000686 transcript:GRMZM2G000686_T05 description:"cdna|est|omrna"	1
zma-miR169i-5p_R-1	GRMZM2G000686_T04	2	18.959	1	20	963	982	UAGCCAAGGAUGACUUGCCU	UGGCAACUCAUCCUUGGCUU	Cleavage	cdna:known chromosome:AGPv3:1:15805373:15808637:-1 gene:GRMZM2G000686 transcript:GRMZM2G000686_T04 description:"cdna|est|omrna"	1
zma-miR169i-5p_R-1	GRMZM2G000686_T09	2	18.959	1	20	992	1011	UAGCCAAGGAUGACUUGCCU	UGGCAACUCAUCCUUGGCUU	Cleavage	cdna:known chromosome:AGPv3:1:15805373:15808566:-1 gene:GRMZM2G000686 transcript:GRMZM2G000686_T09 description:"cdna|omrna|protein"	1
zma-miR169i-5p_R-1	GRMZM2G000686_T03	2	18.959	1	20	1007	1026	UAGCCAAGGAUGACUUGCCU	UGGCAACUCAUCCUUGGCUU	Cleavage	cdna:known chromosome:AGPv3:1:15805373:15808637:-1 gene:GRMZM2G000686 transcript:GRMZM2G000686_T03 description:"cdna|est|omrna"	1
zma-miR169i-5p_R-1	GRMZM2G000686_T02	2	18.959	1	20	1011	1030	UAGCCAAGGAUGACUUGCCU	UGGCAACUCAUCCUUGGCUU	Cleavage	cdna:known chromosome:AGPv3:1:15805373:15808637:-1 gene:GRMZM2G000686 transcript:GRMZM2G000686_T02 description:"cdna|est|omrna"	1
zma-miR169i-5p_R-1	GRMZM2G000686_T08	2	18.959	1	20	1107	1126	UAGCCAAGGAUGACUUGCCU	UGGCAACUCAUCCUUGGCUU	Cleavage	cdna:known chromosome:AGPv3:1:15805373:15808637:-1 gene:GRMZM2G000686 transcript:GRMZM2G000686_T08 description:"cdna|est|omrna"	1
zma-miR169i-5p_R-1	GRMZM2G038303_T01	2	16.87	1	20	1166	1185	UAGCCAAGGAUGACUUGCCU	UGGCAACUCAUCCUUGGCUU	Cleavage	cdna:known chromosome:AGPv3:7:165030959:165035270:-1 gene:GRMZM2G038303 transcript:GRMZM2G038303_T01 description:"cdna|est|protein"	1
zma-miR169i-5p_R-1	GRMZM2G000686_T10	2	18.959	1	20	1301	1320	UAGCCAAGGAUGACUUGCCU	UGGCAACUCAUCCUUGGCUU	Cleavage	cdna:known chromosome:AGPv3:1:15805373:15808360:-1 gene:GRMZM2G000686 transcript:GRMZM2G000686_T10 description:"cdna|est|omrna"	1
zma-miR169i-5p_R-1	GRMZM2G040349_T01	2	18.791	1	20	1263	1282	UAGCCAAGGAUGACUUGCCU	UGGCAACUCAUCCUUGGCUC	Cleavage	cdna:known chromosome:AGPv3:2:211453451:211457855:-1 gene:GRMZM2G040349 transcript:GRMZM2G040349_T01 description:"cdna|est|protein"	1
zma-miR169i-5p_R-1	GRMZM2G000686_T07	2	18.959	1	20	1375	1394	UAGCCAAGGAUGACUUGCCU	UGGCAACUCAUCCUUGGCUU	Cleavage	cdna:known chromosome:AGPv3:1:15805373:15808637:-1 gene:GRMZM2G000686 transcript:GRMZM2G000686_T07 description:"cdna|est|omrna"	1
zma-miR169i-5p_R-1	GRMZM2G040349_T02	2	18.791	1	20	1445	1464	UAGCCAAGGAUGACUUGCCU	UGGCAACUCAUCCUUGGCUC	Cleavage	cdna:known chromosome:AGPv3:2:211453451:211457584:-1 gene:GRMZM2G040349 transcript:GRMZM2G040349_T02 description:"cdna|est|protein"	1
zma-miR169i-5p_R-1	GRMZM2G000686_T01	2	18.959	1	20	2121	2140	UAGCCAAGGAUGACUUGCCU	UGGCAACUCAUCCUUGGCUU	Cleavage	cdna:known chromosome:AGPv3:1:15805373:15808637:-1 gene:GRMZM2G000686 transcript:GRMZM2G000686_T01 description:"cdna|est|omrna"	1
zma-miR169l-3p_L+1	GRMZM2G095695_T02	2	12.549	1	21	531	551	GGGCAAAUCAUCCCUGCUACC	AGUUGCAGGGAUGGUUUGCCU	Cleavage	cdna:known chromosome:AGPv3:2:218747995:218782210:-1 gene:GRMZM2G095695 transcript:GRMZM2G095695_T02 description:"est"	1
zma-miR169o-5p_R-1	GRMZM2G091964_T02	2	20.956	1	20	1316	1335	UAGCCAAGAAUGACUUGCCU	AGGCAAUUCAUUCUUGGCUU	Cleavage	cdna:known chromosome:AGPv3:1:263505895:263513358:1 gene:GRMZM2G091964 transcript:GRMZM2G091964_T02 description:"est|omrna|protein"	1
zma-miR169o-5p_R-1	GRMZM2G091964_T01	2	20.956	1	20	1319	1338	UAGCCAAGAAUGACUUGCCU	AGGCAAUUCAUUCUUGGCUU	Cleavage	cdna:known chromosome:AGPv3:1:263505895:263513358:1 gene:GRMZM2G091964 transcript:GRMZM2G091964_T01 description:"cdna|est|omrna|protein"	1
zma-miR169o-5p_R-1	GRMZM2G091964_T03	2	20.956	1	20	1431	1450	UAGCCAAGAAUGACUUGCCU	AGGCAAUUCAUUCUUGGCUU	Cleavage	cdna:known chromosome:AGPv3:1:263505895:263513307:1 gene:GRMZM2G091964 transcript:GRMZM2G091964_T03 description:"est|omrna|protein"	1
zma-miR169o-5p_R-1	GRMZM2G301294_T01	2	17.268	1	20	1339	1358	UAGCCAAGAAUGACUUGCCU	GGGCAACUCGUUCUUGGUUA	Cleavage	cdna:novel chromosome:AGPv3:1:64666815:64668687:1 gene:GRMZM2G301294 transcript:GRMZM2G301294_T01 description:"est"	1
zma-miR171h-3p_L-1R+1	GRMZM2G026218_T02	2	15.054	1	21	4168	4188	UGAGCCGAACCAAUAUCACUC	AAGUGAUAUUGGUUUGGUUUG	Cleavage	cdna:known chromosome:AGPv3:7:47940808:47953476:-1 gene:GRMZM2G026218 transcript:GRMZM2G026218_T02 description:"omrna"	1
zma-miR319a-3p_R+1	GRMZM2G180568_T01	2	18.393	1	21	851	871	UUGGACUGAAGGGUGCUCCCU	CCGGGGCACACUUCAGUCCAA	Cleavage	cdna:known chromosome:AGPv3:7:168258012:168259093:-1 gene:GRMZM2G180568 transcript:GRMZM2G180568_T01 description:"est|omrna|protein"	1
zma-miR319a-3p_R+1	GRMZM2G004090_T01	2	20.745	1	21	924	944	UUGGACUGAAGGGUGCUCCCU	GUCGAGCUCCCUUCAGUCCAA	Cleavage	cdna:known chromosome:AGPv3:9:91131737:91138554:-1 gene:GRMZM2G004090 transcript:GRMZM2G004090_T01 description:"cdna"	1
zma-miR319a-3p_R+1	GRMZM2G020805_T01	2	20.122	1	21	1428	1448	UUGGACUGAAGGGUGCUCCCU	UAGGGGGGCCCUUCAGUCCAA	Cleavage	cdna:known chromosome:AGPv3:2:235465951:235472063:-1 gene:GRMZM2G020805 transcript:GRMZM2G020805_T01 description:"est|omrna|protein"	1
zma-miR390a-5p	GRMZM2G155490_T01	2	9.896	1	21	606	626	AAGCUCAGGAGGGAUAGCGCC	CCCUCUAUCCCUCCUGAGCUA	Cleavage	cdna:novel chromosome:AGPv3:4:174878953:174879689:1 gene:GRMZM2G155490 transcript:GRMZM2G155490_T01 description:"cdna|est"	2
zma-miR395n-5p_R-2	GRMZM2G134917_T01	2	15.01	1	20	824	843	GUUCUCUACAAGCACUUCAC	UUGAAGUGUUUGUGGAGAAA	Cleavage	cdna:known chromosome:AGPv3:1:285992073:285995271:1 gene:GRMZM2G134917 transcript:GRMZM2G134917_T01 description:"cdna|est|omrna|protein"	1
zma-miR395n-5p_R-2	GRMZM2G341166_T01	2	17.202	1	20	314	333	GUUCUCUACAAGCACUUCAC	AUGAAGUGCUUGUGGAAAAC	Cleavage	cdna:novel chromosome:AGPv3:8:166106414:166108356:1 gene:GRMZM2G341166 transcript:GRMZM2G341166_T01 description:"abinitio|est"	1
zma-miR395n-5p_R-2	GRMZM2G347635_T01	2	17.202	1	20	572	591	GUUCUCUACAAGCACUUCAC	AUGAAGUGCUUGUGGAAAAC	Cleavage	cdna:novel chromosome:AGPv3:10:100489261:100491785:1 gene:GRMZM2G347635 transcript:GRMZM2G347635_T01 description:"abinitio|est"	1
zma-miR395n-5p_R-2	GRMZM2G041312_T03	2	18.138	1	20	610	629	GUUCUCUACAAGCACUUCAC	AUGAAGUGCUUGUGGAAAAC	Cleavage	cdna:known chromosome:AGPv3:2:62729715:62733151:1 gene:GRMZM2G041312 transcript:GRMZM2G041312_T03 description:"est"	1
zma-miR395n-5p_R-2	GRMZM5G845175_T03	2	15.927	1	20	512	531	GUUCUCUACAAGCACUUCAC	AUGAAGUGCUUGUGGAAAAC	Cleavage	cdna:known chromosome:AGPv3:10:112413693:112421285:-1 gene:GRMZM5G845175 transcript:GRMZM5G845175_T03 description:"cdna|est"	1
zma-miR395n-5p_R-2	GRMZM5G845175_T02	2	16.95	1	20	512	531	GUUCUCUACAAGCACUUCAC	AUGAAGUGCUUGUGGAAAAC	Cleavage	cdna:known chromosome:AGPv3:10:112413693:112421285:-1 gene:GRMZM5G845175 transcript:GRMZM5G845175_T02 description:"cdna"	1
zma-miR395n-5p_R-2	GRMZM5G845175_T01	2	15.927	1	20	512	531	GUUCUCUACAAGCACUUCAC	AUGAAGUGCUUGUGGAAAAC	Cleavage	cdna:known chromosome:AGPv3:10:112413693:112421285:-1 gene:GRMZM5G845175 transcript:GRMZM5G845175_T01 description:"mrna"	1
zma-miR395n-5p_R-2	GRMZM2G041312_T01	2	15.745	1	20	475	494	GUUCUCUACAAGCACUUCAC	AUGAAGUGCUUGUGGAAAAC	Cleavage	cdna:known chromosome:AGPv3:2:62729557:62744393:1 gene:GRMZM2G041312 transcript:GRMZM2G041312_T01 description:"cdna|est|omrna|protein"	1
zma-miR399a-5p	GRMZM2G051577_T01	2	23.967	1	21	14	34	GUGCGGUUCUCCUCUGGCACG	GGUGGGAGAGGAGAACCGCAC	Cleavage	cdna:known chromosome:AGPv3:3:29510600:29524781:-1 gene:GRMZM2G051577 transcript:GRMZM2G051577_T01 description:"cdna"	1
zma-miR399e-5p_R-1	AC193319.3_FGT004	2	23.04	1	20	2	21	GGGCUUCUCUUUCUUGGCAG	UGGCCAAGAAGGAGAAGUCC	Cleavage	cdna:novel chromosome:AGPv3:4:85167505:85167993:1 gene:AC193319.3_FG004 transcript:AC193319.3_FGT004 description:"abinitio"	1
zma-miR408a	GRMZM2G023847_T01	2	21.294	1	21	850	870	CUGCACUGCCUCUUCCCUGGC	ACCAGGAUAGAGGCAGUGCAG	Cleavage	cdna:known chromosome:AGPv3:1:182122135:182123253:-1 gene:GRMZM2G023847 transcript:GRMZM2G023847_T01 description:"cdna|est|omrna|protein"	1
zma-miR529-5p	GRMZM6G437417_T01	2	13.827	1	21	600	620	AGAAGAGAGAGAGUACAGCCU	AGGUUGUAUUUUCUUUCUUCU	Cleavage	cdna:known scaffold:AGPv3:scaffold_4:342:1051:1 gene:GRMZM6G437417 transcript:GRMZM6G437417_T01 description:"cdna"	1
zma-miR529-5p	GRMZM2G061734_T01	2	16.043	1	21	1562	1582	AGAAGAGAGAGAGUACAGCCU	GGAUUGUGCUCUCUCUCUUCU	Cleavage	cdna:known chromosome:AGPv3:2:192807845:192812893:1 gene:GRMZM2G061734 transcript:GRMZM2G061734_T01 description:"cdna|est|omrna|protein"	1
zma-miR529-5p	GRMZM5G806833_T01	2	15.654	1	21	586	606	AGAAGAGAGAGAGUACAGCCU	GGAUUGUGCUCUCUCUCUUCU	Cleavage	cdna:known chromosome:AGPv3:7:136363257:136364624:-1 gene:GRMZM5G806833 transcript:GRMZM5G806833_T01 description:"est"	1
zma-miR529-5p	GRMZM2G031501_T02	2	13.024	1	21	124	144	AGAAGAGAGAGAGUACAGCCU	CCGUUGUGCUCUCUCUCUUCA	Cleavage	cdna:known chromosome:AGPv3:1:261546619:261550323:1 gene:GRMZM2G031501 transcript:GRMZM2G031501_T02 description:"cdna|est|omrna"	1
zma-miR529-5p	GRMZM2G031501_T01	2	13.024	1	21	124	144	AGAAGAGAGAGAGUACAGCCU	CCGUUGUGCUCUCUCUCUUCA	Cleavage	cdna:known chromosome:AGPv3:1:261546619:261550793:1 gene:GRMZM2G031501 transcript:GRMZM2G031501_T01 description:"cdna|est"	1
zma-miR529-5p	GRMZM2G031501_T03	2	13.979	1	21	124	144	AGAAGAGAGAGAGUACAGCCU	CCGUUGUGCUCUCUCUCUUCA	Cleavage	cdna:known chromosome:AGPv3:1:261546619:261550203:1 gene:GRMZM2G031501 transcript:GRMZM2G031501_T03 description:"cdna|est|omrna|protein"	1
zma-miR529-5p	GRMZM2G031501_T04	2	13.161	1	21	124	144	AGAAGAGAGAGAGUACAGCCU	CCGUUGUGCUCUCUCUCUUCA	Cleavage	cdna:known chromosome:AGPv3:1:261546619:261547463:1 gene:GRMZM2G031501 transcript:GRMZM2G031501_T04 description:"est"	1
zma-miR529-5p	GRMZM2G031501_T05	2	12.995	1	21	68	88	AGAAGAGAGAGAGUACAGCCU	CCGUUGUGCUCUCUCUCUUCA	Cleavage	cdna:known chromosome:AGPv3:1:261546675:261550793:1 gene:GRMZM2G031501 transcript:GRMZM2G031501_T05 description:"cdna|omrna|protein"	1
zma-miR529-5p	GRMZM5G868972_T01	2	18.228	1	21	107	127	AGAAGAGAGAGAGUACAGCCU	GCGUUGUUCUCUCUUUCUUCU	Cleavage	cdna:novel chromosome:AGPv3:9:75011603:75011983:1 gene:GRMZM5G868972 transcript:GRMZM5G868972_T01 description:"est"	1
zma-miR827-5p_L+1	GRMZM2G126371_T01	2	17.163	1	22	970	991	UUUUGUUGGUGGUCAUUUAACC	AUGUAAAUGGCUAUCAGCAAAA	Cleavage	cdna:known chromosome:AGPv3:3:154691459:154692783:1 gene:GRMZM2G126371 transcript:GRMZM2G126371_T01 description:"cdna|est|omrna|protein"	1
PC-3p-10246_108	GRMZM2G476593_T01	2.5	13.584	1	20	2267	2286	CAGGCCUUCUUGGCUAAGCG	UUCUUAGCCAAGAAGGCCAG	Cleavage	cdna:novel chromosome:AGPv3:1:51748801:51752848:1 gene:GRMZM2G476593 transcript:GRMZM2G476593_T01 description:"est"	1
PC-3p-111957_5	GRMZM2G124411_T05	2.5	15.94	1	20	54	73	UCUGAUUUUGAAGACUAGGA	UCUUAGCCUUCAGAAUCGGA	Cleavage	cdna:known chromosome:AGPv3:10:128323154:128325519:-1 gene:GRMZM2G124411 transcript:GRMZM2G124411_T05 description:"abinitio|est"	1
PC-3p-111957_5	GRMZM2G021921_T01	2.5	16.81	1	20	63	82	UCUGAUUUUGAAGACUAGGA	UACUACUCUUCAGAAUCAGA	Cleavage	cdna:known chromosome:AGPv3:2:235377524:235380882:-1 gene:GRMZM2G021921 transcript:GRMZM2G021921_T01 description:"cdna|est|omrna|protein"	1
PC-3p-111957_5	GRMZM2G353197_T02	2.5	12.827	1	20	220	239	UCUGAUUUUGAAGACUAGGA	GUCGAGUUUUCAGAAUCAGA	Cleavage	cdna:known chromosome:AGPv3:6:94372454:94374404:-1 gene:GRMZM2G353197 transcript:GRMZM2G353197_T02 description:"cdna|est|omrna|protein"	1
PC-3p-111957_5	GRMZM2G353197_T01	2.5	12.827	1	20	220	239	UCUGAUUUUGAAGACUAGGA	GUCGAGUUUUCAGAAUCAGA	Cleavage	cdna:known chromosome:AGPv3:6:94371855:94374404:-1 gene:GRMZM2G353197 transcript:GRMZM2G353197_T01 description:"cdna|est|omrna|protein"	1
PC-3p-111957_5	GRMZM2G353125_T02	2.5	12.827	1	20	1109	1128	UCUGAUUUUGAAGACUAGGA	GUCGAGUUUUCAGAAUCAGA	Cleavage	cdna:known chromosome:AGPv3:6:94374627:94379581:-1 gene:GRMZM2G353125 transcript:GRMZM2G353125_T02 description:"cdna|est|omrna"	1
PC-3p-111957_5	GRMZM2G353125_T01	2.5	12.827	1	20	1109	1128	UCUGAUUUUGAAGACUAGGA	GUCGAGUUUUCAGAAUCAGA	Cleavage	cdna:known chromosome:AGPv3:6:94374627:94379581:-1 gene:GRMZM2G353125 transcript:GRMZM2G353125_T01 description:"cdna|est|omrna"	1
PC-3p-111957_5	GRMZM2G101105_T02	2.5	8.993	1	20	511	530	UCUGAUUUUGAAGACUAGGA	ACCUAAACUUCAAGAUCAGA	Cleavage	cdna:known chromosome:AGPv3:1:220828891:220832113:1 gene:GRMZM2G101105 transcript:GRMZM2G101105_T02 description:"cdna|est|omrna"	1
PC-3p-111957_5	GRMZM2G101105_T01	2.5	8.823	1	20	645	664	UCUGAUUUUGAAGACUAGGA	ACCUAAACUUCAAGAUCAGA	Cleavage	cdna:known chromosome:AGPv3:1:220828757:220832113:1 gene:GRMZM2G101105 transcript:GRMZM2G101105_T01 description:"cdna|est|omrna|protein"	1
PC-3p-114044_5	GRMZM2G034572_T02	2.5	9.38	1	20	491	510	ACGAUUCAAGGACGAAGACA	CGUCCUCGUCCUUGAAUCCU	Cleavage	cdna:known chromosome:AGPv3:2:237795704:237798040:-1 gene:GRMZM2G034572 transcript:GRMZM2G034572_T02 description:"est"	1
PC-3p-114044_5	GRMZM2G034572_T01	2.5	9.38	1	20	180	199	ACGAUUCAAGGACGAAGACA	CGUCCUCGUCCUUGAAUCCU	Cleavage	cdna:known chromosome:AGPv3:2:237789995:237797272:-1 gene:GRMZM2G034572 transcript:GRMZM2G034572_T01 description:"cdna|est|omrna|protein"	1
PC-3p-118065_5	GRMZM2G178261_T04	2.5	22.605	1	21	104	124	ACAUGUGUGCUGCUCCAAACA	UCUAUGAAGCAGUACACAUGU	Cleavage	cdna:known chromosome:AGPv3:1:272417145:272418595:1 gene:GRMZM2G178261 transcript:GRMZM2G178261_T04 description:"est"	1
PC-3p-142404_4	GRMZM2G039254_T03	2.5	21.245	1	21	1552	1572	CCUGACACAGCACCGUUGGAU	UUUCAAACGUGCUGUGUCAGG	Cleavage	cdna:known chromosome:AGPv3:5:74066471:74070930:1 gene:GRMZM2G039254 transcript:GRMZM2G039254_T03 description:"cdna|est|omrna|protein"	1
PC-3p-142404_4	GRMZM2G039254_T02	2.5	21.245	1	21	1552	1572	CCUGACACAGCACCGUUGGAU	UUUCAAACGUGCUGUGUCAGG	Cleavage	cdna:known chromosome:AGPv3:5:74066471:74070930:1 gene:GRMZM2G039254 transcript:GRMZM2G039254_T02 description:"cdna|est|omrna|protein"	1
PC-3p-142404_4	GRMZM2G039254_T01	2.5	21.245	1	21	1552	1572	CCUGACACAGCACCGUUGGAU	UUUCAAACGUGCUGUGUCAGG	Cleavage	cdna:known chromosome:AGPv3:5:74066471:74070930:1 gene:GRMZM2G039254 transcript:GRMZM2G039254_T01 description:"cdna|est|omrna|protein"	1
PC-3p-143088_4	GRMZM2G100579_T02	2.5	18.878	1	20	1738	1757	GCUUUAAGAUUGAUGGGGUG	GAUGCCAUCAAUUUUGAAGC	Cleavage	cdna:known chromosome:AGPv3:6:17424202:17427963:-1 gene:GRMZM2G100579 transcript:GRMZM2G100579_T02 description:"cdna|est|omrna|protein"	1
PC-3p-143088_4	GRMZM2G100579_T01	2.5	18.878	1	20	1916	1935	GCUUUAAGAUUGAUGGGGUG	GAUGCCAUCAAUUUUGAAGC	Cleavage	cdna:known chromosome:AGPv3:6:17424352:17427965:-1 gene:GRMZM2G100579 transcript:GRMZM2G100579_T01 description:"cdna|est|omrna|protein"	1
PC-3p-151371_4	GRMZM2G033356_T01	2.5	23.958	1	21	1959	1979	UCCGGAACAACCGAACAGGGC	GCUCUGUUCGGUUGUUAUGGA	Cleavage	cdna:known chromosome:AGPv3:4:23448577:23452318:1 gene:GRMZM2G033356 transcript:GRMZM2G033356_T01 description:"est|omrna|protein"	1
PC-3p-151371_4	GRMZM2G139419_T01	2.5	22.67	1	21	2492	2512	UCCGGAACAACCGAACAGGGC	GACUUGUGCGGUUGUUUUGGA	Cleavage	cdna:known chromosome:AGPv3:10:118167728:118179258:-1 gene:GRMZM2G139419 transcript:GRMZM2G139419_T01 description:"cdna|est|protein"	1
PC-3p-164619_4	GRMZM2G070978_T02	2.5	20.906	1	21	377	397	CGCCUAUGGAUCCUCUCGAGA	CGUGGAGAGGGUCCGUGGGCG	Cleavage	cdna:novel chromosome:AGPv3:8:133545386:133546817:-1 gene:GRMZM2G070978 transcript:GRMZM2G070978_T02 description:"cdna|omrna|protein"	1
PC-3p-164619_4	GRMZM2G070978_T01	2.5	21.937	1	21	377	397	CGCCUAUGGAUCCUCUCGAGA	CGUGGAGAGGGUCCGUGGGCG	Cleavage	cdna:novel chromosome:AGPv3:8:133545298:133546817:-1 gene:GRMZM2G070978 transcript:GRMZM2G070978_T01 description:"est|omrna|protein"	1
PC-3p-172602_4	GRMZM2G005229_T03	2.5	20.299	1	20	617	636	AUUUUAGCCCCUCCAAUCUC	GAGAUUGGAGGGGUUGAAGG	Cleavage	cdna:known chromosome:AGPv3:5:182061296:182064286:1 gene:GRMZM2G005229 transcript:GRMZM2G005229_T03 description:"est|protein"	1
PC-3p-172602_4	GRMZM2G045753_T07	2.5	12.841	1	20	411	430	AUUUUAGCCCCUCCAAUCUC	AGGAUUGAAGGGGCUAAAGU	Cleavage	cdna:novel chromosome:AGPv3:4:10253611:10258324:-1 gene:GRMZM2G045753 transcript:GRMZM2G045753_T07 description:"est"	1
PC-3p-172602_4	GRMZM2G045753_T06	2.5	12.841	1	20	848	867	AUUUUAGCCCCUCCAAUCUC	AGGAUUGAAGGGGCUAAAGU	Cleavage	cdna:known chromosome:AGPv3:4:10253611:10258357:-1 gene:GRMZM2G045753 transcript:GRMZM2G045753_T06 description:"est|protein"	1
PC-3p-172602_4	GRMZM2G045753_T01	2.5	12.841	1	20	872	891	AUUUUAGCCCCUCCAAUCUC	AGGAUUGAAGGGGCUAAAGU	Cleavage	cdna:known chromosome:AGPv3:4:10253611:10258385:-1 gene:GRMZM2G045753 transcript:GRMZM2G045753_T01 description:"cdna|est|omrna|protein"	1
PC-3p-172602_4	GRMZM2G045753_T08	2.5	15.603	1	20	896	915	AUUUUAGCCCCUCCAAUCUC	AGGAUUGAAGGGGCUAAAGU	Cleavage	cdna:novel chromosome:AGPv3:4:10253611:10255116:-1 gene:GRMZM2G045753 transcript:GRMZM2G045753_T08 description:"est|protein"	1
PC-3p-172602_4	GRMZM2G045753_T02	2.5	12.841	1	20	1007	1026	AUUUUAGCCCCUCCAAUCUC	AGGAUUGAAGGGGCUAAAGU	Cleavage	cdna:known chromosome:AGPv3:4:10253611:10258385:-1 gene:GRMZM2G045753 transcript:GRMZM2G045753_T02 description:"cdna|est"	1
PC-3p-172602_4	GRMZM2G015596_T02	2.5	20.439	1	20	1609	1628	AUUUUAGCCCCUCCAAUCUC	UGGAUUGAAGGGGUUAAAAU	Cleavage	cdna:known chromosome:AGPv3:3:177063991:177069500:1 gene:GRMZM2G015596 transcript:GRMZM2G015596_T02 description:"cdna|est|omrna|protein"	1
PC-3p-172602_4	GRMZM2G015596_T01	2.5	20.439	1	20	1768	1787	AUUUUAGCCCCUCCAAUCUC	UGGAUUGAAGGGGUUAAAAU	Cleavage	cdna:known chromosome:AGPv3:3:177063991:177069500:1 gene:GRMZM2G015596 transcript:GRMZM2G015596_T01 description:"cdna|est|omrna|protein"	1
PC-3p-18578_50	GRMZM2G090736_T01	2.5	9.939	1	21	2345	2365	UUUAUGAUAUGUUACUCUACU	AGUGUAGCAACAUAUCAUAAA	Cleavage	cdna:known chromosome:AGPv3:5:24456217:24462565:-1 gene:GRMZM2G090736 transcript:GRMZM2G090736_T01 description:"cdna|est|omrna|protein"	1
PC-3p-18578_50	GRMZM5G836028_T01	2.5	18.215	1	21	1543	1563	UUUAUGAUAUGUUACUCUACU	UCCAGUGUAACAUAUUAUAAA	Cleavage	cdna:known chromosome:AGPv3:3:13801515:13804585:-1 gene:GRMZM5G836028 transcript:GRMZM5G836028_T01 description:"est"	1
PC-3p-18578_50	GRMZM2G016997_T01	2.5	18.215	1	21	3227	3247	UUUAUGAUAUGUUACUCUACU	UCCAGUGUAACAUAUUAUAAA	Cleavage	cdna:known chromosome:AGPv3:4:193514728:193523266:-1 gene:GRMZM2G016997 transcript:GRMZM2G016997_T01 description:"cdna|est|omrna|protein"	1
PC-3p-18578_50	GRMZM2G021299_T02	2.5	11.078	1	21	10642	10662	UUUAUGAUAUGUUACUCUACU	GCUAAAGUAACAUAUCAUGAU	Cleavage	cdna:known chromosome:AGPv3:2:155706921:155725569:1 gene:GRMZM2G021299 transcript:GRMZM2G021299_T02 description:"est|omrna|protein"	1
PC-3p-18578_50	GRMZM2G021299_T01	2.5	11.078	1	21	10642	10662	UUUAUGAUAUGUUACUCUACU	GCUAAAGUAACAUAUCAUGAU	Cleavage	cdna:known chromosome:AGPv3:2:155706921:155736767:1 gene:GRMZM2G021299 transcript:GRMZM2G021299_T01 description:"est|omrna|protein"	1
PC-3p-196539_3	GRMZM2G151717_T01	2.5	23.007	1	21	1772	1792	CACACCACCAGAACUAAGGGC	GAGCUUGGUUCUGGUGGUGUU	Cleavage	cdna:known chromosome:AGPv3:3:125632832:125637656:1 gene:GRMZM2G151717 transcript:GRMZM2G151717_T01 description:"cdna|est|protein"	1
PC-3p-196539_3	GRMZM2G110832_T01	2.5	13.345	1	21	1154	1174	CACACCACCAGAACUAAGGGC	UUCUUUUCUUCUGGUGGUGUG	Cleavage	cdna:known chromosome:AGPv3:9:4009489:4011176:-1 gene:GRMZM2G110832 transcript:GRMZM2G110832_T01 description:"cdna|est|omrna|protein"	1
PC-3p-199288_3	GRMZM2G007867_T04	2.5	14.792	1	21	1361	1381	GCAAGUAAGGCUGUGUCCAGU	CCUGGAUAUAGUCUUGCUUGU	Cleavage	cdna:known chromosome:AGPv3:5:4274890:4279494:1 gene:GRMZM2G007867 transcript:GRMZM2G007867_T04 description:"cdna|est|protein"	1
PC-3p-199288_3	GRMZM2G007867_T03	2.5	14.418	1	21	1411	1431	GCAAGUAAGGCUGUGUCCAGU	CCUGGAUAUAGUCUUGCUUGU	Cleavage	cdna:known chromosome:AGPv3:5:4274620:4279453:1 gene:GRMZM2G007867 transcript:GRMZM2G007867_T03 description:"cdna|omrna"	1
PC-3p-199288_3	GRMZM2G007867_T02	2.5	14.922	1	21	1666	1686	GCAAGUAAGGCUGUGUCCAGU	CCUGGAUAUAGUCUUGCUUGU	Cleavage	cdna:known chromosome:AGPv3:5:4274417:4279471:1 gene:GRMZM2G007867 transcript:GRMZM2G007867_T02 description:"cdna|est|omrna|protein"	1
PC-3p-199288_3	GRMZM2G007867_T01	2.5	14.922	1	21	1670	1690	GCAAGUAAGGCUGUGUCCAGU	CCUGGAUAUAGUCUUGCUUGU	Cleavage	cdna:known chromosome:AGPv3:5:4274417:4279471:1 gene:GRMZM2G007867 transcript:GRMZM2G007867_T01 description:"est|protein"	1
PC-3p-233388_3	GRMZM2G055009_T01	2.5	22.727	1	21	564	584	AGAGUUGUGAUAAAUCUGCCC	UUGCGGAGUUGUCACAAUUCU	Cleavage	cdna:novel chromosome:AGPv3:7:45402315:45403952:1 gene:GRMZM2G055009 transcript:GRMZM2G055009_T01 description:"cdna|est"	1
PC-3p-236089_3	GRMZM2G024145_T02	2.5	16.039	1	21	1805	1825	CCAAUCCCAUCUAAUGCAUGG	CCAUGGAUUGGAUGGGAUUGA	Cleavage	cdna:known chromosome:AGPv3:1:222771890:222776358:-1 gene:GRMZM2G024145 transcript:GRMZM2G024145_T02 description:"cdna|protein"	1
PC-3p-236089_3	GRMZM2G024145_T01	2.5	16.039	1	21	2095	2115	CCAAUCCCAUCUAAUGCAUGG	CCAUGGAUUGGAUGGGAUUGA	Cleavage	cdna:known chromosome:AGPv3:1:222771890:222776383:-1 gene:GRMZM2G024145 transcript:GRMZM2G024145_T01 description:"cdna|est|omrna|protein"	1
PC-3p-236089_3	GRMZM2G110582_T03	2.5	18.922	1	21	1776	1796	CCAAUCCCAUCUAAUGCAUGG	ACAUGUAUUGGGUGGGAUUGA	Cleavage	cdna:known chromosome:AGPv3:9:78317642:78319468:1 gene:GRMZM2G110582 transcript:GRMZM2G110582_T03 description:"cdna|est"	1
PC-3p-236089_3	GRMZM2G086003_T02	2.5	22.678	1	21	1083	1103	CCAAUCCCAUCUAAUGCAUGG	ACAUGGAUUGGAUGGGAUUGA	Cleavage	cdna:novel chromosome:AGPv3:1:266375642:266379492:-1 gene:GRMZM2G086003 transcript:GRMZM2G086003_T02 description:"est"	1
PC-3p-236089_3	GRMZM2G086003_T01	2.5	22.678	1	21	1128	1148	CCAAUCCCAUCUAAUGCAUGG	ACAUGGAUUGGAUGGGAUUGA	Cleavage	cdna:known chromosome:AGPv3:1:266375642:266379492:-1 gene:GRMZM2G086003 transcript:GRMZM2G086003_T01 description:"cdna|est|omrna|protein"	1
PC-3p-236089_3	GRMZM2G034511_T03	2.5	10.391	1	21	516	536	CCAAUCCCAUCUAAUGCAUGG	ACAUGGAUUAGAUGAGAUUGG	Cleavage	cdna:known chromosome:AGPv3:3:128555540:128564227:1 gene:GRMZM2G034511 transcript:GRMZM2G034511_T03 description:"cdna|omrna|protein"	1
PC-3p-236089_3	GRMZM2G034511_T02	2.5	10.391	1	21	493	513	CCAAUCCCAUCUAAUGCAUGG	ACAUGGAUUAGAUGAGAUUGG	Cleavage	cdna:known chromosome:AGPv3:3:128555540:128564284:1 gene:GRMZM2G034511 transcript:GRMZM2G034511_T02 description:"est|protein"	1
PC-3p-236089_3	GRMZM2G034511_T05	2.5	10.391	1	21	504	524	CCAAUCCCAUCUAAUGCAUGG	ACAUGGAUUAGAUGAGAUUGG	Cleavage	cdna:known chromosome:AGPv3:3:128560237:128564284:1 gene:GRMZM2G034511 transcript:GRMZM2G034511_T05 description:"cdna|est|protein"	1
PC-3p-236089_3	GRMZM2G034511_T07	2.5	10.391	1	21	638	658	CCAAUCCCAUCUAAUGCAUGG	ACAUGGAUUAGAUGAGAUUGG	Cleavage	cdna:novel chromosome:AGPv3:3:128560337:128564284:1 gene:GRMZM2G034511 transcript:GRMZM2G034511_T07 description:"cdna|est"	1
PC-3p-236089_3	GRMZM2G034511_T06	2.5	10.391	1	21	640	660	CCAAUCCCAUCUAAUGCAUGG	ACAUGGAUUAGAUGAGAUUGG	Cleavage	cdna:known chromosome:AGPv3:3:128560337:128564284:1 gene:GRMZM2G034511 transcript:GRMZM2G034511_T06 description:"cdna|est|omrna|protein"	1
PC-3p-236089_3	GRMZM2G034511_T04	2.5	10.391	1	21	798	818	CCAAUCCCAUCUAAUGCAUGG	ACAUGGAUUAGAUGAGAUUGG	Cleavage	cdna:novel chromosome:AGPv3:3:128555540:128564227:1 gene:GRMZM2G034511 transcript:GRMZM2G034511_T04 description:"cdna|omrna|protein"	1
PC-3p-236089_3	GRMZM2G034511_T01	2.5	10.391	1	21	775	795	CCAAUCCCAUCUAAUGCAUGG	ACAUGGAUUAGAUGAGAUUGG	Cleavage	cdna:novel chromosome:AGPv3:3:128555540:128564284:1 gene:GRMZM2G034511 transcript:GRMZM2G034511_T01 description:"est|protein"	1
PC-3p-236089_3	GRMZM2G157102_T01	2.5	24.239	1	21	2128	2148	CCAAUCCCAUCUAAUGCAUGG	AUAUAGAUUGGAUGGGAUUGG	Cleavage	cdna:novel chromosome:AGPv3:2:32899873:32903463:-1 gene:GRMZM2G157102 transcript:GRMZM2G157102_T01 description:"abinitio|est|protein"	1
PC-3p-245558_3	GRMZM2G038519_T01	2.5	12.114	1	21	1281	1301	CUGGAUUGGCGUAACCGAACA	UGUUCGUUUAUGCCAAUCCAU	Cleavage	cdna:known chromosome:AGPv3:2:207611861:207618663:1 gene:GRMZM2G038519 transcript:GRMZM2G038519_T01 description:"cdna|est|omrna|protein"	1
PC-3p-257225_3	GRMZM2G390400_T04	2.5	19.418	1	20	873	892	CUGAAAAGUGUGGCGCGGUG	UACUGUGCCAUAUUUUUUAG	Cleavage	cdna:known chromosome:AGPv3:8:116696431:116697581:-1 gene:GRMZM2G390400 transcript:GRMZM2G390400_T04 description:"cdna|est"	1
PC-3p-306862_2	GRMZM2G389467_T01	2.5	21.484	1	21	293	313	UUCAAUUGUUGGGUUUCAACU	UGUUGAGGUCCAACAAUUGGG	Cleavage	cdna:novel chromosome:AGPv3:3:217465291:217465956:-1 gene:GRMZM2G389467 transcript:GRMZM2G389467_T01 description:"abinitio|est"	1
PC-3p-306862_2	GRMZM2G094736_T01	2.5	16.38	1	21	1203	1223	UUCAAUUGUUGGGUUUCAACU	UGUUGGAAUCUGACAAUUGGA	Cleavage	cdna:known chromosome:AGPv3:3:214256438:214259389:1 gene:GRMZM2G094736 transcript:GRMZM2G094736_T01 description:"est"	1
PC-3p-306862_2	GRMZM2G165270_T02	2.5	16.313	1	21	124	144	UUCAAUUGUUGGGUUUCAACU	UCUUGGGAUCUAACAAUUGAG	Cleavage	cdna:known chromosome:AGPv3:5:2775528:2776247:-1 gene:GRMZM2G165270 transcript:GRMZM2G165270_T02 description:"est"	1
PC-3p-306862_2	GRMZM2G416201_T01	2.5	20.03	1	21	1991	2011	UUCAAUUGUUGGGUUUCAACU	GCUUGAGACCUGACAGUUGGA	Cleavage	cdna:novel chromosome:AGPv3:8:76687823:76690742:1 gene:GRMZM2G416201 transcript:GRMZM2G416201_T01 description:"est|omrna|protein"	1
PC-3p-306862_2	GRMZM2G431850_T01	2.5	22.921	1	21	1840	1860	UUCAAUUGUUGGGUUUCAACU	GCUUGAGACCUGACAGUUGGA	Cleavage	cdna:known chromosome:AGPv3:8:76606724:76609901:1 gene:GRMZM2G431850 transcript:GRMZM2G431850_T01 description:"abinitio|cdna|est|omrna|protein"	1
PC-3p-327923_2	GRMZM2G472100_T01	2.5	21.383	1	21	766	786	GAGGCUGCAAACAUUCUGGUU	CUCCAGGAUGUUUGUGGCCUG	Cleavage	cdna:novel chromosome:AGPv3:7:21134716:21135537:1 gene:GRMZM2G472100 transcript:GRMZM2G472100_T01 description:"abinitio|omrna|protein"	1
PC-3p-330924_2	GRMZM2G432926_T01	2.5	16.997	1	21	988	1008	AGAUGCGAAAUGGAUGCACCC	CCGUGCAUGCAUUUCGUGUCU	Cleavage	cdna:known chromosome:AGPv3:5:38223537:38224749:-1 gene:GRMZM2G432926 transcript:GRMZM2G432926_T01 description:"cdna|est|omrna|protein"	1
PC-3p-330924_2	GRMZM2G326328_T01	2.5	11.153	1	21	799	819	AGAUGCGAAAUGGAUGCACCC	CAGUGCAUCUGUUUCACAUCU	Cleavage	cdna:known chromosome:AGPv3:7:171099116:171107066:-1 gene:GRMZM2G326328 transcript:GRMZM2G326328_T01 description:"cdna|est|omrna|protein"	1
PC-3p-330924_2	GRMZM2G382323_T01	2.5	18.018	1	21	1896	1916	AGAUGCGAAAUGGAUGCACCC	AUGUGCCACCAUUUUGCAUCU	Cleavage	cdna:known chromosome:AGPv3:4:29179242:29181562:-1 gene:GRMZM2G382323 transcript:GRMZM2G382323_T01 description:"abinitio|cdna|est|omrna"	1
PC-3p-37537_20	GRMZM2G472428_T02	2.5	23.458	1	21	3245	3265	AAUACUGAGCCGAAUUGAAAU	CAUUCAAUUUGGCUCUGUGUU	Cleavage	cdna:known chromosome:AGPv3:9:30063256:30088143:1 gene:GRMZM2G472428 transcript:GRMZM2G472428_T02 description:"cdna|est|omrna|protein"	1
PC-3p-393710_2	GRMZM2G133566_T01	2.5	13.022	1	21	2312	2332	AGACACGAACCAAACAGACCU	GGGUCCGUUUGGUUCGUGCCU	Cleavage	cdna:known chromosome:AGPv3:6:80211627:80214819:1 gene:GRMZM2G133566 transcript:GRMZM2G133566_T01 description:"cdna|est|omrna"	1
PC-3p-393710_2	GRMZM2G133566_T02	2.5	13.022	1	21	1672	1692	AGACACGAACCAAACAGACCU	GGGUCCGUUUGGUUCGUGCCU	Cleavage	cdna:known chromosome:AGPv3:6:80211627:80214819:1 gene:GRMZM2G133566 transcript:GRMZM2G133566_T02 description:"est|omrna|protein"	1
PC-3p-393710_2	GRMZM2G106427_T01	2.5	19.073	1	21	1481	1501	AGACACGAACCAAACAGACCU	GGGGCUGUUUGGUUCGUGGCU	Cleavage	cdna:known chromosome:AGPv3:6:102563038:102576139:1 gene:GRMZM2G106427 transcript:GRMZM2G106427_T01 description:"cdna|est"	1
PC-3p-393710_2	GRMZM2G106427_T02	2.5	19.073	1	21	1466	1486	AGACACGAACCAAACAGACCU	GGGGCUGUUUGGUUCGUGGCU	Cleavage	cdna:known chromosome:AGPv3:6:102563038:102576139:1 gene:GRMZM2G106427 transcript:GRMZM2G106427_T02 description:"cdna|est|protein"	1
PC-3p-393710_2	GRMZM2G106427_T03	2.5	19.073	1	21	1302	1322	AGACACGAACCAAACAGACCU	GGGGCUGUUUGGUUCGUGGCU	Cleavage	cdna:known chromosome:AGPv3:6:102563038:102576131:1 gene:GRMZM2G106427 transcript:GRMZM2G106427_T03 description:"cdna|protein"	1
PC-3p-393710_2	GRMZM2G106427_T04	2.5	19.073	1	21	1015	1035	AGACACGAACCAAACAGACCU	GGGGCUGUUUGGUUCGUGGCU	Cleavage	cdna:known chromosome:AGPv3:6:102563601:102576139:1 gene:GRMZM2G106427 transcript:GRMZM2G106427_T04 description:"cdna|est"	1
PC-3p-393710_2	GRMZM2G361501_T01	2.5	24.817	1	21	1962	1982	AGACACGAACCAAACAGACCU	GAGCCUGUUUGGUUCGUGGCU	Cleavage	cdna:known chromosome:AGPv3:3:151082428:151086796:-1 gene:GRMZM2G361501 transcript:GRMZM2G361501_T01 description:"cdna|est|omrna"	1
PC-3p-393710_2	GRMZM2G423027_T04	2.5	18.234	1	21	781	801	AGACACGAACCAAACAGACCU	GAGCCUGUUUGGUUCGUGGCU	Cleavage	cdna:novel chromosome:AGPv3:4:53982266:53989836:1 gene:GRMZM2G423027 transcript:GRMZM2G423027_T04 description:"cdna|est"	1
PC-3p-49169_14	GRMZM2G388892_T01	2.5	11.332	1	22	3786	3807	UUUGUCAAUUUAAGAACUAAAA	UUUUAGUUAUUAAAUUGUCAAA	Cleavage	cdna:known chromosome:AGPv3:1:227796157:227820022:1 gene:GRMZM2G388892 transcript:GRMZM2G388892_T01 description:"abinitio|est|omrna|protein"	1
PC-3p-49169_14	GRMZM2G060857_T01	2.5	14.8	1	22	599	620	UUUGUCAAUUUAAGAACUAAAA	UGGAAGUUCUUAAUUUGACAAA	Cleavage	cdna:known chromosome:AGPv3:5:85586529:85593450:1 gene:GRMZM2G060857 transcript:GRMZM2G060857_T01 description:"cdna|est|omrna"	1
PC-3p-49169_14	GRMZM2G145482_T02	2.5	22.805	1	22	1551	1572	UUUGUCAAUUUAAGAACUAAAA	AGAAAGUUCUUGAAUUGGCAAG	Cleavage	cdna:known chromosome:AGPv3:5:216694690:216699476:-1 gene:GRMZM2G145482 transcript:GRMZM2G145482_T02 description:"est"	1
PC-3p-49169_14	GRMZM2G145482_T01	2.5	22.805	1	22	1551	1572	UUUGUCAAUUUAAGAACUAAAA	AGAAAGUUCUUGAAUUGGCAAG	Cleavage	cdna:known chromosome:AGPv3:5:216694690:216699476:-1 gene:GRMZM2G145482 transcript:GRMZM2G145482_T01 description:"cdna|est|omrna|protein"	1
PC-3p-49169_14	GRMZM2G095611_T01	2.5	16.271	1	22	992	1013	UUUGUCAAUUUAAGAACUAAAA	CACUAUUUCUUAGGUUGAUAAA	Cleavage	cdna:known chromosome:AGPv3:8:166474056:166476642:-1 gene:GRMZM2G095611 transcript:GRMZM2G095611_T01 description:"est"	1
PC-3p-49169_14	GRMZM2G095611_T03	2.5	16.271	1	22	976	997	UUUGUCAAUUUAAGAACUAAAA	CACUAUUUCUUAGGUUGAUAAA	Cleavage	cdna:known chromosome:AGPv3:8:166471154:166476626:-1 gene:GRMZM2G095611 transcript:GRMZM2G095611_T03 description:"cdna|est|omrna"	1
PC-3p-49169_14	GRMZM2G317451_T01	2.5	18.482	1	22	1073	1094	UUUGUCAAUUUAAGAACUAAAA	CCAUAUUUGUUGAAUUGACAAA	Cleavage	cdna:known chromosome:AGPv3:5:204572100:204573370:1 gene:GRMZM2G317451 transcript:GRMZM2G317451_T01 description:"cdna|protein"	1
PC-3p-502004_2	GRMZM2G100568_T01	2.5	15.391	1	21	1340	1360	AAAGAUUGAGCCGAAUUGAAA	UUUCAAUUCUGCUUAAUUUUU	Cleavage	cdna:novel chromosome:AGPv3:6:17486383:17491675:1 gene:GRMZM2G100568 transcript:GRMZM2G100568_T01 description:"abinitio|est"	1
PC-3p-513669_2	GRMZM2G143703_T01	2.5	11.746	1	21	1497	1517	UAUAUUGUACUGUUUGUAGAA	UUGUACAAACAGUACAAUCUA	Cleavage	cdna:known chromosome:AGPv3:1:80173133:80176373:1 gene:GRMZM2G143703 transcript:GRMZM2G143703_T01 description:"cdna|est|omrna|protein"	1
PC-3p-513669_2	GRMZM2G117574_T01	2.5	7.192	1	21	1083	1103	UAUAUUGUACUGUUUGUAGAA	CUCUAUAAACAGUGCAAUCUA	Cleavage	cdna:known chromosome:AGPv3:6:165303871:165305294:-1 gene:GRMZM2G117574 transcript:GRMZM2G117574_T01 description:"cdna|est|protein"	1
PC-3p-513669_2	GRMZM2G113191_T01	2.5	10.435	1	21	1251	1271	UAUAUUGUACUGUUUGUAGAA	CUCUAUAAACAGUACAGUCUA	Cleavage	cdna:known chromosome:AGPv3:1:199145284:199147447:1 gene:GRMZM2G113191 transcript:GRMZM2G113191_T01 description:"cdna|est|protein"	1
PC-3p-513669_2	GRMZM2G057044_T01	2.5	8.415	1	21	962	982	UAUAUUGUACUGUUUGUAGAA	CUCUGCAAACAGUGCAAUCUA	Cleavage	cdna:known chromosome:AGPv3:3:164420298:164429357:1 gene:GRMZM2G057044 transcript:GRMZM2G057044_T01 description:"cdna|est|omrna|protein"	1
PC-3p-513669_2	GRMZM2G079428_T05	2.5	17.472	1	21	2942	2962	UAUAUUGUACUGUUUGUAGAA	CUCUGCAAACAGUGCAAUUUA	Cleavage	cdna:known chromosome:AGPv3:1:229912194:229926888:-1 gene:GRMZM2G079428 transcript:GRMZM2G079428_T05 description:"cdna|est|omrna|protein"	1
PC-3p-513669_2	GRMZM2G107741_T02	2.5	12.906	1	21	1418	1438	UAUAUUGUACUGUUUGUAGAA	CUUUAGAAACAGUGCAAUGUA	Cleavage	cdna:known chromosome:AGPv3:1:88896254:88908802:-1 gene:GRMZM2G107741 transcript:GRMZM2G107741_T02 description:"est"	1
PC-3p-513669_2	GRMZM2G107741_T04	2.5	12.906	1	21	1424	1444	UAUAUUGUACUGUUUGUAGAA	CUUUAGAAACAGUGCAAUGUA	Cleavage	cdna:known chromosome:AGPv3:1:88896254:88908802:-1 gene:GRMZM2G107741 transcript:GRMZM2G107741_T04 description:"cdna"	1
PC-3p-513669_2	GRMZM2G107741_T03	2.5	12.906	1	21	1483	1503	UAUAUUGUACUGUUUGUAGAA	CUUUAGAAACAGUGCAAUGUA	Cleavage	cdna:known chromosome:AGPv3:1:88896254:88908802:-1 gene:GRMZM2G107741 transcript:GRMZM2G107741_T03 description:"est"	1
PC-3p-513669_2	GRMZM2G107741_T05	2.5	12.906	1	21	1488	1508	UAUAUUGUACUGUUUGUAGAA	CUUUAGAAACAGUGCAAUGUA	Cleavage	cdna:known chromosome:AGPv3:1:88896254:88908802:-1 gene:GRMZM2G107741 transcript:GRMZM2G107741_T05 description:"est"	1
PC-3p-513669_2	GRMZM2G107741_T01	2.5	12.906	1	21	1729	1749	UAUAUUGUACUGUUUGUAGAA	CUUUAGAAACAGUGCAAUGUA	Cleavage	cdna:known chromosome:AGPv3:1:88896254:88908802:-1 gene:GRMZM2G107741 transcript:GRMZM2G107741_T01 description:"mrna"	1
PC-3p-516135_2	GRMZM2G023906_T01	2.5	12.349	1	21	3479	3499	UUGGAUCAACAUCACAUGGUU	AAUCACAUGAUGUUGAUCCAA	Cleavage	cdna:known chromosome:AGPv3:1:182102172:182120905:1 gene:GRMZM2G023906 transcript:GRMZM2G023906_T01 description:"abinitio|cdna|est|omrna|protein"	1
PC-3p-516135_2	GRMZM2G039454_T03	2.5	17.015	1	21	603	623	UUGGAUCAACAUCACAUGGUU	CACCAAGUUAUGUUGAUCCAA	Cleavage	cdna:known chromosome:AGPv3:3:11648939:11651116:1 gene:GRMZM2G039454 transcript:GRMZM2G039454_T03 description:"est"	1
PC-3p-516135_2	GRMZM2G039454_T01	2.5	17.108	1	21	521	541	UUGGAUCAACAUCACAUGGUU	CACCAAGUUAUGUUGAUCCAA	Cleavage	cdna:known chromosome:AGPv3:3:11649021:11655958:1 gene:GRMZM2G039454 transcript:GRMZM2G039454_T01 description:"cdna|est|protein"	1
PC-3p-516135_2	GRMZM2G039454_T02	2.5	17.108	1	21	626	646	UUGGAUCAACAUCACAUGGUU	CACCAAGUUAUGUUGAUCCAA	Cleavage	cdna:known chromosome:AGPv3:3:11648913:11655933:1 gene:GRMZM2G039454 transcript:GRMZM2G039454_T02 description:"cdna|est|omrna"	1
PC-3p-516135_2	GRMZM5G815955_T01	2.5	24.5	1	21	1679	1699	UUGGAUCAACAUCACAUGGUU	UCCUAUGUGAUGUUGGUCUGG	Cleavage	cdna:novel chromosome:AGPv3:7:38661445:38663472:-1 gene:GRMZM5G815955 transcript:GRMZM5G815955_T01 description:"abinitio"	1
PC-3p-52974_13	GRMZM2G172980_T01	2.5	15.251	1	20	330	349	AAUGGUGCAUUGACUUGGUC	GACCAAGUCGAUGAACUAUU	Cleavage	cdna:novel chromosome:AGPv3:6:14972494:14974031:1 gene:GRMZM2G172980 transcript:GRMZM2G172980_T01 description:"abinitio|est|omrna"	1
PC-3p-52974_13	GRMZM2G079348_T01	2.5	12.468	1	20	2658	2677	AAUGGUGCAUUGACUUGGUC	GAGCAAGUUGAUGCACUAUU	Cleavage	cdna:known chromosome:AGPv3:4:240652035:240655881:1 gene:GRMZM2G079348 transcript:GRMZM2G079348_T01 description:"abinitio|est|protein"	1
PC-3p-579827_2	AC205677.3_FGT001	2.5	14.581	1	21	1407	1427	UUCCUGUUUGGAUAUUUAGCU	CAUUAAAGAUCCAGAUAGGAA	Cleavage	cdna:known chromosome:AGPv3:6:4887076:4893363:1 gene:AC205677.3_FG001 transcript:AC205677.3_FGT001 description:"abinitio"	1
PC-3p-595864_2	GRMZM2G005229_T03	2.5	16.806	1	21	613	633	UUAACCUCUCCAAUCCCUUCC	CAAGGAGAUUGGAGGGGUUGA	Cleavage	cdna:known chromosome:AGPv3:5:182061296:182064286:1 gene:GRMZM2G005229 transcript:GRMZM2G005229_T03 description:"est|protein"	1
PC-3p-595864_2	GRMZM5G877336_T01	2.5	4.83	1	21	1427	1447	UUAACCUCUCCAAUCCCUUCC	UAAAGGUAUUGGAGAGGUCAA	Cleavage	cdna:novel chromosome:AGPv3:3:113570037:113572920:1 gene:GRMZM5G877336 transcript:GRMZM5G877336_T01 description:"oprotein"	1
PC-3p-595864_2	GRMZM2G340139_T01	2.5	16.213	1	21	375	395	UUAACCUCUCCAAUCCCUUCC	CCAGGAGGUUGGAGGGGUUAA	Cleavage	cdna:novel chromosome:AGPv3:7:135180500:135238697:1 gene:GRMZM2G340139 transcript:GRMZM2G340139_T01 description:"oprotein"	1
PC-3p-70257_9	GRMZM2G129169_T04	2.5	8.553	1	20	1975	1994	GUCUAGAAAGAACUAUAUUU	AAAUAUAGUUCUUUCUAGCU	Cleavage	cdna:known chromosome:AGPv3:10:140384784:140389708:-1 gene:GRMZM2G129169 transcript:GRMZM2G129169_T04 description:"cdna|est|omrna|protein"	1
PC-3p-70257_9	GRMZM2G129169_T01	2.5	8.553	1	20	2143	2162	GUCUAGAAAGAACUAUAUUU	AAAUAUAGUUCUUUCUAGCU	Cleavage	cdna:known chromosome:AGPv3:10:140384784:140389775:-1 gene:GRMZM2G129169 transcript:GRMZM2G129169_T01 description:"cdna|est|omrna"	1
PC-3p-70257_9	GRMZM2G017404_T01	2.5	8.901	1	20	2598	2617	GUCUAGAAAGAACUAUAUUU	AAAUAUAGUUUUUUCUGGUC	Cleavage	cdna:known chromosome:AGPv3:3:155656712:155661965:-1 gene:GRMZM2G017404 transcript:GRMZM2G017404_T01 description:"est|omrna|protein"	1
PC-3p-70257_9	GRMZM2G076802_T01	2.5	14.135	1	20	1050	1069	GUCUAGAAAGAACUAUAUUU	UAAUGUUGUUUUUUCUAGGC	Cleavage	cdna:known chromosome:AGPv3:7:126550053:126554806:1 gene:GRMZM2G076802 transcript:GRMZM2G076802_T01 description:"est"	1
PC-3p-70257_9	GRMZM2G076802_T02	2.5	14.135	1	20	1161	1180	GUCUAGAAAGAACUAUAUUU	UAAUGUUGUUUUUUCUAGGC	Cleavage	cdna:known chromosome:AGPv3:7:126550032:126554761:1 gene:GRMZM2G076802 transcript:GRMZM2G076802_T02 description:"cdna|est"	1
PC-3p-70257_9	GRMZM2G156986_T01	2.5	22.952	1	20	899	918	GUCUAGAAAGAACUAUAUUU	CGGUGUUGUUCUUUCUAGAC	Cleavage	cdna:known chromosome:AGPv3:6:107926122:107929482:-1 gene:GRMZM2G156986 transcript:GRMZM2G156986_T01 description:"cdna|est|protein"	1
PC-3p-70257_9	GRMZM2G013318_T01	2.5	21.133	1	20	896	915	GUCUAGAAAGAACUAUAUUU	CAGUGUUGUUCUUUCUGGAC	Cleavage	cdna:known chromosome:AGPv3:9:11233737:11237858:-1 gene:GRMZM2G013318 transcript:GRMZM2G013318_T01 description:"cdna|est|omrna|protein"	1
PC-3p-74571_8	GRMZM2G158237_T03	2.5	24.216	1	21	990	1010	CCGAACAUGGUCUAAGGGAGC	AAAUCUUUAGGCCAUGUUCGG	Cleavage	cdna:known chromosome:AGPv3:7:176266030:176275338:-1 gene:GRMZM2G158237 transcript:GRMZM2G158237_T03 description:"cdna|est"	1
PC-3p-74571_8	GRMZM2G158237_T04	2.5	24.216	1	21	1226	1246	CCGAACAUGGUCUAAGGGAGC	AAAUCUUUAGGCCAUGUUCGG	Cleavage	cdna:known chromosome:AGPv3:7:176266030:176275338:-1 gene:GRMZM2G158237 transcript:GRMZM2G158237_T04 description:"est"	1
PC-3p-74571_8	GRMZM2G158237_T05	2.5	24.216	1	21	1621	1641	CCGAACAUGGUCUAAGGGAGC	AAAUCUUUAGGCCAUGUUCGG	Cleavage	cdna:known chromosome:AGPv3:7:176266030:176275338:-1 gene:GRMZM2G158237 transcript:GRMZM2G158237_T05 description:"est"	1
PC-3p-74571_8	GRMZM2G371271_T03	2.5	23.608	1	21	1792	1812	CCGAACAUGGUCUAAGGGAGC	AAAUCUUUAGGCCAUGUUCGG	Cleavage	cdna:novel chromosome:AGPv3:1:287865687:287872197:1 gene:GRMZM2G371271 transcript:GRMZM2G371271_T03 description:"est"	1
PC-3p-74571_8	GRMZM2G371271_T01	2.5	23.608	1	21	2142	2162	CCGAACAUGGUCUAAGGGAGC	AAAUCUUUAGGCCAUGUUCGG	Cleavage	cdna:novel chromosome:AGPv3:1:287865687:287872201:1 gene:GRMZM2G371271 transcript:GRMZM2G371271_T01 description:"est"	1
PC-3p-74571_8	GRMZM2G158237_T02	2.5	24.216	1	21	2195	2215	CCGAACAUGGUCUAAGGGAGC	AAAUCUUUAGGCCAUGUUCGG	Cleavage	cdna:known chromosome:AGPv3:7:176266030:176275338:-1 gene:GRMZM2G158237 transcript:GRMZM2G158237_T02 description:"cdna|est"	1
PC-3p-74571_8	GRMZM2G371271_T02	2.5	23.608	1	21	2360	2380	CCGAACAUGGUCUAAGGGAGC	AAAUCUUUAGGCCAUGUUCGG	Cleavage	cdna:novel chromosome:AGPv3:1:287865687:287872201:1 gene:GRMZM2G371271 transcript:GRMZM2G371271_T02 description:"est"	1
PC-3p-74571_8	GRMZM2G091397_T01	2.5	19.215	1	21	1797	1817	CCGAACAUGGUCUAAGGGAGC	AGUCCUUUAGGCCCUGUUCGG	Cleavage	cdna:novel chromosome:AGPv3:8:163283780:163287093:1 gene:GRMZM2G091397 transcript:GRMZM2G091397_T01 description:"est|protein"	1
PC-3p-87893_7	GRMZM2G119714_T02	2.5	15.56	1	21	880	900	UUUAAGGUAAUUGAGGACACC	CUUGUCUACAAUUAUCUUGAA	Cleavage	cdna:known chromosome:AGPv3:6:91723038:91732441:1 gene:GRMZM2G119714 transcript:GRMZM2G119714_T02 description:"cdna|omrna|protein"	1
PC-3p-87893_7	GRMZM2G119714_T01	2.5	15.56	1	21	967	987	UUUAAGGUAAUUGAGGACACC	CUUGUCUACAAUUAUCUUGAA	Cleavage	cdna:known chromosome:AGPv3:6:91723052:91733022:1 gene:GRMZM2G119714 transcript:GRMZM2G119714_T01 description:"est|omrna|protein"	1
PC-3p-89447_7	AC155434.2_FGT003	2.5	22.006	1	21	1552	1572	CACUUGCUCCCAAACAAGCCC	GAGCUUGUUUGGGAGCAAGAC	Cleavage	cdna:known chromosome:AGPv3:7:173926857:173929260:1 gene:AC155434.2_FG003 transcript:AC155434.2_FGT003 description:"est|mrna"	1
PC-3p-89447_7	GRMZM2G077233_T04	2.5	23.576	1	21	1892	1912	CACUUGCUCCCAAACAAGCCC	GAGCUUGUUUGGGAGCAAGAC	Cleavage	cdna:known chromosome:AGPv3:8:616065:620324:1 gene:GRMZM2G077233 transcript:GRMZM2G077233_T04 description:"cdna|est|omrna|protein"	1
PC-3p-89447_7	GRMZM2G077233_T03	2.5	23.576	1	21	1897	1917	CACUUGCUCCCAAACAAGCCC	GAGCUUGUUUGGGAGCAAGAC	Cleavage	cdna:known chromosome:AGPv3:8:616065:620324:1 gene:GRMZM2G077233 transcript:GRMZM2G077233_T03 description:"cdna|est|omrna|protein"	1
PC-5p-105705_6	GRMZM2G097116_T02	2.5	10.862	1	21	196	216	UUGGUCCGUUAGAUCUAGAUC	AUUCUAGAUCUAAUCGACUAA	Cleavage	cdna:known chromosome:AGPv3:1:170322265:170324423:-1 gene:GRMZM2G097116 transcript:GRMZM2G097116_T02 description:"abinitio|cdna|est|omrna"	1
PC-5p-105705_6	GRMZM2G097116_T01	2.5	10.862	1	21	196	216	UUGGUCCGUUAGAUCUAGAUC	AUUCUAGAUCUAAUCGACUAA	Cleavage	cdna:known chromosome:AGPv3:1:170320829:170324423:-1 gene:GRMZM2G097116 transcript:GRMZM2G097116_T01 description:"cdna|est|omrna|protein"	1
PC-5p-109949_6	GRMZM2G149768_T01	2.5	13.73	1	21	1517	1537	ACUUGUAAUGGUGAGAGCAUC	CUAGUUUUCAUCAUUACAAGU	Cleavage	cdna:known chromosome:AGPv3:6:136755765:136759415:-1 gene:GRMZM2G149768 transcript:GRMZM2G149768_T01 description:"cdna|est|omrna|protein"	1
PC-5p-115490_5	GRMZM2G427301_T01	2.5	12.098	1	20	509	528	ACAAAAAGGAGGAUAGACCC	GGGUCUAUCUUCUUUUCUGU	Cleavage	cdna:novel chromosome:AGPv3:4:164321431:164324885:-1 gene:GRMZM2G427301 transcript:GRMZM2G427301_T01 description:"abinitio|est|omrna|protein"	1
PC-5p-115490_5	GRMZM2G093716_T01	2.5	17.816	1	20	1977	1996	ACAAAAAGGAGGAUAGACCC	GGGCUUAUUCUCUUUUUUGU	Cleavage	cdna:known chromosome:AGPv3:5:172976461:172980736:1 gene:GRMZM2G093716 transcript:GRMZM2G093716_T01 description:"est"	1
PC-5p-115490_5	GRMZM2G093716_T02	2.5	17.816	1	20	1585	1604	ACAAAAAGGAGGAUAGACCC	GGGCUUAUUCUCUUUUUUGU	Cleavage	cdna:known chromosome:AGPv3:5:172976461:172980736:1 gene:GRMZM2G093716 transcript:GRMZM2G093716_T02 description:"cdna|est|omrna|protein"	1
PC-5p-138616_4	GRMZM2G114906_T03	2.5	14.892	1	21	1403	1423	CAUCUUGAAUCUAACAGCAGC	CAGGUUGUUAGAUUCAAGAUU	Cleavage	cdna:known chromosome:AGPv3:1:89251197:89252662:-1 gene:GRMZM2G114906 transcript:GRMZM2G114906_T03 description:"cdna|est|omrna|protein"	1
PC-5p-138616_4	GRMZM2G114906_T02	2.5	14.892	1	21	2318	2338	CAUCUUGAAUCUAACAGCAGC	CAGGUUGUUAGAUUCAAGAUU	Cleavage	cdna:known chromosome:AGPv3:1:89251197:89255588:-1 gene:GRMZM2G114906 transcript:GRMZM2G114906_T02 description:"abinitio|cdna|est|omrna|protein"	1
PC-5p-138616_4	GRMZM2G114906_T01	2.5	18.005	1	21	2211	2231	CAUCUUGAAUCUAACAGCAGC	CAGGUUGUUAGAUUCAAGAUU	Cleavage	cdna:known chromosome:AGPv3:1:89251052:89254880:-1 gene:GRMZM2G114906 transcript:GRMZM2G114906_T01 description:"est|protein"	1
PC-5p-138616_4	GRMZM2G015384_T01	2.5	17.072	1	21	1042	1062	CAUCUUGAAUCUAACAGCAGC	GGUGCUGAUAGAUUCAAGGUU	Cleavage	cdna:known chromosome:AGPv3:1:2874117:2894252:-1 gene:GRMZM2G015384 transcript:GRMZM2G015384_T01 description:"est"	1
PC-5p-138616_4	GRMZM2G015384_T02	2.5	17.072	1	21	1042	1062	CAUCUUGAAUCUAACAGCAGC	GGUGCUGAUAGAUUCAAGGUU	Cleavage	cdna:known chromosome:AGPv3:1:2874145:2894252:-1 gene:GRMZM2G015384 transcript:GRMZM2G015384_T02 description:"est|mrna"	1
PC-5p-138616_4	GRMZM2G015384_T03	2.5	17.072	1	21	1747	1767	CAUCUUGAAUCUAACAGCAGC	GGUGCUGAUAGAUUCAAGGUU	Cleavage	cdna:known chromosome:AGPv3:1:2874386:2894252:-1 gene:GRMZM2G015384 transcript:GRMZM2G015384_T03 description:"cdna|est"	1
PC-5p-138616_4	GRMZM2G113655_T02	2.5	18.044	1	21	1596	1616	CAUCUUGAAUCUAACAGCAGC	UAUUUUGUUAGAUUCAAGAUU	Cleavage	cdna:known chromosome:AGPv3:5:50118129:50120221:-1 gene:GRMZM2G113655 transcript:GRMZM2G113655_T02 description:"est|omrna|protein"	1
PC-5p-14301_71	GRMZM2G009593_T01	2.5	19.253	1	21	3065	3085	GGUUUUAGCUUCAAGCCAUCU	CAUUGGCUUGAGGCUAAAAUU	Cleavage	cdna:novel chromosome:AGPv3:3:87809965:87820099:-1 gene:GRMZM2G009593 transcript:GRMZM2G009593_T01 description:"est|omrna|protein"	1
PC-5p-14301_71	GRMZM2G003509_T03	2.5	24.79	1	21	2472	2492	GGUUUUAGCUUCAAGCCAUCU	UCAUCGCUUGGAGUUAAAGCC	Cleavage	cdna:known chromosome:AGPv3:1:173247423:173252839:-1 gene:GRMZM2G003509 transcript:GRMZM2G003509_T03 description:"est|omrna|protein"	1
PC-5p-14301_71	GRMZM2G100858_T01	2.5	12.729	1	21	3019	3039	GGUUUUAGCUUCAAGCCAUCU	ACAAGGCCUGAAGCUAAAAUC	Cleavage	cdna:known chromosome:AGPv3:6:91599104:91604620:-1 gene:GRMZM2G100858 transcript:GRMZM2G100858_T01 description:"cdna|est"	1
PC-5p-14301_71	GRMZM2G032070_T01	2.5	24.108	1	21	711	731	GGUUUUAGCUUCAAGCCAUCU	CUAUGUAUUGAAGCUAAGACC	Cleavage	cdna:novel chromosome:AGPv3:3:94611840:94613449:-1 gene:GRMZM2G032070 transcript:GRMZM2G032070_T01 description:"est|omrna|protein"	1
PC-5p-14301_71	GRMZM2G099522_T01	2.5	24.108	1	21	990	1010	GGUUUUAGCUUCAAGCCAUCU	CUAUGUAUUGAAGCUAAGACC	Cleavage	cdna:known chromosome:AGPv3:1:26671505:26681206:-1 gene:GRMZM2G099522 transcript:GRMZM2G099522_T01 description:"cdna|est|protein"	1
PC-5p-143215_4	GRMZM2G115304_T03	2.5	17.206	1	21	933	953	AUGCAGAACAAUUUACAGACG	GAUUUGUUGAUUGUUUUGCAU	Cleavage	cdna:known chromosome:AGPv3:7:129379778:129383767:1 gene:GRMZM2G115304 transcript:GRMZM2G115304_T03 description:"cdna|omrna|protein"	1
PC-5p-143215_4	GRMZM2G115304_T02	2.5	17.206	1	21	1329	1349	AUGCAGAACAAUUUACAGACG	GAUUUGUUGAUUGUUUUGCAU	Cleavage	cdna:known chromosome:AGPv3:7:129376221:129383767:1 gene:GRMZM2G115304 transcript:GRMZM2G115304_T02 description:"cdna|omrna|protein"	1
PC-5p-143215_4	GRMZM2G115304_T01	2.5	17.206	1	21	2079	2099	AUGCAGAACAAUUUACAGACG	GAUUUGUUGAUUGUUUUGCAU	Cleavage	cdna:known chromosome:AGPv3:7:129376221:129383767:1 gene:GRMZM2G115304 transcript:GRMZM2G115304_T01 description:"cdna|est|omrna|protein"	1
PC-5p-143215_4	GRMZM2G372102_T01	2.5	21.62	1	21	666	686	AUGCAGAACAAUUUACAGACG	UUUGUUUGAAUUGUUCUGCAU	Cleavage	cdna:known chromosome:AGPv3:2:5927618:5928373:1 gene:GRMZM2G372102 transcript:GRMZM2G372102_T01 description:"cdna|est|omrna|protein"	1
PC-5p-156790_4	GRMZM2G017603_T01	2.5	15.997	1	20	2017	2036	GCAGAUUUAUUAACAACUCU	AGAGGUGUUGGUAAAUCUGU	Cleavage	cdna:known chromosome:AGPv3:8:103901676:103904417:1 gene:GRMZM2G017603 transcript:GRMZM2G017603_T01 description:"cdna|est|omrna|protein"	1
PC-5p-156790_4	GRMZM2G334239_T01	2.5	15.467	1	20	382	401	GCAGAUUUAUUAACAACUCU	CCAUUUGUUAGUAAAUCUGC	Cleavage	cdna:known chromosome:AGPv3:6:36485698:36489914:1 gene:GRMZM2G334239 transcript:GRMZM2G334239_T01 description:"abinitio|est|omrna"	1
PC-5p-156790_4	GRMZM2G334239_T02	2.5	16.219	1	20	382	401	GCAGAUUUAUUAACAACUCU	CCAUUUGUUAGUAAAUCUGC	Cleavage	cdna:known chromosome:AGPv3:6:36485698:36489684:1 gene:GRMZM2G334239 transcript:GRMZM2G334239_T02 description:"abinitio|est|omrna|protein"	1
PC-5p-162898_4	GRMZM2G005344_T01	2.5	11.031	1	21	883	903	AUCCAUAUGGACUGAAGGGAA	UUUCUUUUGGUUCAUAUGGAU	Cleavage	cdna:known chromosome:AGPv3:7:105538257:105539778:1 gene:GRMZM2G005344 transcript:GRMZM2G005344_T01 description:"cdna|est"	1
PC-5p-162898_4	GRMZM5G879536_T02	2.5	9.399	1	21	1383	1403	AUCCAUAUGGACUGAAGGGAA	GUCCUUUCAGUCUAUAUGUAU	Cleavage	cdna:known chromosome:AGPv3:10:17531852:17548417:-1 gene:GRMZM5G879536 transcript:GRMZM5G879536_T02 description:"cdna"	1
PC-5p-162898_4	GRMZM2G002874_T01	2.5	20.61	1	21	945	965	AUCCAUAUGGACUGAAGGGAA	AAACUUUCAGUCCAUAUGGAG	Cleavage	cdna:known chromosome:AGPv3:5:20784279:20795347:1 gene:GRMZM2G002874 transcript:GRMZM2G002874_T01 description:"est"	1
PC-5p-167816_4	GRMZM2G126216_T02	2.5	15.738	1	21	114	134	UCCAAGUCAAUGCAUCAUUGC	UCGAUGAUGUAUUGACUUGUA	Cleavage	cdna:novel chromosome:AGPv3:9:119199251:119200847:-1 gene:GRMZM2G126216 transcript:GRMZM2G126216_T02 description:"protein"	1
PC-5p-167816_4	GRMZM2G066805_T01	2.5	15.71	1	21	765	785	UCCAAGUCAAUGCAUCAUUGC	UCGAUGAUGUAUUGACUUGUA	Cleavage	cdna:known chromosome:AGPv3:1:8874142:8876689:1 gene:GRMZM2G066805 transcript:GRMZM2G066805_T01 description:"est|protein"	1
PC-5p-167816_4	GRMZM2G163154_T05	2.5	16.918	1	21	1316	1336	UCCAAGUCAAUGCAUCAUUGC	CUGAUGAUGGAUUGGCUUGGA	Cleavage	cdna:known chromosome:AGPv3:1:27099684:27101315:-1 gene:GRMZM2G163154 transcript:GRMZM2G163154_T05 description:"mrna"	1
PC-5p-167816_4	GRMZM2G163154_T02	2.5	16.918	1	21	1412	1432	UCCAAGUCAAUGCAUCAUUGC	CUGAUGAUGGAUUGGCUUGGA	Cleavage	cdna:known chromosome:AGPv3:1:27099590:27102546:-1 gene:GRMZM2G163154 transcript:GRMZM2G163154_T02 description:"cdna|est"	1
PC-5p-167816_4	GRMZM2G163154_T04	2.5	16.918	1	21	1421	1441	UCCAAGUCAAUGCAUCAUUGC	CUGAUGAUGGAUUGGCUUGGA	Cleavage	cdna:known chromosome:AGPv3:1:27099590:27102471:-1 gene:GRMZM2G163154 transcript:GRMZM2G163154_T04 description:"est"	1
PC-5p-167816_4	GRMZM2G163154_T03	2.5	16.918	1	21	1510	1530	UCCAAGUCAAUGCAUCAUUGC	CUGAUGAUGGAUUGGCUUGGA	Cleavage	cdna:known chromosome:AGPv3:1:27099590:27102471:-1 gene:GRMZM2G163154 transcript:GRMZM2G163154_T03 description:"cdna|est"	1
PC-5p-167816_4	GRMZM2G163154_T01	2.5	16.918	1	21	1835	1855	UCCAAGUCAAUGCAUCAUUGC	CUGAUGAUGGAUUGGCUUGGA	Cleavage	cdna:known chromosome:AGPv3:1:27099590:27103458:-1 gene:GRMZM2G163154 transcript:GRMZM2G163154_T01 description:"mrna"	1
PC-5p-232686_3	GRMZM2G314647_T01	2.5	21.891	1	20	2517	2536	CGGAGGGGAUUGGAGAGGUU	AAUCUCUCCAAUCUCCUUCA	Cleavage	cdna:known chromosome:AGPv3:8:66177484:66187089:-1 gene:GRMZM2G314647 transcript:GRMZM2G314647_T01 description:"cdna|est|omrna|protein"	1
PC-5p-232686_3	GRMZM5G830319_T01	2.5	8.628	1	20	1204	1223	CGGAGGGGAUUGGAGAGGUU	UGCCUCUCCAGUCUCCUCCU	Cleavage	cdna:novel chromosome:AGPv3:3:54181442:54183376:1 gene:GRMZM5G830319 transcript:GRMZM5G830319_T01 description:"est"	1
PC-5p-232686_3	GRMZM2G072614_T01	2.5	10.318	1	20	1204	1223	CGGAGGGGAUUGGAGAGGUU	UGCCUCUCCAGUCUCCUCCU	Cleavage	cdna:known chromosome:AGPv3:2:11676053:11679542:1 gene:GRMZM2G072614 transcript:GRMZM2G072614_T01 description:"abinitio|est|omrna|protein"	1
PC-5p-232686_3	GRMZM2G123140_T04	2.5	2.165	1	20	338	357	CGGAGGGGAUUGGAGAGGUU	CUCCUCUCCGAUUCUCUCCG	Cleavage	cdna:known chromosome:AGPv3:1:100912576:100918536:-1 gene:GRMZM2G123140 transcript:GRMZM2G123140_T04 description:"cdna|est|omrna"	1
PC-5p-232686_3	GRMZM2G123140_T05	2.5	2.165	1	20	92	111	CGGAGGGGAUUGGAGAGGUU	CUCCUCUCCGAUUCUCUCCG	Cleavage	cdna:known chromosome:AGPv3:1:100912576:100918290:-1 gene:GRMZM2G123140 transcript:GRMZM2G123140_T05 description:"cdna|est|omrna"	1
PC-5p-232686_3	GRMZM2G123140_T01	2.5	2.165	1	20	343	362	CGGAGGGGAUUGGAGAGGUU	CUCCUCUCCGAUUCUCUCCG	Cleavage	cdna:known chromosome:AGPv3:1:100912576:100918541:-1 gene:GRMZM2G123140 transcript:GRMZM2G123140_T01 description:"cdna|est|omrna|protein"	1
PC-5p-232686_3	GRMZM2G120296_T01	2.5	9.73	1	20	25	44	CGGAGGGGAUUGGAGAGGUU	AAUCUAACCAAUCCCCUCCG	Cleavage	cdna:known chromosome:AGPv3:3:9864811:9866070:1 gene:GRMZM2G120296 transcript:GRMZM2G120296_T01 description:"cdna|est|omrna|protein"	1
PC-5p-232686_3	GRMZM5G834477_T01	2.5	17.346	1	20	245	264	CGGAGGGGAUUGGAGAGGUU	UGCUGCUCCAAUCCCUUCCG	Cleavage	cdna:known chromosome:AGPv3:9:87365270:87366658:1 gene:GRMZM5G834477 transcript:GRMZM5G834477_T01 description:"cdna"	1
PC-5p-232686_3	GRMZM2G419542_T01	2.5	19.049	1	20	70	89	CGGAGGGGAUUGGAGAGGUU	CACCGUUCCGAUCCUCUCCG	Cleavage	cdna:known chromosome:AGPv3:6:76846221:76847722:1 gene:GRMZM2G419542 transcript:GRMZM2G419542_T01 description:"cdna|est|omrna|protein"	1
PC-5p-232686_3	GRMZM2G061339_T01	2.5	23.32	1	20	808	827	CGGAGGGGAUUGGAGAGGUU	UGCUGCUCCAAUCCCUUCCG	Cleavage	cdna:novel chromosome:AGPv3:8:162937953:162939907:-1 gene:GRMZM2G061339 transcript:GRMZM2G061339_T01 description:"cdna|est"	1
PC-5p-244174_3	AC208895.3_FGT001	2.5	17.276	1	20	617	636	CCGAUCUAGAUCUAAUGGUA	GGCCUUUAGAUCUGGAUUGG	Cleavage	cdna:novel chromosome:AGPv3:3:33252367:33259299:1 gene:AC208895.3_FG001 transcript:AC208895.3_FGT001 description:"abinitio"	2
PC-5p-244174_3	GRMZM2G017868_T01	2.5	12.222	1	20	103	122	CCGAUCUAGAUCUAAUGGUA	CAUCAUUAGAUCUAGAUUAG	Cleavage	cdna:novel chromosome:AGPv3:5:213337811:213344001:1 gene:GRMZM2G017868 transcript:GRMZM2G017868_T01 description:"est|omrna"	1
PC-5p-3035332_1	GRMZM2G349996_T01	2.5	19.493	1	21	730	750	AUCUUCGUCCUUGAAUUGUCA	AUACAGUUCGAGGACGAGGAC	Cleavage	cdna:known chromosome:AGPv3:5:127846385:127847427:-1 gene:GRMZM2G349996 transcript:GRMZM2G349996_T01 description:"cdna|est|omrna|protein"	1
PC-5p-3035332_1	GRMZM2G466139_T01	2.5	19.374	1	21	2236	2256	AUCUUCGUCCUUGAAUUGUCA	CAACAAUUAAAGGAUGGAGAU	Cleavage	cdna:known chromosome:AGPv3:3:206396162:206414447:1 gene:GRMZM2G466139 transcript:GRMZM2G466139_T01 description:"cdna|est|omrna|protein"	1
PC-5p-3035332_1	GRMZM2G056988_T02	2.5	16.554	1	21	527	547	AUCUUCGUCCUUGAAUUGUCA	AGACAAGACAAGGAUGAAGAU	Cleavage	cdna:known chromosome:AGPv3:5:179889757:179890852:-1 gene:GRMZM2G056988 transcript:GRMZM2G056988_T02 description:"cdna|est|protein"	1
PC-5p-3035332_1	GRMZM2G056988_T01	2.5	16.554	1	21	527	547	AUCUUCGUCCUUGAAUUGUCA	AGACAAGACAAGGAUGAAGAU	Cleavage	cdna:known chromosome:AGPv3:5:179883229:179890852:-1 gene:GRMZM2G056988 transcript:GRMZM2G056988_T01 description:"cdna|est|omrna|protein"	1
PC-5p-3035332_1	AC210598.3_FGT003	2.5	23.589	1	21	1399	1419	AUCUUCGUCCUUGAAUUGUCA	UUACCAGUCAAGGACGAGGAU	Cleavage	cdna:novel chromosome:AGPv3:5:177285279:177288129:1 gene:AC210598.3_FG003 transcript:AC210598.3_FGT003 description:"abinitio"	1
PC-5p-37430_20	GRMZM2G027282_T02	2.5	24.599	1	20	1557	1576	UCUCUUAAGGCUUGUUCGGA	ACCGAACAAGCCCUAAGGGG	Cleavage	cdna:known chromosome:AGPv3:5:214382310:214386531:-1 gene:GRMZM2G027282 transcript:GRMZM2G027282_T02 description:"cdna|est|protein"	1
PC-5p-395659_2	GRMZM2G170120_T04	2.5	18.58	1	20	1578	1597	GCAAUUUUACGAAGAACCCC	CAGGUUUUUUGUGAAAUUGC	Cleavage	cdna:known chromosome:AGPv3:3:50606697:50611699:-1 gene:GRMZM2G170120 transcript:GRMZM2G170120_T04 description:"cdna|est|omrna"	1
PC-5p-397584_2	GRMZM2G144853_T01	2.5	17.833	1	21	1395	1415	AUUCGGAUGACUAACCUUAGA	UCUAAGGUUAGUCUUUUGAAU	Cleavage	cdna:known chromosome:AGPv3:8:26920561:26922939:-1 gene:GRMZM2G144853 transcript:GRMZM2G144853_T01 description:"cdna|est|omrna|protein"	1
PC-5p-397584_2	GRMZM2G155974_T01	2.5	18.198	1	21	2191	2211	AUUCGGAUGACUAACCUUAGA	UCUAAAGUUAGUUGUUCGAAU	Cleavage	cdna:known chromosome:AGPv3:3:133812995:133826187:1 gene:GRMZM2G155974 transcript:GRMZM2G155974_T01 description:"cdna|est|protein"	1
PC-5p-397584_2	GRMZM2G432796_T01	2.5	15.699	1	21	3354	3374	AUUCGGAUGACUAACCUUAGA	UCUAACGUUAGUUGUUCGAAU	Cleavage	cdna:known chromosome:AGPv3:7:163023368:163028773:-1 gene:GRMZM2G432796 transcript:GRMZM2G432796_T01 description:"cdna|est|omrna|protein"	1
PC-5p-397584_2	GRMZM2G060647_T01	2.5	20.878	1	21	2014	2034	AUUCGGAUGACUAACCUUAGA	CCUAAGGUUAGUCGUUUGAAC	Cleavage	cdna:known chromosome:AGPv3:3:49865365:49868316:1 gene:GRMZM2G060647 transcript:GRMZM2G060647_T01 description:"cdna|est"	1
PC-5p-397584_2	GRMZM2G323418_T01	2.5	13.613	1	21	2051	2071	AUUCGGAUGACUAACCUUAGA	UUUAAUGUUAGUCGUUCGGAU	Cleavage	cdna:known chromosome:AGPv3:9:20163896:20165966:1 gene:GRMZM2G323418 transcript:GRMZM2G323418_T01 description:"cdna|est|omrna|protein"	1
PC-5p-398127_2	GRMZM2G005134_T02	2.5	20.812	1	21	4765	4785	GUACAAGGCCGUCGUAGAUAA	CUGUCGACGGUGGCCUUGUAC	Cleavage	cdna:known chromosome:AGPv3:10:3983698:3989918:-1 gene:GRMZM2G005134 transcript:GRMZM2G005134_T02 description:"est|omrna|protein"	1
PC-5p-398127_2	GRMZM2G005134_T01	2.5	20.812	1	21	4847	4867	GUACAAGGCCGUCGUAGAUAA	CUGUCGACGGUGGCCUUGUAC	Cleavage	cdna:known chromosome:AGPv3:10:3983698:3989918:-1 gene:GRMZM2G005134 transcript:GRMZM2G005134_T01 description:"cdna|est|omrna|protein"	1
PC-5p-412461_2	GRMZM2G402211_T02	2.5	17.55	1	20	1098	1117	AAUCUAACAACUUUUGAACU	GGUUCAGAAGUUGUUGGACU	Cleavage	cdna:novel chromosome:AGPv3:8:20540545:20546183:-1 gene:GRMZM2G402211 transcript:GRMZM2G402211_T02 description:"abinitio"	1
PC-5p-412461_2	GRMZM2G177229_T08	2.5	14.617	1	20	301	320	AAUCUAACAACUUUUGAACU	GGUUCAUAAGUUGUUAGACU	Cleavage	cdna:known chromosome:AGPv3:7:133562994:133564670:1 gene:GRMZM2G177229 transcript:GRMZM2G177229_T08 description:"est|protein"	1
PC-5p-412461_2	GRMZM2G177229_T07	2.5	14.617	1	20	309	328	AAUCUAACAACUUUUGAACU	GGUUCAUAAGUUGUUAGACU	Cleavage	cdna:known chromosome:AGPv3:7:133562994:133564763:1 gene:GRMZM2G177229 transcript:GRMZM2G177229_T07 description:"cdna|est|omrna|protein"	2
PC-5p-412461_2	GRMZM2G177229_T04	2.5	14.617	1	20	475	494	AAUCUAACAACUUUUGAACU	GGUUCAUAAGUUGUUAGACU	Cleavage	cdna:known chromosome:AGPv3:7:133562993:133564646:1 gene:GRMZM2G177229 transcript:GRMZM2G177229_T04 description:"cdna|est|protein"	2
PC-5p-442461_2	GRMZM2G100454_T03	2.5	20.799	1	21	2323	2343	ACGUAUGGAUUGGACGGGAUU	AAUCCCUUCCAAUCCAUAUGG	Cleavage	cdna:known chromosome:AGPv3:3:171682682:171689518:1 gene:GRMZM2G100454 transcript:GRMZM2G100454_T03 description:"cdna|est|omrna"	1
PC-5p-442461_2	GRMZM2G100454_T02	2.5	20.799	1	21	2392	2412	ACGUAUGGAUUGGACGGGAUU	AAUCCCUUCCAAUCCAUAUGG	Cleavage	cdna:known chromosome:AGPv3:3:171682643:171689574:1 gene:GRMZM2G100454 transcript:GRMZM2G100454_T02 description:"cdna|est|omrna|protein"	1
PC-5p-442461_2	GRMZM2G100454_T01	2.5	20.799	1	21	2440	2460	ACGUAUGGAUUGGACGGGAUU	AAUCCCUUCCAAUCCAUAUGG	Cleavage	cdna:known chromosome:AGPv3:3:171682643:171689574:1 gene:GRMZM2G100454 transcript:GRMZM2G100454_T01 description:"abinitio|cdna|est|omrna|protein"	1
PC-5p-442461_2	GRMZM2G135849_T01	2.5	13.327	1	21	1386	1406	ACGUAUGGAUUGGACGGGAUU	AAUCUCAUCCAAUCCAUGUGU	Cleavage	cdna:known chromosome:AGPv3:1:226894220:226895735:1 gene:GRMZM2G135849 transcript:GRMZM2G135849_T01 description:"cdna|est|omrna|protein"	1
PC-5p-442461_2	GRMZM2G425719_T02	2.5	23.818	1	21	1735	1755	ACGUAUGGAUUGGACGGGAUU	AAUCUCAUCCAAUCCAUGUGU	Cleavage	cdna:known chromosome:AGPv3:1:92352044:92354472:1 gene:GRMZM2G425719 transcript:GRMZM2G425719_T02 description:"cdna|est"	1
PC-5p-442461_2	GRMZM2G088549_T02	2.5	18.88	1	21	1766	1786	ACGUAUGGAUUGGACGGGAUU	AAUCCCAUCUAAUCCAUGUGU	Cleavage	cdna:known chromosome:AGPv3:4:34049475:34055456:-1 gene:GRMZM2G088549 transcript:GRMZM2G088549_T02 description:"cdna|est|omrna|protein"	1
PC-5p-442461_2	GRMZM2G088549_T01	2.5	18.88	1	21	1759	1779	ACGUAUGGAUUGGACGGGAUU	AAUCCCAUCUAAUCCAUGUGU	Cleavage	cdna:known chromosome:AGPv3:4:34049463:34055456:-1 gene:GRMZM2G088549 transcript:GRMZM2G088549_T01 description:"cdna|est|omrna"	1
PC-5p-442461_2	GRMZM2G425719_T01	2.5	23.818	1	21	1870	1890	ACGUAUGGAUUGGACGGGAUU	AAUCUCAUCCAAUCCAUGUGU	Cleavage	cdna:known chromosome:AGPv3:1:92352007:92354472:1 gene:GRMZM2G425719 transcript:GRMZM2G425719_T01 description:"cdna|est|omrna"	1
PC-5p-442461_2	GRMZM2G418689_T01	2.5	12.093	1	21	2743	2763	ACGUAUGGAUUGGACGGGAUU	AAUCUCAUCCAAUCCAUGUGU	Cleavage	cdna:known chromosome:AGPv3:8:164124514:164128163:1 gene:GRMZM2G418689 transcript:GRMZM2G418689_T01 description:"est|protein"	1
PC-5p-442461_2	GRMZM2G146627_T02	2.5	17.81	1	21	168	188	ACGUAUGGAUUGGACGGGAUU	AUGCUGGUCCAAUCCAUACGU	Cleavage	cdna:novel chromosome:AGPv3:3:13538533:13539654:1 gene:GRMZM2G146627 transcript:GRMZM2G146627_T02 description:"cdna|est|omrna|protein"	1
PC-5p-442461_2	GRMZM2G104999_T03	2.5	11.704	1	21	105	125	ACGUAUGGAUUGGACGGGAUU	CCUCCUCUCCGAUCCGUACGU	Cleavage	cdna:known chromosome:AGPv3:2:166013279:166017203:1 gene:GRMZM2G104999 transcript:GRMZM2G104999_T03 description:"est"	1
PC-5p-442461_2	GRMZM2G104999_T02	2.5	11.704	1	21	105	125	ACGUAUGGAUUGGACGGGAUU	CCUCCUCUCCGAUCCGUACGU	Cleavage	cdna:known chromosome:AGPv3:2:166013279:166017203:1 gene:GRMZM2G104999 transcript:GRMZM2G104999_T02 description:"cdna|est|omrna|protein"	1
PC-5p-442461_2	GRMZM2G104999_T01	2.5	11.704	1	21	105	125	ACGUAUGGAUUGGACGGGAUU	CCUCCUCUCCGAUCCGUACGU	Cleavage	cdna:known chromosome:AGPv3:2:166013279:166017225:1 gene:GRMZM2G104999 transcript:GRMZM2G104999_T01 description:"est"	1
PC-5p-60754_11	GRMZM2G064374_T03	2.5	8.281	1	21	1957	1977	AAGAAUGGAGAUGUGAGGAUC	GUUUCUCAUGUCUCUAUUUUU	Cleavage	cdna:known chromosome:AGPv3:6:99846627:99849603:1 gene:GRMZM2G064374 transcript:GRMZM2G064374_T03 description:"cdna|est|protein"	1
PC-5p-60754_11	GRMZM2G064374_T04	2.5	7.588	1	21	2139	2159	AAGAAUGGAGAUGUGAGGAUC	GUUUCUCAUGUCUCUAUUUUU	Cleavage	cdna:known chromosome:AGPv3:6:99846627:99849520:1 gene:GRMZM2G064374 transcript:GRMZM2G064374_T04 description:"cdna|est|protein"	1
PC-5p-60754_11	GRMZM2G134130_T01	2.5	23.861	1	21	952	972	AAGAAUGGAGAUGUGAGGAUC	UGUCUUUCCAUCUUCAUUCUU	Cleavage	cdna:known chromosome:AGPv3:6:6261448:6262458:-1 gene:GRMZM2G134130 transcript:GRMZM2G134130_T01 description:"cdna|est|protein"	1
PC-5p-60754_11	GRMZM2G116282_T04	2.5	9.859	1	21	411	431	AAGAAUGGAGAUGUGAGGAUC	UCUCCUUUCAUCUCCAUUCUA	Cleavage	cdna:novel chromosome:AGPv3:3:202329511:202332688:-1 gene:GRMZM2G116282 transcript:GRMZM2G116282_T04 description:"est|omrna"	1
PC-5p-60754_11	GRMZM2G116282_T03	2.5	9.859	1	21	411	431	AAGAAUGGAGAUGUGAGGAUC	UCUCCUUUCAUCUCCAUUCUA	Cleavage	cdna:novel chromosome:AGPv3:3:202329492:202332688:-1 gene:GRMZM2G116282 transcript:GRMZM2G116282_T03 description:"est|omrna"	1
PC-5p-60754_11	GRMZM2G055276_T03	2.5	7.798	1	21	120	140	AAGAAUGGAGAUGUGAGGAUC	UCUCCUUUCAUCUCCAUUCUA	Cleavage	cdna:novel chromosome:AGPv3:3:202504862:202507327:1 gene:GRMZM2G055276 transcript:GRMZM2G055276_T03 description:"est"	1
PC-5p-60754_11	GRMZM2G055276_T01	2.5	7.798	1	21	250	270	AAGAAUGGAGAUGUGAGGAUC	UCUCCUUUCAUCUCCAUUCUA	Cleavage	cdna:known chromosome:AGPv3:3:202504732:202507982:1 gene:GRMZM2G055276 transcript:GRMZM2G055276_T01 description:"cdna|est|protein"	1
PC-5p-60754_11	GRMZM2G055276_T02	2.5	7.798	1	21	250	270	AAGAAUGGAGAUGUGAGGAUC	UCUCCUUUCAUCUCCAUUCUA	Cleavage	cdna:novel chromosome:AGPv3:3:202504732:202507963:1 gene:GRMZM2G055276 transcript:GRMZM2G055276_T02 description:"est"	1
PC-5p-60754_11	GRMZM2G116282_T02	2.5	9.859	1	21	411	431	AAGAAUGGAGAUGUGAGGAUC	UCUCCUUUCAUCUCCAUUCUA	Cleavage	cdna:known chromosome:AGPv3:3:202329202:202332688:-1 gene:GRMZM2G116282 transcript:GRMZM2G116282_T02 description:"cdna|est|omrna|protein"	1
PC-5p-60754_11	GRMZM2G116282_T01	2.5	9.859	1	21	411	431	AAGAAUGGAGAUGUGAGGAUC	UCUCCUUUCAUCUCCAUUCUA	Cleavage	cdna:novel chromosome:AGPv3:3:202329202:202332688:-1 gene:GRMZM2G116282 transcript:GRMZM2G116282_T01 description:"est|omrna"	1
PC-5p-65833_10	GRMZM5G839244_T01	2.5	13.981	1	20	339	358	CGGAGGAGGUUAGAGGAGCU	ACCUCCUCUAACUUCCUCCU	Cleavage	cdna:novel chromosome:AGPv3:4:3288520:3289239:1 gene:GRMZM5G839244 transcript:GRMZM5G839244_T01 description:"cdna"	1
PC-5p-65833_10	AC190841.2_FGT007	2.5	20.371	1	20	270	289	CGGAGGAGGUUAGAGGAGCU	AGUCCCUCUAAUCUCCUUCG	Cleavage	cdna:novel chromosome:AGPv3:2:230083975:230084298:-1 gene:AC190841.2_FG007 transcript:AC190841.2_FGT007 description:"abinitio"	1
PC-5p-65833_10	GRMZM2G028156_T01	2.5	12.131	1	20	2774	2793	CGGAGGAGGUUAGAGGAGCU	GGCUUCUCUAACUUCUUUUG	Cleavage	cdna:known chromosome:AGPv3:8:4109045:4111990:-1 gene:GRMZM2G028156 transcript:GRMZM2G028156_T01 description:"cdna|est|omrna|protein"	1
PC-5p-65833_10	GRMZM2G314396_T01	2.5	20.83	1	20	2775	2794	CGGAGGAGGUUAGAGGAGCU	AGCUCAUCUAGCUUCUUCCG	Cleavage	cdna:known chromosome:AGPv3:2:14545463:14553791:-1 gene:GRMZM2G314396 transcript:GRMZM2G314396_T01 description:"cdna|est|omrna|protein"	1
PC-5p-75406_8	GRMZM2G022298_T01	2.5	21.379	1	21	2796	2816	CAUGGAUUGAGUGGGAUUGGG	CUCAAUCCUAUUCAAUACAUG	Cleavage	cdna:known chromosome:AGPv3:3:130117216:130122681:-1 gene:GRMZM2G022298 transcript:GRMZM2G022298_T01 description:"cdna|est|omrna|protein"	1
PC-5p-76360_8	GRMZM2G366688_T01	2.5	12.504	1	20	71	90	GGUGGACAGGGAAAUAGAGA	CCUCUAUUUCCCUGUCCAGA	Cleavage	cdna:novel chromosome:AGPv3:1:294221887:294222519:-1 gene:GRMZM2G366688 transcript:GRMZM2G366688_T01 description:"abinitio|est"	1
PC-5p-76360_8	GRMZM6G992293_T01	2.5	11.674	1	20	24	43	GGUGGACAGGGAAAUAGAGA	CCUCUAUUUCCCUGUCCAGA	Cleavage	cdna:known chromosome:AGPv3:1:294221998:294222472:-1 gene:GRMZM6G992293 transcript:GRMZM6G992293_T01 description:"cdna\x3b partial CDS\x3b partial CDS"	1
PC-5p-76360_8	GRMZM2G366688_T02	2.5	12.431	1	20	66	85	GGUGGACAGGGAAAUAGAGA	CCUCUAUUUCCCUGUCCAGA	Cleavage	cdna:novel chromosome:AGPv3:1:294221998:294222514:-1 gene:GRMZM2G366688 transcript:GRMZM2G366688_T02 description:"abinitio|est"	1
PC-5p-76360_8	GRMZM2G015190_T01	2.5	8.494	1	20	223	242	GGUGGACAGGGAAAUAGAGA	UCUCCCUUUCCCUGUCCAUC	Cleavage	cdna:novel chromosome:AGPv3:4:104065539:104069207:-1 gene:GRMZM2G015190 transcript:GRMZM2G015190_T01 description:"est|omrna|protein"	1
PC-5p-76360_8	GRMZM2G021427_T01	2.5	11.118	1	20	1201	1220	GGUGGACAGGGAAAUAGAGA	GCUCUGAUUCCCUGUCCAUU	Cleavage	cdna:novel chromosome:AGPv3:1:91469057:91470883:1 gene:GRMZM2G021427 transcript:GRMZM2G021427_T01 description:"est|omrna|protein"	1
PC-5p-76360_8	GRMZM2G347721_T03	2.5	19.312	1	20	677	696	GGUGGACAGGGAAAUAGAGA	GCUGUAUGUCCCUGUCCACC	Cleavage	cdna:novel chromosome:AGPv3:5:58634279:58635163:-1 gene:GRMZM2G347721 transcript:GRMZM2G347721_T03 description:"est"	1
PC-5p-81117_8	GRMZM2G010353_T02	2.5	11.412	1	21	1778	1798	UCUGUUGUAGUUUCUGCACCU	AGAUGAAGAAACUACAGCAGA	Cleavage	cdna:known chromosome:AGPv3:1:286390345:286398537:1 gene:GRMZM2G010353 transcript:GRMZM2G010353_T02 description:"protein"	1
PC-5p-81117_8	GRMZM2G071928_T01	2.5	19.809	1	21	114	134	UCUGUUGUAGUUUCUGCACCU	UGCUGCAGAAACUGCAGUAGA	Cleavage	cdna:novel chromosome:AGPv3:4:42444752:42445482:-1 gene:GRMZM2G071928 transcript:GRMZM2G071928_T01 description:"abinitio|omrna"	1
PC-5p-81117_8	GRMZM2G021225_T01	2.5	13.114	1	21	2185	2205	UCUGUUGUAGUUUCUGCACCU	UGGUGCUGAAACUGUAAUAGA	Cleavage	cdna:known chromosome:AGPv3:4:114349506:114355065:-1 gene:GRMZM2G021225 transcript:GRMZM2G021225_T01 description:"est|mrna"	1
PC-5p-81117_8	GRMZM2G021225_T02	2.5	13.114	1	21	2185	2205	UCUGUUGUAGUUUCUGCACCU	UGGUGCUGAAACUGUAAUAGA	Cleavage	cdna:known chromosome:AGPv3:4:114349506:114355065:-1 gene:GRMZM2G021225 transcript:GRMZM2G021225_T02 description:"est"	1
PC-5p-81117_8	GRMZM2G071924_T01	2.5	10.496	1	21	1016	1036	UCUGUUGUAGUUUCUGCACCU	AUUUGAAGAAACUGCAACAGA	Cleavage	cdna:novel chromosome:AGPv3:10:141982329:141984949:-1 gene:GRMZM2G071924 transcript:GRMZM2G071924_T01 description:"est|omrna|protein"	1
PC-5p-81117_8	GRMZM2G701193_T02	2.5	10.496	1	21	1467	1487	UCUGUUGUAGUUUCUGCACCU	AUUUGAAGAAACUGCAACAGA	Cleavage	cdna:known chromosome:AGPv3:6:151896824:151903636:1 gene:GRMZM2G701193 transcript:GRMZM2G701193_T02 description:"cdna"	1
[truncated: 2,073 more rows]

## Sheet: S3 PsRobot
Tables S3. PsRobot predicted 2514 transcripts from 1774 maize genes to be targets of 172 xylem sap miRNAs.
172miRNA_Acc.	2514Target_1774gene	Score
zma-miR169c-3p_R-2	AC197427.3_FGT003	2
zma-miR169c-3p_R-2	GRMZM2G022611_T01	2.5
[truncated: 3,347 more rows]

## Sheet: S4 Degradome
Tables S4. DPMIND filtered 34 maize genes to be targets of 27 xylem sap miRNAs with evidence from maize degradome sequencing data.
[truncated: 230 more rows]

[truncated: 1 more sheets: S5 RT-primers]
