# Supplementary material for: Bioinformatic Exploration of the Targets of Xylem Sap miRNAs in Maize under Cadmium Stress
Source: Int J Mol Sci. 2019 Mar 23;20(6):1474. doi: 10.3390/ijms20061474 (PMC6470939; doi:10.3390/ijms20061474)
Supplement: Supplementary file 1 [file ijms-20-01474-s001.zip › FileS1. 199miRNAs.fa]

>zma-miR169c-3p_R-2
GGCAAGTCTGTCCTTGGCTA
>zma-miR169i-3p_R+2
GGCAGTCTCCTTGGCTAGCC
>zma-miR169i-3p_R+2
GGCAGTCTCCTTGGCTAGTC
>sof-MIR156-p3
GCTCACTTCTCTCTCTGTCAGC
>zma-miR169i-5p_R-1
TAGCCAAGGATGACTTGCCT
>zma-MIR397b-p5
TTGAGCGCAGCGTTGATGAGC
>zma-miR168a-5p
TCGCTTGGTGCAGATCGGGAC
>zma-miR156d-3p
GCTCACTTCTCTTTCTGTCAGC
>zma-miR156a-5p
TGACAGAAGAGAGTGAGCAC
>PC-3p-10246_108
CAGGCCTTCTTGGCTAAGCG
>PC-3p-7571_159
GGTGGCTTGTGGCTAAAACCA
>gma-miR171m_1ss21AC
TTGAGCCGCGTCAATATCTCC
>zma-miR156a-3p
GCTCACTTCTCTCTCTGTCAGT
>zma-miR159a-3p_R-1
TTTGGATTGAAGGGAGCTCT
>PC-5p-14301_71
GGTTTTAGCTTCAAGCCATCT
>zma-miR390a-5p
AAGCTCAGGAGGGATAGCGCC
>zma-miR166m-5p_L-2R+2
AATGTTGGCTGGCTCGAGGCA
>zma-miR396c_L-1R-1
TCCACAGGCTTTCTTGAACT
>PC-3p-18761_49
GCCTGTATGCACTCTCGGTG
>zma-miR166l-3p_L+2R-2
TCTCGGACCAGGCTTCATTCC
>zma-miR168a-3p
CCCGCCTTGCACCAAGTGAA
>PC-5p-10912_100
CCGGAAATACCCAATATCTTG
>zma-miR167e-3p
GATCATGCTGTGCAGTTTCATC
>zma-MIR171f-p3
TGATTGAGCCGTGCCAATATC
>zma-miR827-5p_L+1
TTTTGTTGGTGGTCATTTAACC
>zma-miR528a-5p
TGGAAGGGGCATGCAGAGGAG
>zma-miR166l-3p
TCGGACCAGGCTTCATTCCTC
>PC-3p-513669_2
TATATTGTACTGTTTGTAGAA
>zma-miR168b-3p
CCCGCCTTGCATCAAGTGAA
>zma-miR164d-3p_R+1
CACGTGGTCTCCTTCTCCATC
>zma-miR398a-3p
TGTGTTCTCAGGTCGCCCCCG
>zma-miR169r-3p_R-1
GGCAAGTTGTCCTTGGCTAC
>PC-3p-33282_23
GCATCCATTCTTGGCTAAGTG
>osa-miR156b-3p_R-1
GCTCACTCTCTATCTGTCAG
>zma-miR166a-3p
TCGGACCAGGCTTCATTCCCC
>PC-5p-395659_2
GCAATTTTACGAAGAACCCC
>osa-miR6253_R-1_1ss8GA
GAGGAAAATGGGCAGTTGGGT
>zma-miR156j-5p_R-1
TGACAGAAGAGAGAGAGCAC
>zma-miR166c-5p_R-1
GGAATGTTGTCTGGCTCGAG
>zma-miR169l-5p
TAGCCAGGGATGATTTGCCTG
>zma-miR156l-3p
GCTCACTGCTCTATCTGTCACC
>PC-3p-114044_5
ACGATTCAAGGACGAAGACA
>PC-3p-65413_10
GCTTTAAGGGATCTGTTGGAGA
>zma-miR166h-5p_L-1
GAATGACGTCCGGTCCGAAC
>PC-5p-162898_4
ATCCATATGGACTGAAGGGAA
>PC-3p-70257_9
GTCTAGAAAGAACTATATTT
>zma-miR166a-5p_L-1R+1
GAATGTTGTCTGGCTCGGGGC
>zma-miR156k-5p
TGACAGAAGAGAGCGAGCAC
>zma-miR399e-3p
TGCCAAAGGAGAGTTGCCCTG
>PC-5p-156790_4
GCAGATTTATTAACAACTCT
>PC-5p-397584_2
ATTCGGATGACTAACCTTAGA
>zma-MIR166n-p3
GCTGTCGTCGACCGGAGATC
>zma-miR393b-3p_L-1R-1
TCAATGCGATCCTTTTGGAG
>lus-miR169a_R-1
TAGCCAAGGATGACTTGCCC
>zma-miR529-5p
AGAAGAGAGAGAGTACAGCCT
>osa-miR156a_1ss13GA
TGACAGAAGAGAATGAGCAC
>zma-MIR319d-p5
AGCTGCCGACTCATTCACCCA
>zma-miR156k-3p
GCTCGCTTCTCTTTCTGTCAGC
>zma-miR169o-5p_R-1
TAGCCAAGAATGACTTGCCT
>PC-3p-196539_3
CACACCACCAGAACTAAGGGC
>osa-miR171i-5p
AGGTATTGGCGTGCCTCAATC
>osa-MIR171a-p5
CGATATTGGTGAGGTTCAATC
>zma-MIR1432-p5
TGACACCGACGCCAGACGGAC
>zma-miR172c-5p_L+1R-1
GCAGCACCACCAAGATTCAC
>hvu-MIR6199-p5
GAATTCTCACAGTGATGGGCC
>PC-3p-233388_3
AGAGTTGTGATAAATCTGCCC
>PC-3p-516135_2
TTGGATCAACATCACATGGTT
>PC-5p-282232_2
AAACCGAGAGGCGTAAGGCA
>zma-miR167a-5p_R-1
TGAAGCTGCCAGCATGATCT
>PC-5p-54293_12
TTTCATGCTATCGTCAGTGGC
>PC-3p-151371_4
TCCGGAACAACCGAACAGGGC
>zma-miR169f-5p_R-1_1ss1TG
GAGCCAAGGATGACTTGCCT
>PC-3p-18578_50
TTTATGATATGTTACTCTACT
>PC-5p-222850_3
TTGGTCCGTTAGATTTAGATC
>zma-miR171d-5p
TGTTGGCTCGGCTCACTCAGA
>osa-miR166a-3p_1ss21CT
TCGGACCAGGCTTCATTCCCT
>zma-miR399g-3p_R-1
TGCCAAAGGGGATTTGCCCG
>PC-5p-398127_2
GTACAAGGCCGTCGTAGATAA
>PC-5p-75406_8
CATGGATTGAGTGGGATTGGG
>osa-MIR1430-p5_1ss1GC
CTTAGCCAAGAATGGCTTGCCT
>zma-miR162-5p
GGGCGCAGTGGTTTATCGATC
>PC-5p-107838_6
TCGGATGCCGACGTGGTGTGC
>PC-5p-244174_3
CCGATCTAGATCTAATGGTA
>PC-5p-138616_4
CATCTTGAATCTAACAGCAGC
>sbi-MIR437i-p5
CTTCTTTAACTTTGACCAAGT
>PC-5p-193416_3
GGCTTCTTGGACTGTTCTCCT
>PC-3p-76635_8
GGGATGAAACGAACAAAGCCT
>PC-3p-502004_2
AAAGATTGAGCCGAATTGAAA
>zma-miR395i-5p_R-2
GTTCCCTACAAGCACTTCAC
>zma-miR160f-5p_1ss21GA
TGCCTGGCTCCCTGTATGCCA
>PC-5p-143215_4
ATGCAGAACAATTTACAGACG
>PC-5p-27068_30
ACCGGAGGAGGTTAGAGGAGC
>zma-miR156b-3p
GCTCACCCTCTATCTGTCAGT
>PC-3p-239293_3
CTTATTTCCGTCGGTTTTAGG
>PC-5p-105705_6
TTGGTCCGTTAGATCTAGATC
>PC-5p-60754_11
AAGAATGGAGATGTGAGGATC
>PC-3p-142404_4
CCTGACACAGCACCGTTGGAT
>zma-miR395a-5p_R-1
GTTCTCCTCAAACCACTTCAGT
>zma-miR164c-3p
CATGTGCCCTTCTTCTCCATC
>zma-miR159a-5p_R-1
GAGCTCCTATCATTCCAATG
>zma-miR156i-3p
GCTCACTGCTCTATCTGTCATC
>zma-miR399g-5p_R-1
GGGCAACCCCCCGTTGGCAG
>PC-3p-393710_2
AGACACGAACCAAACAGACCT
>zma-MIR159e-p3_1ss11CT
CCGGCGGCGATGGCGGCGGC
>PC-5p-37430_20
TCTCTTAAGGCTTGTTCGGA
>zma-miR395e-5p_R-2
GTTCCCTTCAAGCACTTCAC
>PC-3p-49169_14
TTTGTCAATTTAAGAACTAAAA
>zma-miR393b-5p_R-1
TCCAAAGGGATCGCATTGATC
>bdi-miR156b-5p_R+2
TGACAGAAGAGAGTGAGCACCA
>sbi-MIR171h-p3
TTGAGCCGCGTCAATATCTC
>zma-miR399c-5p
GGGTACGTCTCCTTTGGCACA
>zma-miR1432-3p_L-1R-1
GGTGTCATCTCGCCTGAAGC
>zma-miR399a-5p
GTGCGGTTCTCCTCTGGCACG
>PC-5p-442461_2
ACGTATGGATTGGACGGGATT
>zma-miR156h-3p
GCTCACTGCTCTTTCTGTCATC
>zma-miR166i-5p_L-1
GAATGTCGTCTGGCGCGAGA
>PC-5p-81117_8
TCTGTTGTAGTTTCTGCACCT
>osa-miR3979-5p_R+1_1ss3TC
TCCCTCTCTCCCTTGAAGGCT
>zma-miR169l-3p_L+1
GGGCAAATCATCCCTGCTACC
>zma-MIR159g-p3
TTTGCATGACCGAGGAGCTGC
>zma-MIR397b-p3
TCACCAGCGCTGCACTCAATT
>osa-MIR171a-p3
TTGAGCCGCGCCAATATCTCT
>zma-miR167f-3p_R-2_1ss5GA
GATCATGCTGCGCAGTTTCA
>zma-MIR171f-p5
TGTTGGCATGGCTCAATCAAC
>zma-MIR2275d-p5
AGTGAGAGTTGGAGGAAAGA
>rgl-MIR5141-p5_1ss20GC
TCGCAGCATCAAGGTCTGACC
>PC-3p-172602_4
ATTTTAGCCCCTCCAATCTC
>PC-3p-245558_3
CTGGATTGGCGTAACCGAACA
>zma-miR528a-3p_R-1
CCTGTGCCTGCCTCTTCCAT
>PC-3p-37537_20
AATACTGAGCCGAATTGAAAT
>zma-miR399a-3p
TGCCAAAGGAGAATTGCCCTG
>zma-miR167j-3p_L+1
AGATCATGTGGCAGTTTCATT
>zma-miR394a-5p
TTGGCATTCTGTCCACCTCC
>PC-3p-199288_3
GCAAGTAAGGCTGTGTCCAGT
>PC-3p-579827_2
TTCCTGTTTGGATATTTAGCT
>zma-miR396e-5p
TTCCACAGCTTTCTTGAACTT
>zma-miR399j-5p_L-1
GGCAGCTCTCCTCTGGCAGG
>PC-3p-87893_7
TTTAAGGTAATTGAGGACACC
>zma-miR408a
CTGCACTGCCTCTTCCCTGGC
>zma-miR160b-3p
GCGTGCAAGGAGCCAAGCATG
>zma-miR166g-5p
GGAATGTTGTCTGGTTGGAGA
>PC-5p-87289_7
AGTGGATTGAGGGGGATTGGA
>PC-3p-158678_4
AGCAGTTAAGCTTGGACTCA
>PC-3p-74571_8
CCGAACATGGTCTAAGGGAGC
>zma-miR167g-3p_L+1
AGGTCATGCTGTAGTTTCATC
>PC-5p-167816_4
TCCAAGTCAATGCATCATTGC
>PC-3p-100706_6
GGAGCTGCAAACACTCTGGT
>PC-3p-111957_5
TCTGATTTTGAAGACTAGGA
>osa-miR156a_R+1
TGACAGAAGAGAGTGAGCACC
>osa-miR156a_R+1
TGACAGAAGAGAGTGAGCACT
>zma-miR169a-5p_R-1
CAGCCAAGGATGACTTGCCG
>tae-miR395b_1ss20CT
TGAAGTGTTTGGGGGAACTT
>PC-5p-115490_5
ACAAAAAGGAGGATAGACCC
>PC-3p-52974_13
AATGGTGCATTGACTTGGTC
>zma-miR396a-3p_R-1
GTTCAATAAAGCTGTGGGAA
>zma-miR164b-3p_L+1
CATGTGCCCATCTTCTCCACC
>zma-miR390a-3p_R-1
CGCTATCTATCCTGAGCTCC
>osa-miR156f-3p_1ss22CT
GCTCACTTCTCTTTCTGTCAGT
>PC-3p-306862_2
TTCAATTGTTGGGTTTCAACT
>zma-miR164a-5p
TGGAGAAGCAGGGCACGTGCA
>PC-3p-236089_3
CCAATCCCATCTAATGCATGG
>osa-miR169b_R+1
CAGCCAAGGATGACTTGCCGGA
>zma-MIR319a-p5
AGCTGCCGACTCATCCATTCA
>PC-3p-118065_5
ACATGTGTGCTGCTCCAAACA
>PC-3p-257225_3
CTGAAAAGTGTGGCGCGGTG
>zma-miR166j-3p
TCGGACCAGGCTTCAATCCCT
>zma-miR319a-3p_R+1
TTGGACTGAAGGGTGCTCCCT
>zma-miR396a-5p_R-1
TTCCACAGCTTTCTTGAACT
>zma-miR164g-3p
CACGTGCTCCCCTTCTCCACC
>bdi-miR169e-3p_R+2_1ss19CT
GGCAGTCTCCTTGGCTAGTCT
>zma-miR159c-5p_L-1
AGCTCCCTTCGATCCAATCC
>zma-miR164f-5p_R-1
TGGAGAAGCAGGGCACGTGC
>zma-MIR159f-p5
CGCTGCTCGTTCATGGTTCCC
>PC-5p-76360_8
GGTGGACAGGGAAATAGAGA
>zma-miR171b-5p_L+1
GGATATTGGCGCGGTTCAATC
>zma-miR399f-3p
TGCCAAAGGAAATTTGCCCCG
>zma-MIR171m-p5
CGAAGGCGTGGCTGATAGAT
>zma-miR169f-5p_L+1R-1
CTAGCCAAGGATGACTTGCCT
>zma-miR399e-5p_R-1
GGGCTTCTCTTTCTTGGCAG
>PC-3p-60542_11
ACAGGTTTCGAAAATTGGATT
>PC-5p-232686_3
CGGAGGGGATTGGAGAGGTT
>PC-3p-595864_2
TTAACCTCTCCAATCCCTTCC
>PC-3p-330924_2
AGATGCGAAATGGATGCACCC
>PC-5p-3035332_1
ATCTTCGTCCTTGAATTGTCA
>PC-5p-109949_6
ACTTGTAATGGTGAGAGCATC
>zma-miR395n-5p_R-2
GTTCTCTACAAGCACTTCAC
>PC-5p-412461_2
AATCTAACAACTTTTGAACT
>PC-3p-164619_4
CGCCTATGGATCCTCTCGAGA
>PC-3p-89447_7
CACTTGCTCCCAAACAAGCCC
>zma-MIR169g-p3
GGCGGTCTCCTTGGCTAGCC
>zma-MIR169g-p3
GGCGGTCTCCTTGGCTAGC
>zma-miR167h-3p_L+1R+1
AGATCATGTTGCAGCTTCACT
>zma-miR171h-3p_L-1R+1
TGAGCCGAACCAATATCACTC
>PC-5p-350931_2
ACCGCGCCACACTTTTCAGCC
>PC-5p-65833_10
CGGAGGAGGTTAGAGGAGCT
>PC-3p-143088_4
GCTTTAAGATTGATGGGGTG
>PC-3p-327923_2
GAGGCTGCAAACATTCTGGTT
>zma-miR827-3p
TTAGATGACCATCAGCAAACA
>zma-miR169m-3p_L-1R+1
GCATCCATTCTTGGCTAAGT
>zma-miR162-3p_R+1
TCGATAAACCTCTGCATCCAG
>PC-3p-122175_5
TCTTCTATCTAAAATAAAAGA
>cme-MIR156j-p3
GCTCACTTCTCTTTCTGTCAGT
